# Supplementary material for: Triplicate parallel life cycle divergence despite gene flow in periodical cicadas
Source: Commun Biol. 2018 Apr 19;1:26. doi: 10.1038/s42003-018-0025-7 (PMC6123741; doi:10.1038/s42003-018-0025-7)
Supplement: Supplementary file 3 — Supplementary Data 1(XLSX 42 kb) [file 42003_2018_25_MOESM3_ESM.xlsx]

## Sheet: Sheet1
Supplementary Data 1. List of RNA sequence samples for Magicada.
RNAseq ID	Specis group	Species	Sex	Brood	Year	Locality	Latitude, °N	Longitude, °W	DDBJ/DRA BioSample ID*
mag15	Cassini	M. cassini	female	II	2013	USA: VA, Fairfax	38.8037	77.4769	SAMD00047135
mag16	Cassini	M. cassini	male	II	2013	USA: VA, Fairfax	38.8037	77.4769	SAMD00047136
mag03	Cassini	M. cassini	female	III	2014	USA: IA, Lake Keomah S.P.	41.2903	92.5402	SAMD00047123
mag02	Cassini	M. cassini	male	III	2014	USA: IA, Lake Keomah S.P.	41.2903	92.5402	SAMD00047122
mag08	Decim	M. neotredecim	female	XIX	2011	USA: IL, Stephen A. Forbes	38.7187	88.7433	SAMD00047128
mag07	Decim	M. neotredecim	male	XIX	2011	USA: IL, Stephen A. Forbes	38.7187	88.7433	SAMD00047127
mag17	Decim	M. neotredecim	female	XXIII	2015	USA: IL, Clinton Lake	40.1506	88.8047	SAMD00047137
mag18	Decim	M. neotredecim	male	XXIII	2015	USA: IL, Clinton Lake	40.1506	88.8047	SAMD00047138
mag21	Decim	M. septendecim	female	II	2013	USA: NC, Stokes	36.3702	80.0501	SAMD00047141
mag22	Decim	M. septendecim	male	II	2013	USA: VA, Macklenberg	36.6724	78.4134	SAMD00047142
mag01	Decim	M. septendecim	female	III	2014	USA: MO, Grundy	40.2503	93.5809	SAMD00047121
mag13	Decim	M. septendecim	male	III	2014	USA: MO, Grundy	40.2503	93.5809	SAMD00047133
mag19	Decula	M. septendecula	female	II	2013	USA: VA, Campbell	37.1099	79.3025	SAMD00047139
mag20	Decula	M. septendecula	male	II	2013	USA: VA, Campbell	37.1099	79.3025	SAMD00047140
mag05	Decula	M. septendecula	female	III	2014	USA: IL, Littleton	40.2566	90.5995	SAMD00047125
mag04	Decula	M. septendecula	male	III	2014	USA: IL, Littleton	40.2566	90.5995	SAMD00047124
mag10	Cassini	M. tredecassini	female	XIX	2011	USA: IL, Dixon Springs	37.385	88.6664	SAMD00047130
mag09	Cassini	M. tredecassini	male	XIX	2011	USA: IL, Dixon Springs	37.385	88.6664	SAMD00047129
mag23	Cassini	M. tredecassini	female	XXIII	2015	USA: MS, Corinth	34.9451	88.511	SAMD00047143
mag24	Cassini	M. tredecassini	male	XXIII	2015	USA: MS, Corinth	34.9451	88.511	SAMD00047144
mag06	Decim	M. tredecim	female	XIX	2011	USA: IL, Dixon Springs	37.385	88.6664	SAMD00047126
mag14	Decim	M. tredecim	male	XIX	2011	USA: IL, Dixon Springs	37.385	88.6664	SAMD00047134
mag27	Decim	M. tredecim	female	XXIII	2015	USA: MS, Corinth	34.9451	88.511	SAMD00047147
mag28	Decim	M. tredecim	male	XXIII	2015	USA: MS, Corinth	34.9451	88.511	SAMD00047148
mag12	Decula	M. tredecula	female	XIX	2011	USA: IL, Gallatin	37.9075	88.3515	SAMD00047132
mag11	Decula	M. tredecula	male	XIX	2011	USA: IL, Gallatin	37.9075	88.3515	SAMD00047131
mag25	Decula	M. tredecula	female	XXIII	2015	USA: MS, Corinth	34.9451	88.511	SAMD00047145
mag26	Decula	M. tredecula	male	XXIII	2015	USA: MS, Corinth	34.9451	88.511	SAMD00047146
*Raw read data are deposited at DDBJ Sequence Read Archive under the BioProject accession, PRJDB4567.
