# Supplementary material for: Triplicate parallel life cycle divergence despite gene flow in periodical cicadas
Source: Commun Biol. 2018 Apr 19;1:26. doi: 10.1038/s42003-018-0025-7 (PMC6123741; doi:10.1038/s42003-018-0025-7)
Supplement: Supplementary file 4 — Supplementary Data 2(XLSX 426 kb) [file 42003_2018_25_MOESM4_ESM.xlsx]

## Sheet: alig.infor_snpQ20AD3md3_include
Supplementary Data 2. Results of blasting against Refseq database for 2636 orthologous clusters (gene loci) selected for the analyses.
Cluster ID	No. samples	Nuc. Diversity	Length, bp	No. SNPs	Frame known?	Query name	Blast result: subject name	Bit score	e-value	Identity, bp	Query, bp	Subject, bp	No. frames hit
cluster1000rr_1to1ortho.sample_nremoved.fa.aln	29	0.0011169	918	3	yes	mag02_snpQ20AD3md3_300_NI@c126525_g1_i1_m28251|cluster1000rr_1to1ortho.sample_nremoved.fa	gi|662223713|ref|XP_008486160.1| PREDICTED: BSD domain-containing protein 1-A-like, partial [Diaphorina citri]	556	4.86105e-67	117	243	243	1
cluster1001rr_1to1ortho.sample_nremoved.fa.aln	29	0.00177197	740	4	no	mag01_snpQ20AD3md3_300_NI@c64423_g1_i1_m9146|cluster1001rr_1to1ortho.sample_nremoved.fa	gi|156538385|ref|XP_001605472.1| PREDICTED: exosome complex component CSL4 [Nasonia vitripennis]	718	8.57331e-94	132	193	193	1
cluster1002rr_1to1ortho.sample_nremoved.fa.aln	29	0.000922125	579	1	yes	mag02_snpQ20AD3md3_300_NI@c127253_g1_i1_m28319|cluster1002rr_1to1ortho.sample_nremoved.fa	gi|157131258|ref|XP_001655841.1| hypothetical protein AaeL_AAEL012051 [Aedes aegypti]	694	2.7689e-91	121	175	175	1
cluster1003rr_1to1ortho.sample_nremoved.fa.aln	29	0.00256778	573	3	yes	mag02_snpQ20AD3md3_300_NI@c127406_g1_i1_m28326|cluster1003rr_1to1ortho.sample_nremoved.fa	gi|512934895|ref|XP_004933143.1| PREDICTED: neurocalcin homolog isoform X1 [Bombyx mori] >gi|512934899|ref|XP_004933144.1| PREDICTED: neurocalcin homolog isoform X2 [Bombyx mori]	1000	1.59919e-137	186	190	190	1
cluster1007rr_1to1ortho.sample_nremoved.fa.aln	29	0.00179981	654	4	yes	mag02_snpQ20AD3md3_300_NI@c128618_g1_i1_m28421|cluster1007rr_1to1ortho.sample_nremoved.fa	gi|662212249|ref|XP_008479850.1| PREDICTED: ras-related protein Rab-31-like [Diaphorina citri]	783	9.41951e-104	150	220	220	1
cluster1009rr_1to1ortho.sample_nremoved.fa.aln	29	0	327	0	yes	mag02_snpQ20AD3md3_300_NI@c128_g1_i1_m19|cluster1009rr_1to1ortho.sample_nremoved.fa	gi|746857355|ref|XP_011059405.1| PREDICTED: cytochrome c [Acromyrmex echinatior]	505	5.27537e-65	94	108	108	1
cluster1010rr_1to1ortho.sample_nremoved.fa.aln	29	0.00046764	1365	3	no	mag02_snpQ20AD3md3_300_NI@c13016_g1_i1_m916|cluster1010rr_1to1ortho.sample_nremoved.fa	gi|662188302|ref|XP_008487818.1| PREDICTED: uncharacterized protein LOC103524569 [Diaphorina citri]	1617	0	309	419	419	1
cluster1014rr_1to1ortho.sample_nremoved.fa.aln	29	0.0021385	569	5	no	mag08_snpQ20AD3md3_300_NI@c57862_g1_i1_m6923|cluster1014rr_1to1ortho.sample_nremoved.fa	gi|665803383|ref|XP_008549786.1| PREDICTED: SNAPIN protein homolog [Microplitis demolitor]	462	2.70765e-56	84	128	128	1
cluster1015rr_1to1ortho.sample_nremoved.fa.aln	29	0.000826471	618	1	yes	mag02_snpQ20AD3md3_300_NI@c13089_g1_i1_m924|cluster1015rr_1to1ortho.sample_nremoved.fa	gi|662184628|ref|XP_008472860.1| PREDICTED: hemK methyltransferase family member 2 [Diaphorina citri]	517	8.36917e-64	107	209	209	1
cluster1016rr_1to1ortho.sample_nremoved.fa.aln	29	0.000909639	915	2	yes	mag02_snpQ20AD3md3_300_NI@c13102_g1_i1_m928|cluster1016rr_1to1ortho.sample_nremoved.fa	gi|383855073|ref|XP_003703043.1| PREDICTED: 60S ribosomal protein L7-like [Megachile rotundata]	1016	3.94701e-137	208	247	247	1
cluster1018rr_1to1ortho.sample_nremoved.fa.aln	29	0.00272709	1143	11	no	mag02_snpQ20AD3md3_300_NI@c13184_g1_i1_m935|cluster1018rr_1to1ortho.sample_nremoved.fa	gi|242011307|ref|XP_002426395.1| lipoic acid synthetase, putative [Pediculus humanus corporis]	1378	0	261	350	350	1
cluster1019rr_1to1ortho.sample_nremoved.fa.aln	29	0.00192311	432	3	yes	mag02_snpQ20AD3md3_300_NI@c13196_g1_i1_m936|cluster1019rr_1to1ortho.sample_nremoved.fa	gi|242019609|ref|XP_002430252.1| thioredoxin, putative [Pediculus humanus corporis]	432	8.57053e-53	79	119	119	1
cluster1020rr_1to1ortho.sample_nremoved.fa.aln	29	0.00201203	2319	17	yes	mag05_snpQ20AD3md3_300_NI@c65242_g1_i1_m9883|cluster1020rr_1to1ortho.sample_nremoved.fa	gi|350423736|ref|XP_003493575.1| PREDICTED: ATP-dependent RNA helicase DDX54-like [Bombus impatiens]	2183	0	439	759	759	1
cluster1021rr_1to1ortho.sample_nremoved.fa.aln	29	0.00202899	1908	11	yes	mag12_snpQ20AD3md3_300_NI@c65509_g1_i1_m10030|cluster1021rr_1to1ortho.sample_nremoved.fa	gi|665788626|ref|XP_008559915.1| PREDICTED: caprin homolog isoform X2 [Microplitis demolitor]	727	2.3958e-86	134	218	218	1
cluster1022rr_1to1ortho.sample_nremoved.fa.aln	29	0.00239898	807	4	yes	mag02_snpQ20AD3md3_300_NI@c13276_g1_i1_m949|cluster1022rr_1to1ortho.sample_nremoved.fa	gi|91084741|ref|XP_971031.1| PREDICTED: apolipoprotein D [Tribolium castaneum]	845	1.25976e-111	159	269	269	1
cluster1023rr_1to1ortho.sample_nremoved.fa.aln	29	0	372	0	yes	mag02_snpQ20AD3md3_300_NI@c13283_g1_i1_m951|cluster1023rr_1to1ortho.sample_nremoved.fa	gi|665798042|ref|XP_008546877.1| PREDICTED: huntingtin-interacting protein K [Microplitis demolitor]	342	4.4254e-40	87	124	124	1
cluster1024rr_1to1ortho.sample_nremoved.fa.aln	29	0.00161166	669	3	yes	mag02_snpQ20AD3md3_300_NI@c13284_g1_i1_m952|cluster1024rr_1to1ortho.sample_nremoved.fa	gi|340716202|ref|XP_003396589.1| PREDICTED: probable NADH dehydrogenase [ubiquinone] iron-sulfur protein 7, mitochondrial-like [Bombus terrestris]	796	1.72523e-105	171	231	231	1
cluster1026rr_1to1ortho.sample_nremoved.fa.aln	29	0.000739095	1883	3	no	mag02_snpQ20AD3md3_300_NI@c13309_g1_i1_m961|cluster1026rr_1to1ortho.sample_nremoved.fa	gi|665809796|ref|XP_008553281.1| PREDICTED: kelch-like protein diablo [Microplitis demolitor] >gi|665809798|ref|XP_008553282.1| PREDICTED: kelch-like protein diablo [Microplitis demolitor] >gi|665809800|ref|XP_008553283.1| PREDICTED: kelch-like protein diablo [Microplitis demolitor]	2948	0	560	589	589	1
cluster1027rr_1to1ortho.sample_nremoved.fa.aln	29	0.000832055	1293	5	yes	mag02_snpQ20AD3md3_300_NI@c13315_g1_i1_m963|cluster1027rr_1to1ortho.sample_nremoved.fa	gi|242012365|ref|XP_002426903.1| P53 regulated pa26 nuclear protein sestrin, putative [Pediculus humanus corporis]	1704	0	325	436	436	1
cluster1029rr_1to1ortho.sample_nremoved.fa.aln	29	0.00146406	1500	5	yes	mag02_snpQ20AD3md3_300_NI@c13367_g1_i1_m976|cluster1029rr_1to1ortho.sample_nremoved.fa	gi|156542793|ref|XP_001605959.1| PREDICTED: probable 26S proteasome non-ATPase regulatory subunit 3 [Nasonia vitripennis]	2043	0	394	466	466	1
cluster1031rr_1to1ortho.sample_nremoved.fa.aln	29	0.00196457	777	3	no	mag04_snpQ20AD3md3_300_NI@c31861_g1_i1_m2365|cluster1031rr_1to1ortho.sample_nremoved.fa	gi|328717644|ref|XP_001950683.2| PREDICTED: protein takeout-like [Acyrthosiphon pisum]	557	1.51716e-68	106	228	228	1
cluster1034rr_1to1ortho.sample_nremoved.fa.aln	29	0.000869611	567	2	yes	mag02_snpQ20AD3md3_300_NI@c13425_g1_i1_m994|cluster1034rr_1to1ortho.sample_nremoved.fa	gi|380014771|ref|XP_003691391.1| PREDICTED: 60S ribosomal protein L18-like [Apis florea]	738	6.51957e-98	155	188	188	1
cluster1035rr_1to1ortho.sample_nremoved.fa.aln	29	0.000837435	1620	3	yes	mag02_snpQ20AD3md3_300_NI@c13439_g1_i1_m996|cluster1035rr_1to1ortho.sample_nremoved.fa	gi|350395981|ref|XP_003484397.1| PREDICTED: inositol-3-phosphate synthase 1-B-like [Bombus impatiens]	1981	0	360	503	503	1
cluster1037rr_1to1ortho.sample_nremoved.fa.aln	29	0.00298303	909	6	no	mag02_snpQ20AD3md3_300_NI@c13453_g1_i1_m1000|cluster1037rr_1to1ortho.sample_nremoved.fa	gi|665803923|ref|XP_008550079.1| PREDICTED: 39S ribosomal protein L28, mitochondrial [Microplitis demolitor]	701	1.52422e-89	145	276	276	1
cluster1038rr_1to1ortho.sample_nremoved.fa.aln	29	0.000673757	690	2	yes	mag02_snpQ20AD3md3_300_NI@c13463_g1_i1_m1004|cluster1038rr_1to1ortho.sample_nremoved.fa	gi|270297230|ref|NP_001161908.1| cuticular protein analogous to peritrophins 3-D1 precursor [Tribolium castaneum]	855	2.75868e-114	158	229	229	1
cluster1039rr_1to1ortho.sample_nremoved.fa.aln	29	0.000675097	1320	2	yes	mag02_snpQ20AD3md3_300_NI@c13464_g1_i1_m1005|cluster1039rr_1to1ortho.sample_nremoved.fa	gi|665814547|ref|XP_008555887.1| PREDICTED: COP9 signalosome complex subunit 3 [Microplitis demolitor]	1578	0	309	449	449	1
cluster1041rr_1to1ortho.sample_nremoved.fa.aln	29	0.00230345	1170	6	yes	mag02_snpQ20AD3md3_300_NI@c136368_g1_i1_m28726|cluster1041rr_1to1ortho.sample_nremoved.fa	gi|350413923|ref|XP_003490155.1| PREDICTED: inositol polyphosphate multikinase-like [Bombus impatiens]	553	5.9466e-64	109	247	247	1
cluster1042rr_1to1ortho.sample_nremoved.fa.aln	29	0.000838246	647	1	no	mag14_snpQ20AD3md3_300_NI@c24377_g1_i1_m2506|cluster1042rr_1to1ortho.sample_nremoved.fa	gi|383855254|ref|XP_003703131.1| PREDICTED: 60S ribosomal protein L9-like [Megachile rotundata]	928	3.41488e-126	173	189	189	2
cluster1043rr_1to1ortho.sample_nremoved.fa.aln	29	0.00144071	648	2	yes	mag02_snpQ20AD3md3_300_NI@c136384_g1_i1_m28731|cluster1043rr_1to1ortho.sample_nremoved.fa	gi|746870709|ref|XP_011066546.1| PREDICTED: ras-related protein Rab-5C isoform X2 [Acromyrmex echinatior] >gi|746870711|ref|XP_011066548.1| PREDICTED: ras-related protein Rab-5C isoform X2 [Acromyrmex echinatior]	977	3.04414e-133	186	215	215	1
cluster1044rr_1to1ortho.sample_nremoved.fa.aln	29	0.00063426	774	2	yes	mag02_snpQ20AD3md3_300_NI@c136391_g1_i1_m28737|cluster1044rr_1to1ortho.sample_nremoved.fa	gi|66516926|ref|XP_393671.2| PREDICTED: 60S ribosomal protein L8 [Apis mellifera] >gi|380017591|ref|XP_003692736.1| PREDICTED: 60S ribosomal protein L8-like [Apis florea] >gi|572259244|ref|XP_006607973.1| PREDICTED: 60S ribosomal protein L8-like [Apis dorsata]	1135	7.40091e-156	244	257	257	1
cluster1046rr_1to1ortho.sample_nremoved.fa.aln	29	0.000514475	1079	1	no	mag02_snpQ20AD3md3_300_NI@c136440_g1_i1_m28745|cluster1046rr_1to1ortho.sample_nremoved.fa	gi|571541867|ref|XP_006558716.1| PREDICTED: poly(ADP-ribose) glycohydrolase ARH3-like [Apis mellifera]	1043	6.09634e-139	195	348	348	1
cluster1048rr_1to1ortho.sample_nremoved.fa.aln	29	0.00160107	318	1	yes	mag02_snpQ20AD3md3_300_NI@c136519_g1_i1_m28755|cluster1048rr_1to1ortho.sample_nremoved.fa	gi|662222185|ref|XP_008485323.1| PREDICTED: thioredoxin-2-like isoform X2 [Diaphorina citri]	334	2.49435e-39	61	80	80	1
cluster1049rr_1to1ortho.sample_nremoved.fa.aln	29	0.00335782	1417	13	no	mag02_snpQ20AD3md3_300_NI@c136541_g1_i1_m28760|cluster1049rr_1to1ortho.sample_nremoved.fa	gi|642919312|ref|XP_008191821.1| PREDICTED: periodic tryptophan protein 1 homolog [Tribolium castaneum]	761	6.07756e-94	178	435	435	1
cluster104rr.ortho.sample_nremoved.fa.aln	29	0.000962393	4273	15	no	mag10_snpQ20AD3md3_300_NI@c72462_g1_i3_m15382|cluster104rr.ortho.sample_nremoved.fa	gi|662207553|ref|XP_008477283.1| PREDICTED: titin-like [Diaphorina citri]	1356	5.19131e-164	321	655	655	1
cluster1052rr_1to1ortho.sample_nremoved.fa.aln	29	0.00345479	456	4	yes	mag02_snpQ20AD3md3_300_NI@c136689_g1_i1_m28780|cluster1052rr_1to1ortho.sample_nremoved.fa	gi|240848699|ref|NP_001155712.1| troponin C-like [Acyrthosiphon pisum]	744	6.67937e-100	146	151	151	1
cluster1053rr_1to1ortho.sample_nremoved.fa.aln	29	0.0022206	528	2	no	mag02_snpQ20AD3md3_300_NI@c136745_g1_i1_m28786|cluster1053rr_1to1ortho.sample_nremoved.fa	gi|112984000|ref|NP_001037269.1| ribosomal protein S18 [Bombyx mori]	583	4.66957e-75	124	131	131	1
cluster1054rr_1to1ortho.sample_nremoved.fa.aln	29	0.00113102	810	2	no	mag02_snpQ20AD3md3_300_NI@c136826_g1_i1_m28797|cluster1054rr_1to1ortho.sample_nremoved.fa	gi|746870919|ref|XP_011066661.1| PREDICTED: 40S ribosomal protein S4 [Acromyrmex echinatior]	1272	2.18615e-176	240	260	260	1
cluster1056rr_1to1ortho.sample_nremoved.fa.aln	29	0.00152107	1386	4	no	mag02_snpQ20AD3md3_300_NI@c136952_g1_i1_m28816|cluster1056rr_1to1ortho.sample_nremoved.fa	gi|665807287|ref|XP_008551913.1| PREDICTED: probable histone-binding protein Caf1 [Microplitis demolitor]	2272	0	422	427	427	1
cluster1059rr_1to1ortho.sample_nremoved.fa.aln	29	0.00273648	795	4	no	mag01_snpQ20AD3md3_300_NI@c102611_g1_i1_m27205|cluster1059rr_1to1ortho.sample_nremoved.fa	gi|662187719|ref|XP_008487501.1| PREDICTED: UPF0568 protein C14orf166 isoform X1 [Diaphorina citri] >gi|662187721|ref|XP_008487502.1| PREDICTED: UPF0568 protein C14orf166 isoform X2 [Diaphorina citri] >gi|662187723|ref|XP_008487503.1| PREDICTED: UPF0568 protein C14orf166 isoform X3 [Diaphorina citri]	744	1.17486e-96	140	246	246	1
cluster1060rr_1to1ortho.sample_nremoved.fa.aln	29	0.00131326	711	2	yes	mag02_snpQ20AD3md3_300_NI@c137270_g1_i1_m28849|cluster1060rr_1to1ortho.sample_nremoved.fa	gi|91092850|ref|XP_968855.1| PREDICTED: proteasome subunit beta type-1 [Tribolium castaneum]	843	3.18343e-112	173	237	237	1
cluster1061rr_1to1ortho.sample_nremoved.fa.aln	29	0.00169047	552	2	yes	mag02_snpQ20AD3md3_300_NI@c137275_g1_i1_m28850|cluster1061rr_1to1ortho.sample_nremoved.fa	gi|662187291|ref|XP_008486404.1| PREDICTED: receptor expression-enhancing protein 5-like isoform X1 [Diaphorina citri] >gi|662187293|ref|XP_008486409.1| PREDICTED: receptor expression-enhancing protein 5-like isoform X2 [Diaphorina citri] >gi|662187295|ref|XP_008486414.1| PREDICTED: receptor expression-enhancing protein 5-like isoform X3 [Diaphorina citri] >gi|662187299|ref|XP_008486425.1| PREDIC…	485	8.51694e-60	109	175	175	1
cluster1062rr_1to1ortho.sample_nremoved.fa.aln	28	0.000981015	2100	5	no	mag02_snpQ20AD3md3_300_NI@c137431_g1_i1_m28873|cluster1062rr_1to1ortho.sample_nremoved.fa	gi|91090592|ref|XP_972768.1| PREDICTED: RNA polymerase I-specific transcription initiation factor RRN3 [Tribolium castaneum]	1209	7.66924e-157	253	568	568	1
cluster1066rr_1to1ortho.sample_nremoved.fa.aln	29	0.00127056	1248	5	yes	mag02_snpQ20AD3md3_300_NI@c137726_g1_i1_m28900|cluster1066rr_1to1ortho.sample_nremoved.fa	gi|91084675|ref|XP_968140.1| PREDICTED: phosphoglycerate kinase [Tribolium castaneum]	1752	0	341	415	415	1
cluster1068rr_1to1ortho.sample_nremoved.fa.aln	29	0.00364216	459	5	yes	mag02_snpQ20AD3md3_300_NI@c137910_g1_i1_m28924|cluster1068rr_1to1ortho.sample_nremoved.fa	gi|91092328|ref|XP_970407.1| PREDICTED: probable 28S ribosomal protein S6, mitochondrial [Tribolium castaneum]	445	8.1677e-55	81	147	147	1
cluster1073rr_1to1ortho.sample_nremoved.fa.aln	29	0.00224456	504	2	yes	mag02_snpQ20AD3md3_300_NI@c140189_g1_i1_m29121|cluster1073rr_1to1ortho.sample_nremoved.fa	gi|94158681|ref|NP_001035293.1| uncharacterized protein LOC678510 [Apis mellifera] >gi|571544594|ref|XP_006564565.1| PREDICTED: uncharacterized protein LOC678510 isoform X1 [Apis mellifera] >gi|572305086|ref|XP_006618487.1| PREDICTED: contactin-5-like isoform X2 [Apis dorsata]	584	8.78756e-76	106	122	122	1
cluster1074rr_1to1ortho.sample_nremoved.fa.aln	29	0.0027009	2553	15	yes	mag02_snpQ20AD3md3_300_NI@c14052_g1_i1_m1049|cluster1074rr_1to1ortho.sample_nremoved.fa	gi|91095131|ref|XP_971500.1| PREDICTED: transforming growth factor-beta-induced protein ig-h3 [Tribolium castaneum]	860	1.05789e-99	223	687	687	1
cluster1075rr_1to1ortho.sample_nremoved.fa.aln	29	0.00333081	918	9	no	mag02_snpQ20AD3md3_300_NI@c14092_g1_i1_m1056|cluster1075rr_1to1ortho.sample_nremoved.fa	gi|746841903|ref|XP_011051143.1| PREDICTED: maspardin-like [Acromyrmex echinatior]	1195	1.40476e-163	215	279	279	1
cluster1077rr_1to1ortho.sample_nremoved.fa.aln	29	0.00291187	525	4	yes	mag02_snpQ20AD3md3_300_NI@c14213_g1_i1_m1062|cluster1077rr_1to1ortho.sample_nremoved.fa	gi|170037145|ref|XP_001846420.1| NADH dehydrogenase [Culex quinquefasciatus]	549	8.53742e-70	95	149	149	1
cluster1080rr_1to1ortho.sample_nremoved.fa.aln	29	0.00213855	1903	9	no	mag02_snpQ20AD3md3_300_NI@c14267_g1_i1_m1069|cluster1080rr_1to1ortho.sample_nremoved.fa	gi|91078258|ref|XP_970899.1| PREDICTED: conserved oligomeric Golgi complex subunit 6 [Tribolium castaneum]	1877	0	371	629	629	1
cluster1081rr_1to1ortho.sample_nremoved.fa.aln	29	0.00507292	823	10	no	mag02_snpQ20AD3md3_300_NI@c14271_g1_i1_m1070|cluster1081rr_1to1ortho.sample_nremoved.fa	gi|157133633|ref|XP_001662950.1| hypothetical protein AaeL_AAEL012820 [Aedes aegypti]	450	6.93271e-52	94	239	239	1
cluster1082rr_1to1ortho.sample_nremoved.fa.aln	29	0.000997051	831	2	yes	mag02_snpQ20AD3md3_300_NI@c14282_g1_i1_m1071|cluster1082rr_1to1ortho.sample_nremoved.fa	gi|242024972|ref|XP_002432900.1| eukaryotic translation initiation factor 3 subunit, putative [Pediculus humanus corporis]	1053	7.76061e-143	205	276	276	1
cluster1084rr_1to1ortho.sample_nremoved.fa.aln	29	0.00181874	4005	16	yes	mag02_snpQ20AD3md3_300_NI@c14317_g1_i1_m1072|cluster1084rr_1to1ortho.sample_nremoved.fa	gi|746853952|ref|XP_011057602.1| PREDICTED: ubiquitin carboxyl-terminal hydrolase 47 isoform X1 [Acromyrmex echinatior] >gi|746853954|ref|XP_011057603.1| PREDICTED: ubiquitin carboxyl-terminal hydrolase 47 isoform X1 [Acromyrmex echinatior]	2081	0	457	867	867	1
cluster1085rr_1to1ortho.sample_nremoved.fa.aln	29	0.000758017	1233	4	yes	mag02_snpQ20AD3md3_300_NI@c14449_g1_i1_m1075|cluster1085rr_1to1ortho.sample_nremoved.fa	gi|328707620|ref|XP_001947296.2| PREDICTED: cysteine protease ATG4B-like [Acyrthosiphon pisum] >gi|328707622|ref|XP_003243448.1| PREDICTED: cysteine protease ATG4B-like [Acyrthosiphon pisum] >gi|328707624|ref|XP_003243449.1| PREDICTED: cysteine protease ATG4B-like [Acyrthosiphon pisum] >gi|328707626|ref|XP_003243450.1| PREDICTED: cysteine protease ATG4B-like [Acyrthosiphon pisum] >gi|641660340|re…	1326	4.12804e-180	259	414	414	1
cluster1087rr_1to1ortho.sample_nremoved.fa.aln	29	0.00421713	426	5	yes	mag02_snpQ20AD3md3_300_NI@c14946_g1_i1_m1094|cluster1087rr_1to1ortho.sample_nremoved.fa	gi|350420355|ref|XP_003492483.1| PREDICTED: proteasome maturation protein-like [Bombus impatiens]	408	2.21191e-49	73	141	141	1
cluster1088rr_1to1ortho.sample_nremoved.fa.aln	29	0.00123011	553	2	no	mag13_snpQ20AD3md3_300_NI@c30446_g1_i1_m2282|cluster1088rr_1to1ortho.sample_nremoved.fa	gi|665820620|ref|XP_008559220.1| PREDICTED: MIP18 family protein CG7949 [Microplitis demolitor]	605	2.45323e-78	112	152	152	2
cluster1090rr_1to1ortho.sample_nremoved.fa.aln	29	0.00140658	1503	7	yes	mag02_snpQ20AD3md3_300_NI@c15271_g1_i1_m1112|cluster1090rr_1to1ortho.sample_nremoved.fa	gi|328708632|ref|XP_001945323.2| PREDICTED: protein Red [Acyrthosiphon pisum]	1458	0	320	495	495	1
cluster1091rr_1to1ortho.sample_nremoved.fa.aln	29	0.00233886	762	4	yes	mag02_snpQ20AD3md3_300_NI@c15406_g1_i1_m1125|cluster1091rr_1to1ortho.sample_nremoved.fa	gi|114053151|ref|NP_001040123.1| electron-transfer-flavoprotein beta polypeptide [Bombyx mori]	1095	7.02836e-150	214	252	252	1
cluster1092rr_1to1ortho.sample_nremoved.fa.aln	29	0.00107432	1650	6	yes	mag03_snpQ20AD3md3_300_NI@c1548_g1_i1_m116|cluster1092rr_1to1ortho.sample_nremoved.fa	gi|340728168|ref|XP_003402400.1| PREDICTED: RNA polymerase II-associated factor 1 homolog [Bombus terrestris]	1708	0	319	369	369	1
cluster1093rr_1to1ortho.sample_nremoved.fa.aln	29	0.00106097	483	1	yes	mag02_snpQ20AD3md3_300_NI@c15625_g1_i1_m1140|cluster1093rr_1to1ortho.sample_nremoved.fa	gi|746863992|ref|XP_011062973.1| PREDICTED: 40S ribosomal protein S10-like [Acromyrmex echinatior]	595	4.80475e-77	114	149	149	1
cluster1095rr_1to1ortho.sample_nremoved.fa.aln	29	0.00204927	1548	10	yes	mag02_snpQ20AD3md3_300_NI@c15726_g1_i1_m1150|cluster1095rr_1to1ortho.sample_nremoved.fa	gi|350400848|ref|XP_003485983.1| PREDICTED: hypothetical protein LOC100741209 [Bombus impatiens]	778	8.7152e-95	218	418	418	1
cluster1096rr_1to1ortho.sample_nremoved.fa.aln	28	0.00127949	705	2	yes	mag02_snpQ20AD3md3_300_NI@c15825_g1_i1_m1160|cluster1096rr_1to1ortho.sample_nremoved.fa	gi|242247191|ref|NP_001156195.1| GTP-binding protein YPTM1-like [Acyrthosiphon pisum]	858	1.11629e-114	176	234	234	1
cluster1097rr_1to1ortho.sample_nremoved.fa.aln	29	0.00084831	993	3	yes	mag02_snpQ20AD3md3_300_NI@c15898_g1_i1_m1169|cluster1097rr_1to1ortho.sample_nremoved.fa	gi|383858158|ref|XP_003704569.1| PREDICTED: integral membrane protein 2B-like [Megachile rotundata]	578	5.49689e-70	133	334	334	1
cluster1098rr_1to1ortho.sample_nremoved.fa.aln	29	0.00115165	534	2	yes	mag02_snpQ20AD3md3_300_NI@c1589_g1_i1_m131|cluster1098rr_1to1ortho.sample_nremoved.fa	gi|328713408|ref|XP_001950605.2| PREDICTED: uncharacterized protein LOC100169228 [Acyrthosiphon pisum]	396	1.59308e-46	73	174	174	1
cluster1099rr_1to1ortho.sample_nremoved.fa.aln	29	0.000776306	546	1	yes	mag02_snpQ20AD3md3_300_NI@c15938_g1_i1_m1171|cluster1099rr_1to1ortho.sample_nremoved.fa	gi|662210196|ref|XP_008478728.1| PREDICTED: density-regulated protein isoform X1 [Diaphorina citri] >gi|662210198|ref|XP_008478729.1| PREDICTED: density-regulated protein isoform X2 [Diaphorina citri] >gi|662210200|ref|XP_008478730.1| PREDICTED: density-regulated protein isoform X1 [Diaphorina citri] >gi|662210202|ref|XP_008478731.1| PREDICTED: density-regulated protein isoform X3 [Diaphorina cit…	609	1.62247e-78	131	159	159	1
cluster1100rr_1to1ortho.sample_nremoved.fa.aln	29	0.00227961	1001	5	no	mag13_snpQ20AD3md3_300_NI@c142585_g1_i1_m29438|cluster1100rr_1to1ortho.sample_nremoved.fa	gi|350416658|ref|XP_003491040.1| PREDICTED: elongation of very long chain fatty acids protein AAEL008004-like [Bombus impatiens]	617	1.29749e-76	121	242	242	1
cluster1101rr_1to1ortho.sample_nremoved.fa.aln	29	0	423	0	yes	mag02_snpQ20AD3md3_300_NI@c16091_g1_i1_m1182|cluster1101rr_1to1ortho.sample_nremoved.fa	gi|242014607|ref|XP_002427978.1| trafficking protein particle complex protein, putative [Pediculus humanus corporis]	614	1.6014e-80	111	140	140	1
cluster1102rr_1to1ortho.sample_nremoved.fa.aln	29	0.00158012	999	5	no	mag02_snpQ20AD3md3_300_NI@c16122_g1_i1_m1187|cluster1102rr_1to1ortho.sample_nremoved.fa	gi|91090402|ref|XP_970542.1| PREDICTED: ribosome biogenesis protein BRX1 homolog [Tribolium castaneum]	1052	5.1904e-141	183	297	297	1
cluster1103rr_1to1ortho.sample_nremoved.fa.aln	29	0.00276092	372	2	yes	mag02_snpQ20AD3md3_300_NI@c16150_g1_i1_m1192|cluster1103rr_1to1ortho.sample_nremoved.fa	gi|340718312|ref|XP_003397613.1| PREDICTED: pre-mRNA branch site p14-like protein-like [Bombus terrestris] >gi|350409879|ref|XP_003488874.1| PREDICTED: pre-mRNA branch site p14-like protein-like [Bombus impatiens] >gi|380012472|ref|XP_003690305.1| PREDICTED: pre-mRNA branch site p14-like protein-like [Apis florea] >gi|383849069|ref|XP_003700169.1| PREDICTED: pre-mRNA branch site p14-like protein-…	522	3.87984e-67	115	123	123	1
cluster1105rr_1to1ortho.sample_nremoved.fa.aln	29	0.00163104	1218	4	yes	mag02_snpQ20AD3md3_300_NI@c16257_g1_i1_m1204|cluster1105rr_1to1ortho.sample_nremoved.fa	gi|242008771|ref|XP_002425173.1| WD-repeat protein, putative [Pediculus humanus corporis]	962	3.17757e-125	178	344	344	1
cluster1107rr_1to1ortho.sample_nremoved.fa.aln	29	0.00472668	2172	13	yes	mag14_snpQ20AD3md3_300_NI@c92923_g1_i1_m25541|cluster1107rr_1to1ortho.sample_nremoved.fa	NA	NA	NA	NA	NA	NA	NA
cluster1108rr_1to1ortho.sample_nremoved.fa.aln	29	0.000579612	2193	3	yes	mag02_snpQ20AD3md3_300_NI@c16304_g1_i1_m1215|cluster1108rr_1to1ortho.sample_nremoved.fa	gi|91088235|ref|XP_973797.1| PREDICTED: NADH-ubiquinone oxidoreductase 75 kDa subunit, mitochondrial [Tribolium castaneum]	2753	0	540	731	731	1
cluster1109rr_1to1ortho.sample_nremoved.fa.aln	29	0.00210054	780	4	yes	mag02_snpQ20AD3md3_300_NI@c16305_g1_i1_m1217|cluster1109rr_1to1ortho.sample_nremoved.fa	gi|662204187|ref|XP_008475461.1| PREDICTED: ribosome biogenesis protein NSA2 homolog [Diaphorina citri]	1221	7.40087e-169	225	259	259	1
cluster1110rr_1to1ortho.sample_nremoved.fa.aln	29	0.00095042	990	3	yes	mag02_snpQ20AD3md3_300_NI@c16308_g1_i1_m1220|cluster1110rr_1to1ortho.sample_nremoved.fa	gi|112983906|ref|NP_001036848.1| eukaryotic translation initiation factor 3 subunit H [Bombyx mori]	1415	0	258	327	327	1
cluster1111rr_1to1ortho.sample_nremoved.fa.aln	29	0.000665019	972	2	yes	mag02_snpQ20AD3md3_300_NI@c16315_g1_i1_m1222|cluster1111rr_1to1ortho.sample_nremoved.fa	gi|662197879|ref|XP_008472039.1| PREDICTED: ribosome production factor 2 homolog [Diaphorina citri]	919	3.45752e-121	172	288	288	1
cluster1112rr_1to1ortho.sample_nremoved.fa.aln	29	0.00124106	483	2	yes	mag02_snpQ20AD3md3_300_NI@c16344_g1_i1_m1227|cluster1112rr_1to1ortho.sample_nremoved.fa	gi|746846038|ref|XP_011053326.1| PREDICTED: coiled-coil domain-containing protein 86 [Acromyrmex echinatior]	306	8.10456e-34	64	108	108	1
cluster1113rr_1to1ortho.sample_nremoved.fa.aln	29	0.00247616	612	4	yes	mag02_snpQ20AD3md3_300_NI@c16348_g1_i1_m1228|cluster1113rr_1to1ortho.sample_nremoved.fa	gi|91084965|ref|XP_971914.1| PREDICTED: transmembrane emp24 domain-containing protein 2 [Tribolium castaneum]	805	1.52021e-107	153	200	200	1
cluster1114rr_1to1ortho.sample_nremoved.fa.aln	29	0.00297172	315	2	yes	mag02_snpQ20AD3md3_300_NI@c16368_g1_i1_m1232|cluster1114rr_1to1ortho.sample_nremoved.fa	gi|170055888|ref|XP_001863783.1| hypothetical protein CpipJ_CPIJ013804 [Culex quinquefasciatus]	272	4.52512e-30	56	104	104	1
cluster1115rr_1to1ortho.sample_nremoved.fa.aln	29	0.0017906	1641	9	yes	mag02_snpQ20AD3md3_300_NI@c16381_g1_i1_m1236|cluster1115rr_1to1ortho.sample_nremoved.fa	gi|641657254|ref|XP_008180277.1| PREDICTED: pancreatic triacylglycerol lipase [Acyrthosiphon pisum]	1539	0	282	531	531	1
cluster1117rr_1to1ortho.sample_nremoved.fa.aln	29	0.000888984	7218	13	yes	mag02_snpQ20AD3md3_300_NI@c16397_g1_i1_m1241|cluster1117rr_1to1ortho.sample_nremoved.fa	gi|383855149|ref|XP_003703080.1| PREDICTED: pre-mRNA-processing-splicing factor 8-like [Megachile rotundata]	11780	0	2238	2315	2315	1
cluster1118rr_1to1ortho.sample_nremoved.fa.aln	29	0.00358583	1104	9	yes	mag02_snpQ20AD3md3_300_NI@c16417_g1_i1_m1250|cluster1118rr_1to1ortho.sample_nremoved.fa	gi|662205906|ref|XP_008476390.1| PREDICTED: syntaxin-5 [Diaphorina citri]	1069	3.26733e-142	239	372	372	1
cluster1120rr_1to1ortho.sample_nremoved.fa.aln	29	0.00155657	624	2	no	mag02_snpQ20AD3md3_300_NI@c16429_g1_i1_m1255|cluster1120rr_1to1ortho.sample_nremoved.fa	gi|156554769|ref|XP_001602817.1| PREDICTED: 60S ribosomal protein L19 isoform X2 [Nasonia vitripennis]	859	8.12366e-116	182	199	199	1
cluster1121rr_1to1ortho.sample_nremoved.fa.aln	29	0.00166248	363	2	yes	mag02_snpQ20AD3md3_300_NI@c16460_g1_i1_m1263|cluster1121rr_1to1ortho.sample_nremoved.fa	gi|193700141|ref|XP_001945576.1| PREDICTED: LYR motif-containing protein 5 [Acyrthosiphon pisum]	254	2.38504e-27	43	65	65	1
cluster1122rr_1to1ortho.sample_nremoved.fa.aln	28	0.000701923	891	2	yes	mag02_snpQ20AD3md3_300_NI@c16491_g1_i1_m1268|cluster1122rr_1to1ortho.sample_nremoved.fa	gi|91094281|ref|XP_970827.1| PREDICTED: protein MEMO1 [Tribolium castaneum]	1216	7.16474e-167	218	296	296	1
cluster1124rr_1to1ortho.sample_nremoved.fa.aln	29	0.00220803	1131	12	no	mag02_snpQ20AD3md3_300_NI@c16533_g1_i1_m1271|cluster1124rr_1to1ortho.sample_nremoved.fa	gi|282158101|ref|NP_001164094.1| mitochondrial ribosomal protein S31 [Tribolium castaneum]	629	2.45182e-76	143	314	314	1
cluster1130rr_1to1ortho.sample_nremoved.fa.aln	29	0.00218983	888	7	yes	mag05_snpQ20AD3md3_300_NI@c9945_g1_i1_m631|cluster1130rr_1to1ortho.sample_nremoved.fa	gi|350404941|ref|XP_003487267.1| PREDICTED: tRNA-splicing endonuclease subunit Sen34-like [Bombus impatiens]	717	1.82534e-91	132	293	293	1
cluster1131rr_1to1ortho.sample_nremoved.fa.aln	29	0.000657273	645	1	yes	mag05_snpQ20AD3md3_300_NI@c117161_g1_i1_m27886|cluster1131rr_1to1ortho.sample_nremoved.fa	gi|746872444|ref|XP_011067487.1| PREDICTED: mediator of RNA polymerase II transcription subunit 20 isoform X2 [Acromyrmex echinatior]	947	6.62553e-129	170	206	206	1
cluster1132rr_1to1ortho.sample_nremoved.fa.aln	29	0.000637593	708	2	yes	mag02_snpQ20AD3md3_300_NI@c17316_g1_i1_m1337|cluster1132rr_1to1ortho.sample_nremoved.fa	gi|380021001|ref|XP_003694363.1| PREDICTED: 60S ribosomal protein L13-like isoform 2 [Apis florea]	835	2.24258e-111	158	208	208	1
cluster1133rr_1to1ortho.sample_nremoved.fa.aln	29	0.00141984	657	2	yes	mag02_snpQ20AD3md3_300_NI@c17639_g1_i1_m1362|cluster1133rr_1to1ortho.sample_nremoved.fa	gi|665791450|ref|XP_008543280.1| PREDICTED: autophagy-related protein 101 [Microplitis demolitor] >gi|665791452|ref|XP_008543281.1| PREDICTED: autophagy-related protein 101 [Microplitis demolitor] >gi|665791454|ref|XP_008543282.1| PREDICTED: autophagy-related protein 101 [Microplitis demolitor]	979	2.06966e-133	172	218	218	1
cluster1134rr_1to1ortho.sample_nremoved.fa.aln	29	0.00181737	1208	5	no	mag02_snpQ20AD3md3_300_NI@c17706_g1_i2_m1365|cluster1134rr_1to1ortho.sample_nremoved.fa	gi|193704470|ref|XP_001952066.1| PREDICTED: actin-related protein 6 [Acyrthosiphon pisum]	1489	0	258	399	399	1
cluster1135rr_1to1ortho.sample_nremoved.fa.aln	29	0.000621766	1195	2	no	mag14_snpQ20AD3md3_300_NI@c23701_g1_i1_m2400|cluster1135rr_1to1ortho.sample_nremoved.fa	gi|242017205|ref|XP_002429082.1| conserved hypothetical protein [Pediculus humanus corporis]	1689	0	302	392	392	2
cluster1139rr_1to1ortho.sample_nremoved.fa.aln	29	0.00107999	1641	6	yes	mag03_snpQ20AD3md3_300_NI@c18319_g1_i1_m1402|cluster1139rr_1to1ortho.sample_nremoved.fa	gi|498927268|ref|XP_004518098.1| PREDICTED: exonuclease 3'-5' domain-containing protein 2-like [Ceratitis capitata]	1041	1.28541e-132	231	528	528	1
cluster1140rr_1to1ortho.sample_nremoved.fa.aln	29	0.00343078	1140	9	no	mag02_snpQ20AD3md3_300_NI@c18615_g1_i1_m1422|cluster1140rr_1to1ortho.sample_nremoved.fa	gi|526117814|ref|NP_001267865.1| diphosphomevalonate decarboxylase [Bombus terrestris]	1170	2.55507e-157	227	382	382	1
cluster1141rr_1to1ortho.sample_nremoved.fa.aln	29	0.00162976	729	2	yes	mag02_snpQ20AD3md3_300_NI@c18619_g1_i1_m1423|cluster1141rr_1to1ortho.sample_nremoved.fa	gi|383851248|ref|XP_003701146.1| PREDICTED: derlin-2-like [Megachile rotundata]	977	2.19671e-132	192	232	232	1
cluster1142rr_1to1ortho.sample_nremoved.fa.aln	29	0.001395	364	2	no	mag05_snpQ20AD3md3_300_NI@c51134_g1_i1_m5373|cluster1142rr_1to1ortho.sample_nremoved.fa	NA	NA	NA	NA	NA	NA	NA
cluster1143rr_1to1ortho.sample_nremoved.fa.aln	29	0.00304735	678	4	yes	mag02_snpQ20AD3md3_300_NI@c18989_g1_i2_m1439|cluster1143rr_1to1ortho.sample_nremoved.fa	gi|170042978|ref|XP_001849182.1| mitochondrial ribosomal protein S11 [Culex quinquefasciatus]	590	9.09702e-75	117	179	179	1
cluster1144rr_1to1ortho.sample_nremoved.fa.aln	29	0.0012329	1152	4	yes	mag02_snpQ20AD3md3_300_NI@c19043_g1_i1_m1444|cluster1144rr_1to1ortho.sample_nremoved.fa	gi|242017979|ref|XP_002429461.1| erythroblast macrophage protein emp, putative [Pediculus humanus corporis]	1586	0	300	397	397	1
cluster1146rr_1to1ortho.sample_nremoved.fa.aln	29	0.00239798	477	3	yes	mag02_snpQ20AD3md3_300_NI@c19327_g1_i1_m1463|cluster1146rr_1to1ortho.sample_nremoved.fa	gi|326693929|ref|NP_001192033.1| troponin C-like [Acyrthosiphon pisum]	560	8.6356e-72	136	158	158	1
cluster1147rr_1to1ortho.sample_nremoved.fa.aln	29	0.000914923	1785	4	no	mag02_snpQ20AD3md3_300_NI@c1932_g1_i1_m170|cluster1147rr_1to1ortho.sample_nremoved.fa	gi|242022458|ref|XP_002431657.1| Negative elongation factor D, putative [Pediculus humanus corporis]	2591	0	494	580	580	1
cluster1148rr_1to1ortho.sample_nremoved.fa.aln	29	0.00400429	735	6	no	mag02_snpQ20AD3md3_300_NI@c19393_g1_i2_m1472|cluster1148rr_1to1ortho.sample_nremoved.fa	gi|383850894|ref|XP_003701009.1| PREDICTED: 26S proteasome non-ATPase regulatory subunit 10-like [Megachile rotundata]	585	1.46768e-73	116	214	214	1
cluster1149rr_1to1ortho.sample_nremoved.fa.aln	29	0	819	0	yes	mag02_snpQ20AD3md3_300_NI@c19458_g1_i1_m1476|cluster1149rr_1to1ortho.sample_nremoved.fa	gi|242018519|ref|XP_002429722.1| conserved hypothetical protein [Pediculus humanus corporis]	927	1.79508e-123	170	220	220	1
cluster114rr_1to1ortho.sample_nremoved.fa.aln	29	0.000744227	1845	3	yes	mag02_snpQ20AD3md3_300_NI@c74514_g1_i2_m17660|cluster114rr_1to1ortho.sample_nremoved.fa	gi|242016280|ref|XP_002428757.1| ATP-dependent Clp protease ATP-binding subunit Clpx, putative [Pediculus humanus corporis]	1925	0	379	521	521	1
cluster1151rr_1to1ortho.sample_nremoved.fa.aln	29	0.00260789	939	6	yes	mag02_snpQ20AD3md3_300_NI@c1957_g1_i1_m177|cluster1151rr_1to1ortho.sample_nremoved.fa	gi|91088231|ref|XP_973706.1| PREDICTED: factor VIII intron 22 protein-like [Tribolium castaneum]	462	4.87771e-53	135	303	303	1
cluster1152rr_1to1ortho.sample_nremoved.fa.aln	29	0.000792702	819	2	yes	mag02_snpQ20AD3md3_300_NI@c19896_g1_i1_m1501|cluster1152rr_1to1ortho.sample_nremoved.fa	gi|328779942|ref|XP_393237.3| PREDICTED: clavesin-1-like [Apis mellifera]	575	3.0901e-70	114	272	272	1
cluster1153rr_1to1ortho.sample_nremoved.fa.aln	29	0.000616068	1329	2	yes	mag02_snpQ20AD3md3_300_NI@c1995_g1_i1_m186|cluster1153rr_1to1ortho.sample_nremoved.fa	gi|66500763|ref|XP_392117.2| PREDICTED: DNA methyltransferase 1-associated protein 1 [Apis mellifera] >gi|572301883|ref|XP_006616977.1| PREDICTED: DNA methyltransferase 1-associated protein 1-like [Apis dorsata]	1486	0	296	445	445	1
cluster1154rr_1to1ortho.sample_nremoved.fa.aln	29	0.000727055	2652	5	yes	mag02_snpQ20AD3md3_300_NI@c19985_g1_i1_m1505|cluster1154rr_1to1ortho.sample_nremoved.fa	gi|91090890|ref|XP_973414.1| PREDICTED: coatomer subunit gamma [Tribolium castaneum]	3436	0	694	886	886	1
cluster1155rr_1to1ortho.sample_nremoved.fa.aln	29	0	792	0	yes	mag02_snpQ20AD3md3_300_NI@c2006_g1_i1_m188|cluster1155rr_1to1ortho.sample_nremoved.fa	gi|662196428|ref|XP_008471245.1| PREDICTED: DCN1-like protein 1 isoform X1 [Diaphorina citri] >gi|662196430|ref|XP_008471246.1| PREDICTED: DCN1-like protein 1 isoform X2 [Diaphorina citri]	1167	1.23854e-160	212	260	260	1
cluster1156rr_1to1ortho.sample_nremoved.fa.aln	29	0	456	0	yes	mag02_snpQ20AD3md3_300_NI@c2023_g1_i1_m193|cluster1156rr_1to1ortho.sample_nremoved.fa	gi|148298648|ref|NP_001091754.1| ribosomal protein S13 [Bombyx mori]	681	2.05173e-90	131	151	151	1
cluster1157rr_1to1ortho.sample_nremoved.fa.aln	29	0.0039152	990	7	no	mag02_snpQ20AD3md3_300_NI@c20390_g1_i1_m1526|cluster1157rr_1to1ortho.sample_nremoved.fa	gi|91077554|ref|XP_972108.1| PREDICTED: 39S ribosomal protein L2, mitochondrial [Tribolium castaneum]	780	1.76353e-100	169	260	260	1
cluster1158rr_1to1ortho.sample_nremoved.fa.aln	29	0.00301113	396	3	yes	mag02_snpQ20AD3md3_300_NI@c20407_g1_i1_m1527|cluster1158rr_1to1ortho.sample_nremoved.fa	gi|66524012|ref|XP_393973.2| PREDICTED: DNA-directed RNA polymerases I, II, and III subunit RPABC2-like [Apis mellifera] >gi|340724588|ref|XP_003400663.1| PREDICTED: DNA-directed RNA polymerases I, II, and III subunit RPABC2-like [Bombus terrestris] >gi|350397886|ref|XP_003485021.1| PREDICTED: DNA-directed RNA polymerases I, II, and III subunit RPABC2-like [Bombus impatiens] >gi|380021021|ref|XP_…	457	4.35798e-57	87	96	96	1
cluster1159rr_1to1ortho.sample_nremoved.fa.aln	29	0.00136421	1521	6	yes	mag02_snpQ20AD3md3_300_NI@c2055_g1_i1_m203|cluster1159rr_1to1ortho.sample_nremoved.fa	gi|350417507|ref|XP_003491456.1| PREDICTED: threonine dehydratase catabolic-like [Bombus impatiens]	1500	0	314	411	411	1
cluster1160rr_1to1ortho.sample_nremoved.fa.aln	29	0.000412826	2262	2	yes	mag02_snpQ20AD3md3_300_NI@c2060_g1_i1_m205|cluster1160rr_1to1ortho.sample_nremoved.fa	gi|383857449|ref|XP_003704217.1| PREDICTED: ATP-dependent RNA helicase DDX42-like [Megachile rotundata]	2712	0	562	781	781	1
cluster1161rr_1to1ortho.sample_nremoved.fa.aln	29	0.00138768	681	2	no	mag02_snpQ20AD3md3_300_NI@c20640_g1_i1_m1545|cluster1161rr_1to1ortho.sample_nremoved.fa	gi|156542773|ref|XP_001602816.1| PREDICTED: 40S ribosomal protein S19 [Nasonia vitripennis]	654	1.13576e-85	119	139	139	1
cluster1163rr_1to1ortho.sample_nremoved.fa.aln	29	0.000851932	1578	3	yes	mag01_snpQ20AD3md3_300_NI@c42046_g1_i1_m3675|cluster1163rr_1to1ortho.sample_nremoved.fa	gi|242011699|ref|XP_002426584.1| transcription factor, putative [Pediculus humanus corporis]	949	8.64008e-117	173	230	230	1
cluster1164rr_1to1ortho.sample_nremoved.fa.aln	29	0.00140094	1659	5	yes	mag02_snpQ20AD3md3_300_NI@c2071_g1_i1_m210|cluster1164rr_1to1ortho.sample_nremoved.fa	gi|193666827|ref|XP_001943349.1| PREDICTED: ATP synthase subunit alpha, mitochondrial [Acyrthosiphon pisum]	2601	0	484	550	550	1
cluster1165rr_1to1ortho.sample_nremoved.fa.aln	29	0.00368006	554	5	no	mag02_snpQ20AD3md3_300_NI@c2074_g1_i1_m212|cluster1165rr_1to1ortho.sample_nremoved.fa	gi|383853580|ref|XP_003702300.1| PREDICTED: myelin P2 protein-like [Megachile rotundata]	472	1.01279e-58	89	131	131	1
cluster1166rr_1to1ortho.sample_nremoved.fa.aln	29	0.00210355	666	4	yes	mag02_snpQ20AD3md3_300_NI@c20795_g1_i1_m1554|cluster1166rr_1to1ortho.sample_nremoved.fa	gi|242007539|ref|XP_002424597.1| Peroxiredoxin-6, putative [Pediculus humanus corporis]	849	1.25284e-113	152	219	219	1
cluster1167rr_1to1ortho.sample_nremoved.fa.aln	29	0.000706646	600	1	yes	mag02_snpQ20AD3md3_300_NI@c2086_g1_i1_m213|cluster1167rr_1to1ortho.sample_nremoved.fa	gi|662195347|ref|XP_008470662.1| PREDICTED: uncharacterized protein LOC103507921 [Diaphorina citri]	195	4.0734e-17	69	204	204	1
cluster1168rr_1to1ortho.sample_nremoved.fa.aln	29	0.00224003	717	6	no	mag23_snpQ20AD3md3_300_NI@c2094_g1_i1_m218|cluster1168rr_1to1ortho.sample_nremoved.fa	gi|746834849|ref|XP_011068094.1| PREDICTED: 60S ribosomal protein L13a [Acromyrmex echinatior]	893	2.31312e-120	163	204	204	1
cluster1169rr_1to1ortho.sample_nremoved.fa.aln	29	0.00259871	384	2	yes	mag02_snpQ20AD3md3_300_NI@c21131_g1_i1_m1568|cluster1169rr_1to1ortho.sample_nremoved.fa	gi|215820608|ref|NP_001135963.1| autophagy related protein Atg12-like protein [Bombyx mori]	314	1.19304e-35	64	80	80	1
cluster116rr_1to1ortho.sample_nremoved.fa.aln	29	0.00281015	2236	22	no	mag04_snpQ20AD3md3_300_NI@c72061_g1_i2_m14897|cluster116rr_1to1ortho.sample_nremoved.fa	gi|189234930|ref|XP_971266.2| PREDICTED: CTL-like protein 2 isoform X3 [Tribolium castaneum]	1489	0	331	697	697	1
cluster1170rr_1to1ortho.sample_nremoved.fa.aln	29	0.000690256	1971	3	yes	mag02_snpQ20AD3md3_300_NI@c21178_g1_i1_m1570|cluster1170rr_1to1ortho.sample_nremoved.fa	gi|645012847|ref|XP_001604460.2| PREDICTED: heat shock 70 kDa protein cognate 3 isoform X2 [Nasonia vitripennis]	2936	0	595	664	664	1
cluster1171rr_1to1ortho.sample_nremoved.fa.aln	29	0.00286433	1101	6	yes	mag02_snpQ20AD3md3_300_NI@c21211_g1_i2_m1571|cluster1171rr_1to1ortho.sample_nremoved.fa	gi|91093034|ref|XP_970412.1| PREDICTED: transmembrane protein 183 [Tribolium castaneum]	741	3.07607e-93	153	332	332	1
cluster1174rr_1to1ortho.sample_nremoved.fa.aln	29	0.00250571	840	5	yes	mag02_snpQ20AD3md3_300_NI@c2139_g1_i1_m227|cluster1174rr_1to1ortho.sample_nremoved.fa	gi|665815599|ref|XP_008556464.1| PREDICTED: RNA-binding protein 24-B-like [Microplitis demolitor] >gi|665815601|ref|XP_008556465.1| PREDICTED: RNA-binding protein 24-B-like [Microplitis demolitor]	725	3.76751e-93	197	291	291	1
cluster1175rr_1to1ortho.sample_nremoved.fa.aln	29	0.00125551	912	3	no	mag02_snpQ20AD3md3_300_NI@c2142_g1_i1_m230|cluster1175rr_1to1ortho.sample_nremoved.fa	gi|665810915|ref|XP_008553900.1| PREDICTED: syntaxin-17 [Microplitis demolitor]	422	1.39668e-47	110	268	268	1
cluster1176rr_1to1ortho.sample_nremoved.fa.aln	29	0.00170192	1401	5	yes	mag11_snpQ20AD3md3_300_NI@c62858_g1_i1_m8710|cluster1176rr_1to1ortho.sample_nremoved.fa	gi|242008749|ref|XP_002425163.1| conserved hypothetical protein [Pediculus humanus corporis]	981	1.03157e-126	191	409	409	1
cluster117rr_1to1ortho.sample_nremoved.fa.aln	29	0.00175178	3660	14	yes	mag02_snpQ20AD3md3_300_NI@c74812_g3_i6_m18037|cluster117rr_1to1ortho.sample_nremoved.fa	gi|242015300|ref|XP_002428302.1| coatomer alpha subunit, putative [Pediculus humanus corporis]	5138	0	934	1221	1221	1
cluster1180rr_1to1ortho.sample_nremoved.fa.aln	29	0.00136674	2322	7	no	mag03_snpQ20AD3md3_300_NI@c2168_g1_i1_m234|cluster1180rr_1to1ortho.sample_nremoved.fa	gi|383864023|ref|XP_003707479.1| PREDICTED: probable ATP-dependent RNA helicase DDX27 [Megachile rotundata]	1710	0	399	618	618	1
cluster1181rr_1to1ortho.sample_nremoved.fa.aln	29	0.00234987	342	2	yes	mag02_snpQ20AD3md3_300_NI@c21693_g1_i1_m1618|cluster1181rr_1to1ortho.sample_nremoved.fa	gi|642921539|ref|XP_967583.3| PREDICTED: RING-box protein 1A [Tribolium castaneum]	580	2.71645e-76	107	113	113	1
cluster1182rr_1to1ortho.sample_nremoved.fa.aln	29	0.00106615	825	3	no	mag02_snpQ20AD3md3_300_NI@c21717_g1_i1_m1620|cluster1182rr_1to1ortho.sample_nremoved.fa	gi|383847444|ref|XP_003699364.1| PREDICTED: 28S ribosomal protein S2, mitochondrial-like [Megachile rotundata]	775	5.24277e-101	138	210	210	1
cluster1185rr_1to1ortho.sample_nremoved.fa.aln	29	0.000188905	549	2	yes	mag02_snpQ20AD3md3_300_NI@c21931_g1_i1_m1641|cluster1185rr_1to1ortho.sample_nremoved.fa	gi|665784605|ref|XP_008560973.1| PREDICTED: malignant T-cell-amplified sequence 1-like [Microplitis demolitor] >gi|665784607|ref|XP_008560984.1| PREDICTED: malignant T-cell-amplified sequence 1-like [Microplitis demolitor]	862	6.63426e-117	154	182	182	1
cluster1186rr_1to1ortho.sample_nremoved.fa.aln	29	0.000759855	1269	5	yes	mag02_snpQ20AD3md3_300_NI@c21_g1_i1_m8|cluster1186rr_1to1ortho.sample_nremoved.fa	gi|242006021|ref|XP_002423855.1| clathrin coat assembly protein ap-1, putative [Pediculus humanus corporis]	2118	0	408	422	422	1
cluster1187rr_1to1ortho.sample_nremoved.fa.aln	29	0.00215337	366	2	yes	mag02_snpQ20AD3md3_300_NI@c22020_g1_i1_m1650|cluster1187rr_1to1ortho.sample_nremoved.fa	gi|645016594|ref|XP_008211542.1| PREDICTED: transcription initiation factor TFIID subunit 13 isoform X1 [Nasonia vitripennis]	489	4.06087e-62	92	98	98	1
cluster1190rr_1to1ortho.sample_nremoved.fa.aln	29	0.00277833	408	3	yes	mag02_snpQ20AD3md3_300_NI@c22281_g1_i1_m1675|cluster1190rr_1to1ortho.sample_nremoved.fa	gi|665805577|ref|XP_008550988.1| PREDICTED: 60S acidic ribosomal protein P1 [Microplitis demolitor]	285	1.16052e-31	55	62	62	1
cluster1191rr_1to1ortho.sample_nremoved.fa.aln	29	0.0020129	986	3	no	mag02_snpQ20AD3md3_300_NI@c22304_g1_i1_m1680|cluster1191rr_1to1ortho.sample_nremoved.fa	gi|66514190|ref|XP_393483.2| PREDICTED: sin3 histone deacetylase corepressor complex component SDS3-like isoform 1 [Apis mellifera]	775	2.74106e-99	180	278	278	1
cluster1192rr_1to1ortho.sample_nremoved.fa.aln	29	0.00312061	513	6	yes	mag02_snpQ20AD3md3_300_NI@c22464_g1_i1_m1701|cluster1192rr_1to1ortho.sample_nremoved.fa	gi|91091864|ref|XP_968949.1| PREDICTED: NADH dehydrogenase [ubiquinone] 1 beta subcomplex subunit 8, mitochondrial [Tribolium castaneum]	385	3.93226e-45	80	171	171	1
cluster1193rr_1to1ortho.sample_nremoved.fa.aln	29	0	408	0	yes	mag02_snpQ20AD3md3_300_NI@c22465_g1_i1_m1702|cluster1193rr_1to1ortho.sample_nremoved.fa	gi|112982721|ref|NP_001037117.1| zinc finger protein [Bombyx mori]	487	1.83505e-61	95	140	140	1
cluster1194rr_1to1ortho.sample_nremoved.fa.aln	29	0.00129026	1446	4	yes	mag02_snpQ20AD3md3_300_NI@c22475_g1_i1_m1705|cluster1194rr_1to1ortho.sample_nremoved.fa	gi|571536750|ref|XP_006570996.1| PREDICTED: UDP-glucose 6-dehydrogenase-like isoform X1 [Apis mellifera] >gi|571536754|ref|XP_006570997.1| PREDICTED: UDP-glucose 6-dehydrogenase-like isoform X2 [Apis mellifera]	2111	0	395	478	478	1
cluster1195rr_1to1ortho.sample_nremoved.fa.aln	29	0.000499783	1518	2	yes	mag02_snpQ20AD3md3_300_NI@c22481_g1_i1_m1709|cluster1195rr_1to1ortho.sample_nremoved.fa	gi|91086685|ref|XP_969056.1| PREDICTED: ubiquitin carboxyl-terminal hydrolase 14 [Tribolium castaneum]	1989	0	367	488	488	1
cluster1196rr_1to1ortho.sample_nremoved.fa.aln	29	0.00381635	714	6	yes	mag02_snpQ20AD3md3_300_NI@c22482_g1_i1_m1710|cluster1196rr_1to1ortho.sample_nremoved.fa	gi|156547966|ref|XP_001605056.1| PREDICTED: CD63 antigen [Nasonia vitripennis]	647	2.29515e-82	121	244	244	1
cluster1199rr_1to1ortho.sample_nremoved.fa.aln	29	0.00218641	1086	5	yes	mag02_snpQ20AD3md3_300_NI@c22514_g1_i1_m1723|cluster1199rr_1to1ortho.sample_nremoved.fa	gi|242011471|ref|XP_002426473.1| conserved hypothetical protein [Pediculus humanus corporis]	1369	0	241	354	354	1
cluster1200rr_1to1ortho.sample_nremoved.fa.aln	29	0.00201411	1404	7	no	mag02_snpQ20AD3md3_300_NI@c22527_g1_i1_m1727|cluster1200rr_1to1ortho.sample_nremoved.fa	gi|91078482|ref|XP_975769.1| PREDICTED: cytochrome b-c1 complex subunit 2, mitochondrial [Tribolium castaneum]	1038	1.53788e-135	224	444	444	1
cluster1201rr_1to1ortho.sample_nremoved.fa.aln	29	0.00291045	2130	14	yes	mag02_snpQ20AD3md3_300_NI@c22545_g1_i1_m1730|cluster1201rr_1to1ortho.sample_nremoved.fa	gi|642917870|ref|XP_008191365.1| PREDICTED: HBS1-like protein [Tribolium castaneum]	1952	0	397	713	713	1
cluster1203rr_1to1ortho.sample_nremoved.fa.aln	29	0.00198266	744	3	yes	mag02_snpQ20AD3md3_300_NI@c22563_g1_i1_m1738|cluster1203rr_1to1ortho.sample_nremoved.fa	gi|665790278|ref|XP_008560819.1| PREDICTED: acyl-CoA-binding domain-containing protein 6 [Microplitis demolitor]	545	4.48882e-67	112	230	230	1
cluster1204rr_1to1ortho.sample_nremoved.fa.aln	29	0.000751675	771	1	no	mag27_snpQ20AD3md3_300_NI@c103013_g1_i1_m26217|cluster1204rr_1to1ortho.sample_nremoved.fa	gi|66556116|ref|XP_624727.1| PREDICTED: methyltransferase-like protein 23-like isoform X2 [Apis mellifera] >gi|571578085|ref|XP_006572272.1| PREDICTED: methyltransferase-like protein 23-like isoform X1 [Apis mellifera]	866	3.02658e-115	159	234	234	1
cluster1205rr_1to1ortho.sample_nremoved.fa.aln	29	0.00156021	1005	4	yes	mag02_snpQ20AD3md3_300_NI@c22578_g1_i1_m1739|cluster1205rr_1to1ortho.sample_nremoved.fa	gi|242024602|ref|XP_002432716.1| Cyclin-G2, putative [Pediculus humanus corporis]	918	2.35452e-120	178	322	322	1
cluster1208rr_1to1ortho.sample_nremoved.fa.aln	28	0.000611194	930	2	no	mag14_snpQ20AD3md3_300_NI@c534_g1_i1_m71|cluster1208rr_1to1ortho.sample_nremoved.fa	gi|340728076|ref|XP_003402357.1| PREDICTED: serine/threonine-protein phosphatase 6 catalytic subunit-like [Bombus terrestris]	1452	0	257	304	304	1
cluster1209rr_1to1ortho.sample_nremoved.fa.aln	29	0	522	0	yes	mag02_snpQ20AD3md3_300_NI@c22621_g1_i1_m1750|cluster1209rr_1to1ortho.sample_nremoved.fa	gi|283135232|ref|NP_001164371.1| succinate dehydrogenase cytochrome b560 subunit, mitochondrial [Nasonia vitripennis] >gi|644997526|ref|XP_008208237.1| PREDICTED: succinate dehydrogenase cytochrome b560 subunit, mitochondrial isoform X1 [Nasonia vitripennis]	338	4.60679e-38	78	158	158	1
cluster1210rr_1to1ortho.sample_nremoved.fa.aln	29	0	513	0	yes	mag02_snpQ20AD3md3_300_NI@c22659_g1_i1_m1756|cluster1210rr_1to1ortho.sample_nremoved.fa	gi|240849473|ref|NP_001155538.1| calcineurin B-like [Acyrthosiphon pisum] >gi|641671268|ref|XP_008185525.1| PREDICTED: calcineurin B-like isoform X1 [Acyrthosiphon pisum] >gi|641671270|ref|XP_008185526.1| PREDICTED: calcineurin B-like isoform X1 [Acyrthosiphon pisum]	863	2.25548e-117	167	170	170	1
cluster1211rr_1to1ortho.sample_nremoved.fa.aln	29	0.00165433	690	3	yes	mag02_snpQ20AD3md3_300_NI@c22662_g1_i1_m1757|cluster1211rr_1to1ortho.sample_nremoved.fa	gi|156550362|ref|XP_001607497.1| PREDICTED: transmembrane protein 147 [Nasonia vitripennis]	906	4.90213e-122	167	229	229	1
cluster1213rr_1to1ortho.sample_nremoved.fa.aln	29	0.00138262	1185	3	no	mag02_snpQ20AD3md3_300_NI@c22763_g2_i1_m1768|cluster1213rr_1to1ortho.sample_nremoved.fa	gi|297591985|ref|NP_001172074.1| actin related protein 1 [Apis mellifera] >gi|297591987|ref|NP_001172075.1| actin related protein 1 [Apis mellifera] >gi|380018177|ref|XP_003693012.1| PREDICTED: actin-5C-like [Apis florea] >gi|572266207|ref|XP_006611219.1| PREDICTED: actin-5C-like isoform X1 [Apis dorsata] >gi|572266209|ref|XP_006611220.1| PREDICTED: actin-5C-like isoform X2 [Apis dorsata]	1367	0	254	257	257	1
cluster1215rr_1to1ortho.sample_nremoved.fa.aln	29	0.00148894	1677	6	no	mag02_snpQ20AD3md3_300_NI@c22769_g1_i1_m1770|cluster1215rr_1to1ortho.sample_nremoved.fa	gi|746861601|ref|XP_011061686.1| PREDICTED: T-complex protein 1 subunit gamma [Acromyrmex echinatior]	2424	0	449	550	550	1
cluster1216rr_1to1ortho.sample_nremoved.fa.aln	28	0.00189091	1001	9	no	mag14_snpQ20AD3md3_300_NI@c43470_g1_i1_m6687|cluster1216rr_1to1ortho.sample_nremoved.fa	gi|157169424|ref|XP_001651510.1| exosome complex exonuclease rrp42 (ribosomal RNA processing protein 42 [Aedes aegypti]	977	4.57751e-130	189	299	299	1
cluster1217rr_1to1ortho.sample_nremoved.fa.aln	29	0.00319051	987	8	no	mag07_snpQ20AD3md3_300_NI@c61203_g1_i1_m7868|cluster1217rr_1to1ortho.sample_nremoved.fa	gi|383855060|ref|XP_003703037.1| PREDICTED: inorganic pyrophosphatase-like [Megachile rotundata]	1225	3.75874e-167	219	329	329	1
cluster1218rr_1to1ortho.sample_nremoved.fa.aln	29	0.0043031	366	4	yes	mag02_snpQ20AD3md3_300_NI@c22855_g1_i1_m1782|cluster1218rr_1to1ortho.sample_nremoved.fa	gi|350419552|ref|XP_003492223.1| PREDICTED: protein QIL1-like [Bombus impatiens]	175	2.49418e-15	45	112	112	1
cluster1219rr_1to1ortho.sample_nremoved.fa.aln	29	0.00276652	1131	7	yes	mag02_snpQ20AD3md3_300_NI@c22919_g1_i1_m1790|cluster1219rr_1to1ortho.sample_nremoved.fa	gi|383855211|ref|XP_003703110.1| PREDICTED: leucine-rich repeat-containing protein 59-like [Megachile rotundata]	390	6.02925e-42	75	123	123	1
cluster121rr.ortho.sample_nremoved.fa.aln	29	0.00295152	759	4	yes	mag02_snpQ20AD3md3_300_NI@c75451_g2_i1_m18812|cluster121rr.ortho.sample_nremoved.fa	gi|746855738|ref|XP_011058549.1| PREDICTED: LOW QUALITY PROTEIN: nuclear fragile X mental retardation-interacting protein 1 [Acromyrmex echinatior]	152	4.36636e-10	31	68	68	1
cluster1222rr_1to1ortho.sample_nremoved.fa.aln	29	0.000777001	663	1	yes	mag02_snpQ20AD3md3_300_NI@c22978_g1_i2_m1797|cluster1222rr_1to1ortho.sample_nremoved.fa	gi|242009032|ref|XP_002425297.1| 60S ribosomal protein L10, putative [Pediculus humanus corporis]	1073	1.32391e-147	198	220	220	1
cluster1223rr_1to1ortho.sample_nremoved.fa.aln	29	0.000981816	951	2	yes	mag02_snpQ20AD3md3_300_NI@c22994_g1_i1_m1804|cluster1223rr_1to1ortho.sample_nremoved.fa	gi|746838881|ref|XP_011049912.1| PREDICTED: guanine nucleotide-binding protein subunit beta-like protein isoform X1 [Acromyrmex echinatior]	1574	0	294	317	317	1
cluster1224rr_1to1ortho.sample_nremoved.fa.aln	29	0.00503986	618	7	yes	mag03_snpQ20AD3md3_300_NI@c23002_g1_i2_m1810|cluster1224rr_1to1ortho.sample_nremoved.fa	gi|91083003|ref|XP_974477.1| PREDICTED: selT-like protein [Tribolium castaneum]	612	2.47971e-78	117	206	206	1
cluster1225rr_1to1ortho.sample_nremoved.fa.aln	29	0.00126873	2025	6	no	mag02_snpQ20AD3md3_300_NI@c23003_g1_i1_m1811|cluster1225rr_1to1ortho.sample_nremoved.fa	gi|641656966|ref|XP_008180169.1| PREDICTED: LOW QUALITY PROTEIN: nucleolar GTP-binding protein 2 [Acyrthosiphon pisum]	1948	0	357	482	482	1
cluster1226rr_1to1ortho.sample_nremoved.fa.aln	29	0.00450912	462	7	yes	mag02_snpQ20AD3md3_300_NI@c23015_g1_i1_m1812|cluster1226rr_1to1ortho.sample_nremoved.fa	gi|642939193|ref|XP_008200375.1| PREDICTED: cytochrome c oxidase subunit 5A, mitochondrial [Tribolium castaneum]	518	1.21902e-65	96	154	154	1
cluster1228rr_1to1ortho.sample_nremoved.fa.aln	29	0.00115828	1653	5	no	mag02_snpQ20AD3md3_300_NI@c23058_g1_i1_m1817|cluster1228rr_1to1ortho.sample_nremoved.fa	gi|66523683|ref|XP_393437.2| PREDICTED: aspartate--tRNA ligase, cytoplasmic [Apis mellifera]	2055	0	368	487	487	1
cluster1229rr_1to1ortho.sample_nremoved.fa.aln	29	0.00192377	690	4	yes	mag02_snpQ20AD3md3_300_NI@c23088_g1_i1_m1827|cluster1229rr_1to1ortho.sample_nremoved.fa	gi|350403367|ref|XP_003486781.1| PREDICTED: sperm-associated antigen 7-like [Bombus impatiens]	639	1.68037e-81	143	230	230	1
cluster1230rr_1to1ortho.sample_nremoved.fa.aln	29	0.00263852	1263	7	yes	mag02_snpQ20AD3md3_300_NI@c23090_g1_i1_m1828|cluster1230rr_1to1ortho.sample_nremoved.fa	gi|662213523|ref|XP_008480554.1| PREDICTED: LOW QUALITY PROTEIN: mannose-1-phosphate guanyltransferase alpha-A [Diaphorina citri]	1594	0	309	452	452	1
cluster1231rr_1to1ortho.sample_nremoved.fa.aln	29	0.00298694	2529	16	yes	mag02_snpQ20AD3md3_300_NI@c23098_g1_i1_m1830|cluster1231rr_1to1ortho.sample_nremoved.fa	gi|572261064|ref|XP_006608834.1| PREDICTED: zinc finger CCCH domain-containing protein 13-like isoform X3 [Apis dorsata]	598	1.06783e-63	165	431	431	1
cluster1232rr_1to1ortho.sample_nremoved.fa.aln	29	0.00187995	768	3	yes	mag02_snpQ20AD3md3_300_NI@c23103_g1_i1_m1834|cluster1232rr_1to1ortho.sample_nremoved.fa	gi|91087761|ref|XP_974991.1| PREDICTED: proteasome subunit beta type-4 [Tribolium castaneum]	810	9.34498e-107	145	245	245	1
cluster1233rr_1to1ortho.sample_nremoved.fa.aln	29	0.000801317	1326	3	no	mag02_snpQ20AD3md3_300_NI@c23114_g1_i1_m1838|cluster1233rr_1to1ortho.sample_nremoved.fa	gi|157132590|ref|XP_001656085.1| hypothetical protein AaeL_AAEL002861 [Aedes aegypti] >gi|157132592|ref|XP_001656086.1| hypothetical protein AaeL_AAEL002861 [Aedes aegypti]	1295	1.02748e-174	244	421	421	1
cluster1234rr_1to1ortho.sample_nremoved.fa.aln	29	0.000795262	1281	2	yes	mag02_snpQ20AD3md3_300_NI@c23137_g1_i1_m1848|cluster1234rr_1to1ortho.sample_nremoved.fa	gi|557750167|ref|XP_005174847.1| PREDICTED: flotillin-1-like isoform X2 [Musca domestica]	1736	0	370	423	423	1
cluster1235rr_1to1ortho.sample_nremoved.fa.aln	29	0.00318153	699	5	no	mag02_snpQ20AD3md3_300_NI@c23149_g1_i1_m1851|cluster1235rr_1to1ortho.sample_nremoved.fa	gi|242005572|ref|XP_002423638.1| 2-deoxyglucose-6-phosphate phosphatase, putative [Pediculus humanus corporis]	686	6.68148e-88	127	222	222	1
cluster1236rr_1to1ortho.sample_nremoved.fa.aln	29	0.00272254	1272	8	yes	mag02_snpQ20AD3md3_300_NI@c23150_g1_i1_m1852|cluster1236rr_1to1ortho.sample_nremoved.fa	gi|746832985|ref|XP_011061040.1| PREDICTED: protein CLP1 homolog [Acromyrmex echinatior]	1740	0	310	420	420	1
cluster1237rr_1to1ortho.sample_nremoved.fa.aln	29	0.000483336	2010	4	yes	mag02_snpQ20AD3md3_300_NI@c23176_g1_i1_m1855|cluster1237rr_1to1ortho.sample_nremoved.fa	gi|242013169|ref|XP_002427287.1| peroxisomal membrane protein 70 abcd3, putative [Pediculus humanus corporis]	2524	0	474	670	670	1
cluster1239rr_1to1ortho.sample_nremoved.fa.aln	29	0.00138086	1050	3	yes	mag01_snpQ20AD3md3_300_NI@c9677_g1_i1_m727|cluster1239rr_1to1ortho.sample_nremoved.fa	gi|340716523|ref|XP_003396747.1| PREDICTED: UV excision repair protein RAD23 homolog B-like isoform 3 [Bombus terrestris]	720	1.66549e-90	152	209	209	1
cluster123rr_1to1ortho.sample_nremoved.fa.aln	29	0.00236443	3413	11	no	mag18_snpQ20AD3md3_300_NI@c80238_g1_i4_m23805|cluster123rr_1to1ortho.sample_nremoved.fa	gi|572313528|ref|XP_006622460.1| PREDICTED: histone-lysine N-methyltransferase, H3 lysine-79 specific-like isoform X26 [Apis dorsata]	836	6.32386e-94	267	520	520	1
cluster1240rr_1to1ortho.sample_nremoved.fa.aln	29	0.00105446	852	2	yes	mag02_snpQ20AD3md3_300_NI@c23219_g1_i1_m1861|cluster1240rr_1to1ortho.sample_nremoved.fa	gi|746853529|ref|XP_011057368.1| PREDICTED: protein NipSnap [Acromyrmex echinatior]	1136	3.60563e-155	213	284	284	1
cluster1242rr_1to1ortho.sample_nremoved.fa.aln	28	0.00159504	510	4	yes	mag02_snpQ20AD3md3_300_NI@c23497_g1_i1_m1909|cluster1242rr_1to1ortho.sample_nremoved.fa	gi|641674771|ref|XP_008186802.1| PREDICTED: plasmolipin [Acyrthosiphon pisum]	506	3.11955e-63	100	175	175	1
cluster1245rr_1to1ortho.sample_nremoved.fa.aln	29	0.000796438	1362	2	yes	mag02_snpQ20AD3md3_300_NI@c23847_g1_i1_m1925|cluster1245rr_1to1ortho.sample_nremoved.fa	gi|350406137|ref|XP_003487668.1| PREDICTED: hypothetical protein LOC100742256 [Bombus impatiens]	889	6.9321e-111	280	616	616	1
cluster1246rr_1to1ortho.sample_nremoved.fa.aln	29	0.00107707	1395	3	no	mag02_snpQ20AD3md3_300_NI@c24657_g2_i1_m1965|cluster1246rr_1to1ortho.sample_nremoved.fa	gi|110766351|ref|XP_395869.3| PREDICTED: microfibrillar-associated protein 1 [Apis mellifera]	903	5.44499e-117	226	297	297	1
cluster124rr.ortho.sample_nremoved.fa.aln	29	0.00197665	1581	17	no	mag14_snpQ20AD3md3_300_NI@c50728_g1_i1_m9725|cluster124rr.ortho.sample_nremoved.fa	gi|662193813|ref|XP_008469829.1| PREDICTED: gastric triacylglycerol lipase-like [Diaphorina citri]	1155	7.65122e-151	206	357	357	1
cluster1251rr_1to1ortho.sample_nremoved.fa.aln	28	0.00128025	735	2	yes	mag02_snpQ20AD3md3_300_NI@c25813_g1_i2_m2031|cluster1251rr_1to1ortho.sample_nremoved.fa	gi|746857419|ref|XP_011059440.1| PREDICTED: U1 small nuclear ribonucleoprotein A [Acromyrmex echinatior]	869	3.76367e-116	191	243	243	1
cluster1253rr_1to1ortho.sample_nremoved.fa.aln	29	0.00243684	1254	9	yes	mag02_snpQ20AD3md3_300_NI@c25966_g1_i1_m2039|cluster1253rr_1to1ortho.sample_nremoved.fa	gi|662195325|ref|XP_008470648.1| PREDICTED: protein yellow-like [Diaphorina citri]	1439	0	258	396	396	1
cluster1254rr_1to1ortho.sample_nremoved.fa.aln	29	0.000142878	600	1	yes	mag02_snpQ20AD3md3_300_NI@c26263_g1_i1_m2054|cluster1254rr_1to1ortho.sample_nremoved.fa	gi|91082797|ref|XP_967743.1| PREDICTED: COMM domain-containing protein 2 [Tribolium castaneum]	497	5.05192e-61	99	202	202	1
cluster1255rr_1to1ortho.sample_nremoved.fa.aln	29	0.00183523	561	2	yes	mag02_snpQ20AD3md3_300_NI@c2632_g1_i1_m272|cluster1255rr_1to1ortho.sample_nremoved.fa	gi|746868080|ref|XP_011065156.1| PREDICTED: transcription factor BTF3 homolog 4 [Acromyrmex echinatior]	649	1.6042e-84	138	152	152	1
cluster1256rr_1to1ortho.sample_nremoved.fa.aln	29	0.000383284	1680	2	yes	mag02_snpQ20AD3md3_300_NI@c26372_g1_i1_m2062|cluster1256rr_1to1ortho.sample_nremoved.fa	gi|383860620|ref|XP_003705787.1| PREDICTED: counting factor associated protein D-like [Megachile rotundata]	1921	0	355	559	559	1
cluster1258rr_1to1ortho.sample_nremoved.fa.aln	29	0.00309012	687	5	yes	mag02_snpQ20AD3md3_300_NI@c26615_g1_i1_m2073|cluster1258rr_1to1ortho.sample_nremoved.fa	gi|642913799|ref|XP_008201164.1| PREDICTED: translation machinery-associated protein 16 [Tribolium castaneum]	466	2.95238e-56	92	180	180	1
cluster125rr_1to1ortho.sample_nremoved.fa.aln	29	0.00358284	540	5	yes	mag02_snpQ20AD3md3_300_NI@c76239_g2_i1_m19857|cluster125rr_1to1ortho.sample_nremoved.fa	gi|665815322|ref|XP_008556312.1| PREDICTED: protein tyrosine phosphatase type IVA 1 [Microplitis demolitor]	774	1.30811e-103	141	175	175	1
cluster1261rr_1to1ortho.sample_nremoved.fa.aln	29	0.000413529	1258	1	no	mag11_snpQ20AD3md3_300_NI@c110891_g1_i1_m27435|cluster1261rr_1to1ortho.sample_nremoved.fa	gi|746867656|ref|XP_011064932.1| PREDICTED: COP9 signalosome complex subunit 4 [Acromyrmex echinatior]	1870	0	356	415	415	2
cluster1262rr_1to1ortho.sample_nremoved.fa.aln	29	0.000762945	2073	4	yes	mag02_snpQ20AD3md3_300_NI@c27249_g1_i1_m2105|cluster1262rr_1to1ortho.sample_nremoved.fa	gi|242013853|ref|XP_002427615.1| GMP synthase, putative [Pediculus humanus corporis]	2736	0	499	684	684	1
cluster1263rr_1to1ortho.sample_nremoved.fa.aln	29	0.0014775	766	4	yes	mag03_snpQ20AD3md3_300_NI@c27455_g1_i1_m2112|cluster1263rr_1to1ortho.sample_nremoved.fa	gi|91085997|ref|XP_972384.1| PREDICTED: cyclin-related protein FAM58A [Tribolium castaneum]	887	1.96648e-118	162	254	254	1
cluster1265rr_1to1ortho.sample_nremoved.fa.aln	29	0.00719891	503	7	no	mag06_snpQ20AD3md3_300_NI@c2075_g1_i1_m290|cluster1265rr_1to1ortho.sample_nremoved.fa	NA	NA	NA	NA	NA	NA	NA
cluster1266rr_1to1ortho.sample_nremoved.fa.aln	29	0.0015299	1278	4	yes	mag02_snpQ20AD3md3_300_NI@c27917_g1_i1_m2129|cluster1266rr_1to1ortho.sample_nremoved.fa	gi|662210455|ref|XP_008478870.1| PREDICTED: [Pyruvate dehydrogenase (acetyl-transferring)] kinase, mitochondrial [Diaphorina citri] >gi|662210457|ref|XP_008478871.1| PREDICTED: [Pyruvate dehydrogenase (acetyl-transferring)] kinase, mitochondrial [Diaphorina citri]	1787	0	332	414	414	1
cluster1267rr_1to1ortho.sample_nremoved.fa.aln	29	0.0016323	2409	11	yes	mag02_snpQ20AD3md3_300_NI@c28101_g1_i1_m2135|cluster1267rr_1to1ortho.sample_nremoved.fa	gi|642918411|ref|XP_008191461.1| PREDICTED: AFG3-like protein 2 [Tribolium castaneum]	2864	0	608	799	799	1
cluster1268rr_1to1ortho.sample_nremoved.fa.aln	29	0.00254218	1419	9	yes	mag02_snpQ20AD3md3_300_NI@c28102_g1_i1_m2138|cluster1268rr_1to1ortho.sample_nremoved.fa	gi|746844945|ref|XP_011052747.1| PREDICTED: probable hydroxyacid-oxoacid transhydrogenase, mitochondrial [Acromyrmex echinatior]	1882	0	344	473	473	1
cluster1273rr_1to1ortho.sample_nremoved.fa.aln	29	0.000485827	744	3	yes	mag02_snpQ20AD3md3_300_NI@c28958_g1_i1_m2158|cluster1273rr_1to1ortho.sample_nremoved.fa	gi|195489453|ref|XP_002092744.1| GE14359 [Drosophila yakuba]	907	1.10486e-121	172	232	232	1
cluster1275rr_1to1ortho.sample_nremoved.fa.aln	29	0.000640601	852	2	yes	mag02_snpQ20AD3md3_300_NI@c29120_g1_i1_m2161|cluster1275rr_1to1ortho.sample_nremoved.fa	gi|350534606|ref|NP_001232959.1| uncharacterized protein LOC100574241 [Acyrthosiphon pisum]	322	1.57053e-33	67	198	198	1
cluster1276rr_1to1ortho.sample_nremoved.fa.aln	29	0	594	0	yes	mag02_snpQ20AD3md3_300_NI@c29248_g1_i1_m2170|cluster1276rr_1to1ortho.sample_nremoved.fa	gi|242015836|ref|XP_002428553.1| translocon-associated protein subunit beta precursor, putative [Pediculus humanus corporis]	673	7.98833e-88	126	180	180	1
cluster1278rr_1to1ortho.sample_nremoved.fa.aln	29	0.00111331	381	1	yes	mag02_snpQ20AD3md3_300_NI@c29509_g1_i1_m2176|cluster1278rr_1to1ortho.sample_nremoved.fa	gi|147902613|ref|NP_001011626.2| profilin [Apis mellifera] >gi|148231752|ref|NP_001091636.1| profilin [Apis mellifera] >gi|380017335|ref|XP_003692613.1| PREDICTED: profilin-like [Apis florea] >gi|571542252|ref|XP_006559485.1| PREDICTED: profilin isoform X1 [Apis mellifera] >gi|571542255|ref|XP_006559486.1| PREDICTED: profilin isoform X2 [Apis mellifera] >gi|571542259|ref|XP_006559487.1| PREDICTED…	628	3.72529e-83	118	126	126	1
cluster1279rr_1to1ortho.sample_nremoved.fa.aln	29	0.000898492	1401	3	yes	mag02_snpQ20AD3md3_300_NI@c29730_g1_i1_m2184|cluster1279rr_1to1ortho.sample_nremoved.fa	gi|642922855|ref|XP_008200424.1| PREDICTED: mRNA cap guanine-N7 methyltransferase [Tribolium castaneum]	1204	8.54105e-161	209	351	351	1
cluster1280rr_1to1ortho.sample_nremoved.fa.aln	29	0.000142806	534	1	no	mag02_snpQ20AD3md3_300_NI@c2987_g1_i1_m290|cluster1280rr_1to1ortho.sample_nremoved.fa	gi|350426685|ref|XP_003494512.1| PREDICTED: multiple coagulation factor deficiency protein 2 homolog [Bombus impatiens]	336	7.80735e-38	69	131	131	1
cluster1283rr_1to1ortho.sample_nremoved.fa.aln	29	0.00212752	654	3	yes	mag02_snpQ20AD3md3_300_NI@c30012_g1_i1_m2226|cluster1283rr_1to1ortho.sample_nremoved.fa	gi|170041825|ref|XP_001848650.1| transmembrane emp24 domain-containing protein 9 [Culex quinquefasciatus]	983	4.49165e-134	179	209	209	1
cluster1285rr_1to1ortho.sample_nremoved.fa.aln	29	0	480	0	yes	mag02_snpQ20AD3md3_300_NI@c30094_g1_i2_m2233|cluster1285rr_1to1ortho.sample_nremoved.fa	gi|571560038|ref|XP_006566477.1| PREDICTED: SUMO-conjugating enzyme UBC9 isoform X1 [Apis mellifera] >gi|571560041|ref|XP_006566478.1| PREDICTED: SUMO-conjugating enzyme UBC9 isoform X2 [Apis mellifera] >gi|572273275|ref|XP_006614316.1| PREDICTED: SUMO-conjugating enzyme UBC9-like isoform X1 [Apis dorsata] >gi|572273316|ref|XP_006614317.1| PREDICTED: SUMO-conjugating enzyme UBC9-like isoform X2 […	823	1.14432e-111	152	159	159	1
cluster1286rr_1to1ortho.sample_nremoved.fa.aln	29	0.0030457	945	6	no	mag02_snpQ20AD3md3_300_NI@c30153_g1_i1_m2238|cluster1286rr_1to1ortho.sample_nremoved.fa	gi|746851823|ref|XP_011056449.1| PREDICTED: probable tRNA(His) guanylyltransferase isoform X1 [Acromyrmex echinatior]	933	5.73482e-123	163	275	275	1
cluster1287rr_1to1ortho.sample_nremoved.fa.aln	29	0	306	0	yes	mag02_snpQ20AD3md3_300_NI@c30200_g1_i1_m2247|cluster1287rr_1to1ortho.sample_nremoved.fa	gi|642925988|ref|XP_008194720.1| PREDICTED: gamma-secretase subunit pen-2 [Tribolium castaneum]	380	2.62948e-46	68	99	99	1
cluster1288rr_1to1ortho.sample_nremoved.fa.aln	29	0.000686367	936	2	no	mag02_snpQ20AD3md3_300_NI@c30206_g1_i1_m2248|cluster1288rr_1to1ortho.sample_nremoved.fa	gi|662205510|ref|XP_008476172.1| PREDICTED: LOW QUALITY PROTEIN: thioredoxin domain-containing protein 15 [Diaphorina citri]	690	1.59192e-86	155	304	304	1
cluster1291rr_1to1ortho.sample_nremoved.fa.aln	29	0.000131649	423	1	yes	mag02_snpQ20AD3md3_300_NI@c30584_g1_i1_m2287|cluster1291rr_1to1ortho.sample_nremoved.fa	gi|66558956|ref|XP_392812.2| PREDICTED: 60S ribosomal protein L23 [Apis mellifera] >gi|156545547|ref|XP_001605069.1| PREDICTED: 60S ribosomal protein L23 [Nasonia vitripennis] >gi|380028209|ref|XP_003697800.1| PREDICTED: 60S ribosomal protein L23-like [Apis florea] >gi|383854692|ref|XP_003702854.1| PREDICTED: 60S ribosomal protein L23-like [Megachile rotundata]	714	9.13278e-96	140	140	140	1
cluster1295rr_1to1ortho.sample_nremoved.fa.aln	29	0.0018423	513	2	yes	mag02_snpQ20AD3md3_300_NI@c30845_g1_i1_m2305|cluster1295rr_1to1ortho.sample_nremoved.fa	gi|662216240|ref|XP_008482042.1| PREDICTED: 15 kDa selenoprotein isoform X1 [Diaphorina citri] >gi|662216242|ref|XP_008482043.1| PREDICTED: 15 kDa selenoprotein isoform X2 [Diaphorina citri]	611	4.67396e-79	112	175	175	1
cluster1297rr_1to1ortho.sample_nremoved.fa.aln	29	0.000984388	1038	2	no	mag13_snpQ20AD3md3_300_NI@c39551_g1_i1_m3425|cluster1297rr_1to1ortho.sample_nremoved.fa	gi|662197170|ref|XP_008471650.1| PREDICTED: prohormone-2-like [Diaphorina citri]	302	7.829e-30	109	273	273	3
cluster1299rr_1to1ortho.sample_nremoved.fa.aln	29	0.0025191	1220	8	no	mag13_snpQ20AD3md3_300_NI@c21243_g1_i1_m1491|cluster1299rr_1to1ortho.sample_nremoved.fa	gi|242009154|ref|XP_002425357.1| Zeta-crystallin, putative [Pediculus humanus corporis]	480	5.13977e-54	140	338	338	1
cluster1301rr_1to1ortho.sample_nremoved.fa.aln	29	0.00122696	1664	5	no	mag02_snpQ20AD3md3_300_NI@c3102_g1_i2_m297|cluster1301rr_1to1ortho.sample_nremoved.fa	gi|571529397|ref|XP_006567771.1| PREDICTED: nucleolar protein 58-like [Apis mellifera]	1745	0	330	446	446	1
cluster1302rr_1to1ortho.sample_nremoved.fa.aln	29	0.0025284	714	4	yes	mag02_snpQ20AD3md3_300_NI@c31114_g1_i2_m2335|cluster1302rr_1to1ortho.sample_nremoved.fa	gi|242004028|ref|XP_002422946.1| conserved hypothetical protein [Pediculus humanus corporis]	682	7.96774e-88	162	233	233	1
cluster1303rr_1to1ortho.sample_nremoved.fa.aln	29	0.00117139	858	3	yes	mag02_snpQ20AD3md3_300_NI@c3121_g1_i1_m300|cluster1303rr_1to1ortho.sample_nremoved.fa	gi|557765550|ref|XP_005182474.1| PREDICTED: splicing factor 3A subunit 2-like [Musca domestica]	1042	3.26461e-141	193	215	215	1
cluster1307rr_1to1ortho.sample_nremoved.fa.aln	29	0.00190517	942	4	yes	mag02_snpQ20AD3md3_300_NI@c31362_g1_i1_m2357|cluster1307rr_1to1ortho.sample_nremoved.fa	gi|383854579|ref|XP_003702798.1| PREDICTED: 60S ribosomal protein L22-like [Megachile rotundata]	373	7.04159e-42	88	102	102	1
cluster1310rr_1to1ortho.sample_nremoved.fa.aln	29	0.00117909	957	3	yes	mag02_snpQ20AD3md3_300_NI@c31623_g1_i1_m2372|cluster1310rr_1to1ortho.sample_nremoved.fa	gi|242005763|ref|XP_002423731.1| COP9 signalosome complex subunit, putative [Pediculus humanus corporis]	1358	0	258	314	314	1
cluster1312rr_1to1ortho.sample_nremoved.fa.aln	29	0	507	0	yes	mag02_snpQ20AD3md3_300_NI@c31822_g1_i1_m2386|cluster1312rr_1to1ortho.sample_nremoved.fa	gi|242247098|ref|NP_001156284.1| BLOC-1 subunit 3-like [Acyrthosiphon pisum]	153	1.24411e-11	50	166	166	1
cluster1313rr_1to1ortho.sample_nremoved.fa.aln	29	0.00153828	1605	8	no	mag15_snpQ20AD3md3_300_NI@c31828_g1_i1_m2387|cluster1313rr_1to1ortho.sample_nremoved.fa	gi|242014048|ref|XP_002427710.1| Catalase, putative [Pediculus humanus corporis]	2016	0	365	487	487	1
cluster1314rr_1to1ortho.sample_nremoved.fa.aln	29	0.00218867	702	4	yes	mag03_snpQ20AD3md3_300_NI@c31951_g1_i1_m2394|cluster1314rr_1to1ortho.sample_nremoved.fa	gi|350416108|ref|XP_003490843.1| PREDICTED: ribosomal RNA small subunit methyltransferase NEP1-like [Bombus impatiens]	1072	5.31817e-147	194	236	236	1
cluster1315rr_1to1ortho.sample_nremoved.fa.aln	29	0.0018696	560	2	no	mag13_snpQ20AD3md3_300_NI@c57007_g1_i1_m6700|cluster1315rr_1to1ortho.sample_nremoved.fa	gi|665820197|ref|XP_008558992.1| PREDICTED: protein PBDC1 isoform X1 [Microplitis demolitor] >gi|665820199|ref|XP_008558993.1| PREDICTED: protein PBDC1 isoform X2 [Microplitis demolitor]	615	1.26825e-79	114	155	155	1
cluster1316rr_1to1ortho.sample_nremoved.fa.aln	29	0	414	0	yes	mag02_snpQ20AD3md3_300_NI@c31963_g1_i1_m2398|cluster1316rr_1to1ortho.sample_nremoved.fa	gi|242009437|ref|XP_002425492.1| 40S ribosomal protein S12, putative [Pediculus humanus corporis]	603	5.55075e-79	115	137	137	1
cluster1317rr_1to1ortho.sample_nremoved.fa.aln	29	0.00197131	474	2	yes	mag02_snpQ20AD3md3_300_NI@c32008_g1_i1_m2402|cluster1317rr_1to1ortho.sample_nremoved.fa	gi|746864404|ref|XP_011063199.1| PREDICTED: histone deacetylase complex subunit SAP18 [Acromyrmex echinatior]	588	4.48091e-76	110	157	157	1
cluster1318rr_1to1ortho.sample_nremoved.fa.aln	29	0	519	0	yes	mag02_snpQ20AD3md3_300_NI@c32054_g1_i2_m2408|cluster1318rr_1to1ortho.sample_nremoved.fa	gi|665791408|ref|XP_008543257.1| PREDICTED: probable N-acetyltransferase san isoform X1 [Microplitis demolitor]	759	1.21133e-101	141	156	156	1
cluster1319rr_1to1ortho.sample_nremoved.fa.aln	29	0.00188612	381	3	yes	mag02_snpQ20AD3md3_300_NI@c32059_g1_i1_m2409|cluster1319rr_1to1ortho.sample_nremoved.fa	gi|240848703|ref|NP_001155744.1| programmed cell death protein 5 [Acyrthosiphon pisum]	333	2.06933e-38	67	89	89	1
cluster131rr.ortho.sample_nremoved.fa.aln	28	0.0184525	2356	49	no	mag14_snpQ20AD3md3_300_NI@c62767_g1_i1_m22980|cluster131rr.ortho.sample_nremoved.fa	gi|195136052|ref|XP_002012399.1| GI11945 [Drosophila mojavensis]	805	3.44949e-90	191	585	585	1
cluster1320rr_1to1ortho.sample_nremoved.fa.aln	29	0.00219093	729	6	yes	mag02_snpQ20AD3md3_300_NI@c3211_g1_i1_m304|cluster1320rr_1to1ortho.sample_nremoved.fa	gi|195155698|ref|XP_002018738.1| GL25960 [Drosophila persimilis]	528	1.71241e-63	106	227	227	1
cluster1321rr_1to1ortho.sample_nremoved.fa.aln	29	0	825	0	yes	mag02_snpQ20AD3md3_300_NI@c32181_g1_i1_m2414|cluster1321rr_1to1ortho.sample_nremoved.fa	gi|91079210|ref|XP_966588.1| PREDICTED: NADH dehydrogenase [ubiquinone] iron-sulfur protein 3, mitochondrial [Tribolium castaneum]	1042	1.76248e-141	194	243	243	1
cluster1322rr_1to1ortho.sample_nremoved.fa.aln	29	0.000567828	756	4	no	mag11_snpQ20AD3md3_300_NI@c31502_g1_i1_m2337|cluster1322rr_1to1ortho.sample_nremoved.fa	gi|91081145|ref|XP_975558.1| PREDICTED: 60S ribosomal protein L10a isoform X2 [Tribolium castaneum]	980	4.03489e-133	202	217	217	1
cluster1323rr_1to1ortho.sample_nremoved.fa.aln	29	0.00101244	660	2	yes	mag02_snpQ20AD3md3_300_NI@c32589_g1_i1_m2440|cluster1323rr_1to1ortho.sample_nremoved.fa	gi|156541546|ref|XP_001604038.1| PREDICTED: ATP synthase subunit s, mitochondrial isoform X1 [Nasonia vitripennis]	419	3.49591e-49	90	189	189	1
cluster1326rr_1to1ortho.sample_nremoved.fa.aln	29	0.00199991	771	3	no	mag02_snpQ20AD3md3_300_NI@c33078_g1_i1_m2486|cluster1326rr_1to1ortho.sample_nremoved.fa	gi|350411148|ref|XP_003489254.1| PREDICTED: RRP15-like protein-like [Bombus impatiens]	425	5.29649e-49	100	209	209	1
cluster1328rr_1to1ortho.sample_nremoved.fa.aln	29	0.00362117	909	7	yes	mag02_snpQ20AD3md3_300_NI@c33588_g2_i1_m2524|cluster1328rr_1to1ortho.sample_nremoved.fa	gi|242013341|ref|XP_002427368.1| ubiquitin fusion degradaton protein, putative [Pediculus humanus corporis]	1057	2.12138e-142	203	301	301	1
cluster1329rr_1to1ortho.sample_nremoved.fa.aln	29	0.00199773	741	3	yes	mag02_snpQ20AD3md3_300_NI@c33748_g1_i1_m2534|cluster1329rr_1to1ortho.sample_nremoved.fa	gi|350414273|ref|XP_003490263.1| PREDICTED: tubulin-folding cofactor B-like [Bombus impatiens]	689	1.20659e-88	145	246	246	1
cluster132rr_1to1ortho.sample_nremoved.fa.aln	29	0.00233067	1953	10	no	mag05_snpQ20AD3md3_300_NI@c64954_g1_i2_m9713|cluster132rr_1to1ortho.sample_nremoved.fa	gi|641672159|ref|XP_008185839.1| PREDICTED: protein Malvolio-like [Acyrthosiphon pisum]	1932	0	376	511	511	2
cluster1332rr_1to1ortho.sample_nremoved.fa.aln	28	0.00105424	1305	4	yes	mag02_snpQ20AD3md3_300_NI@c34067_g1_i1_m2565|cluster1332rr_1to1ortho.sample_nremoved.fa	gi|91087271|ref|XP_975540.1| PREDICTED: TLD domain-containing protein 1 [Tribolium castaneum]	797	3.59627e-99	168	434	434	1
cluster1333rr_1to1ortho.sample_nremoved.fa.aln	29	0	351	0	yes	mag02_snpQ20AD3md3_300_NI@c3406_g1_i1_m307|cluster1333rr_1to1ortho.sample_nremoved.fa	gi|66513379|ref|XP_624457.1| PREDICTED: transcription elongation factor SPT4 isoform 2 [Apis mellifera] >gi|380030199|ref|XP_003698741.1| PREDICTED: transcription elongation factor SPT4-like [Apis florea] >gi|572263167|ref|XP_006609797.1| PREDICTED: transcription elongation factor SPT4-like [Apis dorsata]	569	1.78824e-74	103	116	116	1
cluster1335rr_1to1ortho.sample_nremoved.fa.aln	29	0.00051872	1554	2	yes	mag02_snpQ20AD3md3_300_NI@c34163_g1_i1_m2570|cluster1335rr_1to1ortho.sample_nremoved.fa	gi|746854845|ref|XP_011058067.1| PREDICTED: hippocampus abundant transcript 1 protein-like isoform X2 [Acromyrmex echinatior]	1935	0	413	527	527	1
cluster1338rr_1to1ortho.sample_nremoved.fa.aln	29	0.00198062	462	2	no	mag02_snpQ20AD3md3_300_NI@c34385_g1_i1_m2591|cluster1338rr_1to1ortho.sample_nremoved.fa	gi|91094225|ref|XP_966939.1| PREDICTED: zinc finger CCHC domain-containing protein 10 [Tribolium castaneum]	183	2.20352e-16	35	56	56	1
cluster1340rr_1to1ortho.sample_nremoved.fa.aln	29	0.00477841	927	9	yes	mag02_snpQ20AD3md3_300_NI@c34641_g1_i1_m2620|cluster1340rr_1to1ortho.sample_nremoved.fa	NA	NA	NA	NA	NA	NA	NA
cluster1341rr_1to1ortho.sample_nremoved.fa.aln	29	0.00122635	819	3	yes	mag02_snpQ20AD3md3_300_NI@c34641_g1_i1_m2621|cluster1341rr_1to1ortho.sample_nremoved.fa	gi|642938631|ref|XP_008197568.1| PREDICTED: SRR1-like protein [Tribolium castaneum]	398	1.32332e-45	75	174	174	1
cluster1342rr_1to1ortho.sample_nremoved.fa.aln	29	0	447	0	yes	mag02_snpQ20AD3md3_300_NI@c34656_g1_i1_m2627|cluster1342rr_1to1ortho.sample_nremoved.fa	gi|91095021|ref|XP_970287.1| PREDICTED: RING finger protein 11 [Tribolium castaneum] >gi|642939790|ref|XP_008193677.1| PREDICTED: RING finger protein 11 [Tribolium castaneum] >gi|642939793|ref|XP_008193686.1| PREDICTED: RING finger protein 11 [Tribolium castaneum] >gi|642939795|ref|XP_008193689.1| PREDICTED: RING finger protein 11 [Tribolium castaneum]	590	1.07764e-76	114	151	151	1
cluster1344rr_1to1ortho.sample_nremoved.fa.aln	28	0.000836648	1149	3	no	mag24_snpQ20AD3md3_300_NI@c34867_g1_i2_m2648|cluster1344rr_1to1ortho.sample_nremoved.fa	gi|642931703|ref|XP_966917.2| PREDICTED: GTPase Era, mitochondrial [Tribolium castaneum]	623	2.15592e-75	124	308	308	1
cluster1345rr_1to1ortho.sample_nremoved.fa.aln	29	0.00229983	2330	11	no	mag02_snpQ20AD3md3_300_NI@c34880_g1_i1_m2649|cluster1345rr_1to1ortho.sample_nremoved.fa	gi|662206356|ref|XP_008476636.1| PREDICTED: conserved oligomeric Golgi complex subunit 5-like [Diaphorina citri]	2148	0	421	767	767	1
cluster1347rr_1to1ortho.sample_nremoved.fa.aln	29	0.00119122	2307	6	yes	mag02_snpQ20AD3md3_300_NI@c34943_g1_i1_m2657|cluster1347rr_1to1ortho.sample_nremoved.fa	gi|641650937|ref|XP_008189932.1| PREDICTED: sodium-dependent nutrient amino acid transporter 1 [Acyrthosiphon pisum]	1361	4.14648e-174	289	641	641	1
cluster1351rr_1to1ortho.sample_nremoved.fa.aln	28	0.000574776	2193	2	no	mag12_snpQ20AD3md3_300_NI@c55322_g1_i1_m6141|cluster1351rr_1to1ortho.sample_nremoved.fa	gi|91087589|ref|XP_971974.1| PREDICTED: RNA polymerase II subunit A C-terminal domain phosphatase [Tribolium castaneum]	1777	0	418	768	768	1
cluster1354rr_1to1ortho.sample_nremoved.fa.aln	29	0.00137072	2730	9	yes	mag02_snpQ20AD3md3_300_NI@c35127_g1_i1_m2688|cluster1354rr_1to1ortho.sample_nremoved.fa	gi|645039062|ref|XP_003424721.2| PREDICTED: LOW QUALITY PROTEIN: catenin alpha [Nasonia vitripennis]	4225	0	832	909	909	1
cluster1355rr_1to1ortho.sample_nremoved.fa.aln	29	0.00225628	1920	17	yes	mag02_snpQ20AD3md3_300_NI@c35156_g1_i2_m2691|cluster1355rr_1to1ortho.sample_nremoved.fa	gi|350401471|ref|XP_003486163.1| PREDICTED: mediator of RNA polymerase II transcription subunit 15-like [Bombus impatiens]	1182	1.2003e-151	266	387	387	1
cluster1357rr_1to1ortho.sample_nremoved.fa.aln	29	0.000166209	354	1	yes	mag02_snpQ20AD3md3_300_NI@c35199_g1_i1_m2704|cluster1357rr_1to1ortho.sample_nremoved.fa	gi|746830481|ref|XP_011068203.1| PREDICTED: N-alpha-acetyltransferase 38-B, NatC auxiliary subunit isoform X1 [Acromyrmex echinatior]	298	1.50509e-33	57	98	98	1
cluster1358rr_1to1ortho.sample_nremoved.fa.aln	29	0.000895266	573	1	yes	mag02_snpQ20AD3md3_300_NI@c35236_g1_i2_m2710|cluster1358rr_1to1ortho.sample_nremoved.fa	gi|665811873|ref|XP_008554424.1| PREDICTED: prefoldin subunit 3 [Microplitis demolitor]	753	4.34753e-100	137	176	176	1
cluster1359rr_1to1ortho.sample_nremoved.fa.aln	29	0.00356266	1251	10	no	mag13_snpQ20AD3md3_300_NI@c5665_g1_i1_m420|cluster1359rr_1to1ortho.sample_nremoved.fa	gi|242016224|ref|XP_002428729.1| import inner membrane translocase subunit TIM50-C, putative [Pediculus humanus corporis]	1062	1.31453e-141	200	303	303	1
cluster1360rr_1to1ortho.sample_nremoved.fa.aln	29	0.00109988	2388	6	yes	mag02_snpQ20AD3md3_300_NI@c35307_g1_i1_m2724|cluster1360rr_1to1ortho.sample_nremoved.fa	gi|383865847|ref|XP_003708384.1| PREDICTED: vacuolar protein sorting-associated protein 35-like [Megachile rotundata]	3196	0	610	805	805	1
cluster1363rr_1to1ortho.sample_nremoved.fa.aln	29	0	366	0	yes	mag02_snpQ20AD3md3_300_NI@c3534_g1_i1_m310|cluster1363rr_1to1ortho.sample_nremoved.fa	gi|170064026|ref|XP_001867355.1| small nuclear ribonucleoprotein Sm D1 [Culex quinquefasciatus]	465	1.6752e-58	89	94	94	1
cluster1365rr_1to1ortho.sample_nremoved.fa.aln	29	0.00176775	2200	13	no	mag02_snpQ20AD3md3_300_NI@c35388_g1_i2_m2737|cluster1365rr_1to1ortho.sample_nremoved.fa	gi|242012594|ref|XP_002427016.1| conserved hypothetical protein [Pediculus humanus corporis]	2242	0	432	707	707	1
cluster1366rr_1to1ortho.sample_nremoved.fa.aln	29	0.00219272	501	3	yes	mag02_snpQ20AD3md3_300_NI@c35437_g1_i1_m2746|cluster1366rr_1to1ortho.sample_nremoved.fa	gi|242009588|ref|XP_002425565.1| nitrogen fixation protein nifu, putative [Pediculus humanus corporis]	646	1.19483e-84	123	167	167	1
cluster1368rr_1to1ortho.sample_nremoved.fa.aln	29	0.00162539	1176	4	yes	mag02_snpQ20AD3md3_300_NI@c35518_g1_i1_m2758|cluster1368rr_1to1ortho.sample_nremoved.fa	gi|268370140|ref|NP_001161251.1| uncharacterized protein LOC100141687 [Tribolium castaneum]	1102	1.61415e-146	228	401	401	1
cluster1370rr_1to1ortho.sample_nremoved.fa.aln	29	0.00196149	651	3	yes	mag02_snpQ20AD3md3_300_NI@c35591_g1_i1_m2765|cluster1370rr_1to1ortho.sample_nremoved.fa	gi|242024976|ref|XP_002432902.1| serine/threonine/tyrosine-interacting protein, putative [Pediculus humanus corporis]	729	7.53306e-95	128	192	192	1
cluster1373rr_1to1ortho.sample_nremoved.fa.aln	29	0.00190843	1593	7	no	mag02_snpQ20AD3md3_300_NI@c35698_g1_i1_m2782|cluster1373rr_1to1ortho.sample_nremoved.fa	gi|193641272|ref|XP_001945437.1| PREDICTED: tyrosine--tRNA ligase, cytoplasmic [Acyrthosiphon pisum]	2094	0	392	521	521	1
cluster1375rr_1to1ortho.sample_nremoved.fa.aln	29	0.00197173	2274	10	yes	mag02_snpQ20AD3md3_300_NI@c35781_g1_i1_m2795|cluster1375rr_1to1ortho.sample_nremoved.fa	gi|328708888|ref|XP_001946841.2| PREDICTED: protein SDA1 homolog [Acyrthosiphon pisum]	1728	0	358	512	512	1
cluster1377rr_1to1ortho.sample_nremoved.fa.aln	29	0.000653462	429	1	yes	mag02_snpQ20AD3md3_300_NI@c35862_g1_i1_m2804|cluster1377rr_1to1ortho.sample_nremoved.fa	gi|242007822|ref|XP_002424719.1| mitosis protein dim1, putative [Pediculus humanus corporis]	759	1.87592e-102	141	142	142	1
cluster1380rr_1to1ortho.sample_nremoved.fa.aln	29	0.00445657	1020	13	yes	mag04_snpQ20AD3md3_300_NI@c61565_g1_i1_m8175|cluster1380rr_1to1ortho.sample_nremoved.fa	gi|642936067|ref|XP_008198289.1| PREDICTED: 60S ribosomal protein L23a-like [Tribolium castaneum]	673	4.37833e-84	132	164	164	1
cluster1381rr_1to1ortho.sample_nremoved.fa.aln	29	0.00173774	1763	5	no	mag10_snpQ20AD3md3_300_NI@c36061_g1_i1_m2845|cluster1381rr_1to1ortho.sample_nremoved.fa	gi|642912671|ref|XP_969018.2| PREDICTED: acyloxyacyl hydrolase [Tribolium castaneum]	1303	5.92009e-172	248	554	554	1
cluster1384rr_1to1ortho.sample_nremoved.fa.aln	29	0.00175776	780	5	yes	mag02_snpQ20AD3md3_300_NI@c36115_g1_i1_m2860|cluster1384rr_1to1ortho.sample_nremoved.fa	gi|91079640|ref|XP_968044.1| PREDICTED: OCIA domain-containing protein 1 [Tribolium castaneum]	563	1.04965e-69	116	229	229	1
cluster1385rr_1to1ortho.sample_nremoved.fa.aln	29	0.00256766	762	4	yes	mag02_snpQ20AD3md3_300_NI@c36123_g1_i1_m2862|cluster1385rr_1to1ortho.sample_nremoved.fa	gi|328702576|ref|XP_001943076.2| PREDICTED: forkhead box protein I1-B-like isoform X1 [Acyrthosiphon pisum] >gi|641654678|ref|XP_008179301.1| PREDICTED: forkhead box protein I1-B-like isoform X1 [Acyrthosiphon pisum]	430	3.42245e-48	95	179	179	1
cluster1386rr_1to1ortho.sample_nremoved.fa.aln	29	0.000487235	1827	2	yes	mag02_snpQ20AD3md3_300_NI@c36139_g1_i1_m2867|cluster1386rr_1to1ortho.sample_nremoved.fa	gi|242006426|ref|XP_002424051.1| ATP-binding cassette subfamily E, member 1 [Pediculus humanus corporis]	2984	0	553	608	608	1
cluster1387rr_1to1ortho.sample_nremoved.fa.aln	29	0.00107087	2252	5	no	mag02_snpQ20AD3md3_300_NI@c36143_g1_i2_m2868|cluster1387rr_1to1ortho.sample_nremoved.fa	gi|328710839|ref|XP_001943381.2| PREDICTED: ATP-binding cassette sub-family D member 1 [Acyrthosiphon pisum]	2512	0	487	729	729	1
cluster1388rr_1to1ortho.sample_nremoved.fa.aln	29	0.00175918	900	6	yes	mag02_snpQ20AD3md3_300_NI@c36155_g1_i1_m2877|cluster1388rr_1to1ortho.sample_nremoved.fa	gi|665818240|ref|XP_008557937.1| PREDICTED: prohibitin-2 isoform X2 [Microplitis demolitor]	1137	7.58111e-155	247	299	299	1
cluster1389rr_1to1ortho.sample_nremoved.fa.aln	29	0.00176112	1506	7	no	mag02_snpQ20AD3md3_300_NI@c36179_g1_i1_m2881|cluster1389rr_1to1ortho.sample_nremoved.fa	gi|645023163|ref|XP_008202458.1| PREDICTED: dnaJ homolog dnj-5 [Nasonia vitripennis]	1091	1.61421e-137	234	476	476	1
cluster138rr_1to1ortho.sample_nremoved.fa.aln	29	0.00128574	384	2	no	mag02_snpQ20AD3md3_300_NI@c86251_g1_i1_m25722|cluster138rr_1to1ortho.sample_nremoved.fa	gi|571554325|ref|XP_006566082.1| PREDICTED: four and a half LIM domains protein 2 isoform X8 [Apis mellifera]	637	1.4906e-81	117	128	128	-1
cluster1390rr_1to1ortho.sample_nremoved.fa.aln	29	0.00203694	501	2	yes	mag02_snpQ20AD3md3_300_NI@c36180_g1_i1_m2885|cluster1390rr_1to1ortho.sample_nremoved.fa	gi|665793470|ref|XP_008544381.1| PREDICTED: uncharacterized protein LOC103569071 [Microplitis demolitor]	361	1.23733e-41	93	169	169	1
cluster1393rr_1to1ortho.sample_nremoved.fa.aln	29	0.00166872	1673	8	no	mag02_snpQ20AD3md3_300_NI@c36277_g1_i2_m2894|cluster1393rr_1to1ortho.sample_nremoved.fa	gi|665818480|ref|XP_008558068.1| PREDICTED: splicing factor 1-like [Microplitis demolitor]	1457	0	281	352	352	1
cluster1394rr_1to1ortho.sample_nremoved.fa.aln	29	0.00194668	537	2	yes	mag02_snpQ20AD3md3_300_NI@c36296_g1_i1_m2896|cluster1394rr_1to1ortho.sample_nremoved.fa	gi|110756153|ref|XP_001120355.1| PREDICTED: actin-related protein 2/3 complex subunit 3 isoform 1 [Apis mellifera]	789	5.61023e-106	145	178	178	1
cluster1395rr_1to1ortho.sample_nremoved.fa.aln	29	0.00248978	2745	15	no	mag03_snpQ20AD3md3_300_NI@c36307_g1_i4_m2898|cluster1395rr_1to1ortho.sample_nremoved.fa	gi|328712316|ref|XP_001943179.2| PREDICTED: inter-alpha-trypsin inhibitor heavy chain H4-like [Acyrthosiphon pisum]	1434	0	338	843	843	1
cluster1397rr_1to1ortho.sample_nremoved.fa.aln	29	0.000618472	831	1	yes	mag02_snpQ20AD3md3_300_NI@c36395_g1_i2_m2908|cluster1397rr_1to1ortho.sample_nremoved.fa	gi|340722427|ref|XP_003399607.1| PREDICTED: TIP41-like protein-like [Bombus terrestris]	879	7.793e-116	155	279	279	1
cluster1398rr_1to1ortho.sample_nremoved.fa.aln	29	0.000360216	966	2	yes	mag02_snpQ20AD3md3_300_NI@c36402_g1_i1_m2909|cluster1398rr_1to1ortho.sample_nremoved.fa	gi|340719892|ref|XP_003398378.1| PREDICTED: 60S acidic ribosomal protein P0-like isoform 1 [Bombus terrestris] >gi|340719894|ref|XP_003398379.1| PREDICTED: 60S acidic ribosomal protein P0-like isoform 2 [Bombus terrestris]	1354	0	277	319	319	1
cluster139rr_1to1ortho.sample_nremoved.fa.aln	29	0.00179129	474	2	no	mag02_snpQ20AD3md3_300_NI@c86251_g1_i1_m25720|cluster139rr_1to1ortho.sample_nremoved.fa	gi|512900048|ref|XP_004924797.1| PREDICTED: four and a half LIM domains protein 2-like isoform X4 [Bombyx mori]	644	2.59739e-83	118	128	128	-2
cluster1400rr_1to1ortho.sample_nremoved.fa.aln	29	0	924	0	yes	mag02_snpQ20AD3md3_300_NI@c36410_g1_i1_m2912|cluster1400rr_1to1ortho.sample_nremoved.fa	gi|642927669|ref|XP_008195357.1| PREDICTED: high mobility group protein 20A [Tribolium castaneum]	741	8.99332e-95	148	250	250	1
cluster1402rr_1to1ortho.sample_nremoved.fa.aln	29	0.00152129	1605	8	yes	mag02_snpQ20AD3md3_300_NI@c36442_g1_i1_m2919|cluster1402rr_1to1ortho.sample_nremoved.fa	gi|572261028|ref|XP_006608816.1| PREDICTED: T-complex protein 1 subunit beta-like [Apis dorsata]	2203	0	448	534	534	1
cluster1403rr_1to1ortho.sample_nremoved.fa.aln	28	0.0034714	436	3	no	mag02_snpQ20AD3md3_300_NI@c36446_g1_i1_m2920|cluster1403rr_1to1ortho.sample_nremoved.fa	gi|157105901|ref|XP_001649076.1| hypothetical protein AaeL_AAEL004414 [Aedes aegypti]	334	4.05294e-38	76	142	142	1
cluster1404rr_1to1ortho.sample_nremoved.fa.aln	28	0.000827386	878	2	no	mag11_snpQ20AD3md3_300_NI@c57187_g1_i1_m6682|cluster1404rr_1to1ortho.sample_nremoved.fa	gi|642932139|ref|XP_008196871.1| PREDICTED: tachykinins [Tribolium castaneum]	305	5.36626e-31	110	250	250	1
cluster1405rr_1to1ortho.sample_nremoved.fa.aln	29	0.00199463	468	2	yes	mag02_snpQ20AD3md3_300_NI@c36533_g1_i1_m2927|cluster1405rr_1to1ortho.sample_nremoved.fa	gi|642913818|ref|XP_008201172.1| PREDICTED: myosin light chain alkali isoform X1 [Tribolium castaneum]	540	5.47426e-69	112	150	150	1
cluster1407rr_1to1ortho.sample_nremoved.fa.aln	29	0.000851887	498	1	yes	mag02_snpQ20AD3md3_300_NI@c36645_g1_i1_m2945|cluster1407rr_1to1ortho.sample_nremoved.fa	gi|242009369|ref|XP_002425460.1| 60S ribosomal protein L12, putative [Pediculus humanus corporis]	706	8.70615e-94	144	165	165	1
cluster1408rr_1to1ortho.sample_nremoved.fa.aln	29	0.00122903	828	2	yes	mag02_snpQ20AD3md3_300_NI@c36665_g1_i1_m2949|cluster1408rr_1to1ortho.sample_nremoved.fa	gi|383855868|ref|XP_003703432.1| PREDICTED: trimeric intracellular cation channel type B-A-like [Megachile rotundata]	1138	1.02957e-155	234	262	262	1
cluster1409rr_1to1ortho.sample_nremoved.fa.aln	29	0.00290775	327	3	yes	mag02_snpQ20AD3md3_300_NI@c36667_g1_i2_m2951|cluster1409rr_1to1ortho.sample_nremoved.fa	gi|665804546|ref|XP_008550421.1| PREDICTED: signal recognition particle 14 kDa protein [Microplitis demolitor]	314	3.72149e-36	59	84	84	1
cluster1410rr_1to1ortho.sample_nremoved.fa.aln	29	0.00149618	1362	4	no	mag10_snpQ20AD3md3_300_NI@c36683_g1_i1_m2955|cluster1410rr_1to1ortho.sample_nremoved.fa	gi|380024231|ref|XP_003695908.1| PREDICTED: protein extra bases-like [Apis florea]	1737	0	326	421	421	3
cluster1411rr_1to1ortho.sample_nremoved.fa.aln	29	0.00133317	1494	4	no	mag08_snpQ20AD3md3_300_NI@c129368_g1_i1_m28732|cluster1411rr_1to1ortho.sample_nremoved.fa	gi|572300905|ref|XP_006616526.1| PREDICTED: G-protein coupled receptor Mth2-like isoform X1 [Apis dorsata] >gi|572300907|ref|XP_006616527.1| PREDICTED: G-protein coupled receptor Mth2-like isoform X2 [Apis dorsata]	565	2.91125e-65	143	386	386	1
cluster1412rr_1to1ortho.sample_nremoved.fa.aln	29	0.00107317	1356	4	yes	mag02_snpQ20AD3md3_300_NI@c36719_g1_i1_m2958|cluster1412rr_1to1ortho.sample_nremoved.fa	gi|383860578|ref|XP_003705766.1| PREDICTED: ornithine decarboxylase-like [Megachile rotundata]	1474	0	273	420	420	1
cluster1414rr_1to1ortho.sample_nremoved.fa.aln	29	0.00183216	1011	8	yes	mag02_snpQ20AD3md3_300_NI@c36837_g1_i1_m2974|cluster1414rr_1to1ortho.sample_nremoved.fa	gi|242018884|ref|XP_002429899.1| Polymerase delta-interacting protein, putative [Pediculus humanus corporis]	1445	0	261	305	305	1
cluster1415rr_1to1ortho.sample_nremoved.fa.aln	29	0.000843478	1617	4	no	mag18_snpQ20AD3md3_300_NI@c50713_g1_i1_m5220|cluster1415rr_1to1ortho.sample_nremoved.fa	gi|665811474|ref|XP_008554203.1| PREDICTED: D-3-phosphoglycerate dehydrogenase [Microplitis demolitor]	1468	0	286	515	515	1
cluster1416rr_1to1ortho.sample_nremoved.fa.aln	28	0.00310223	2334	17	yes	mag04_snpQ20AD3md3_300_NI@c61162_g1_i1_m8045|cluster1416rr_1to1ortho.sample_nremoved.fa	gi|193690697|ref|XP_001944927.1| PREDICTED: polyribonucleotide nucleotidyltransferase 1, mitochondrial [Acyrthosiphon pisum]	2777	0	521	746	746	1
cluster1417rr_1to1ortho.sample_nremoved.fa.aln	29	0.00147081	825	3	yes	mag02_snpQ20AD3md3_300_NI@c37093_g1_i1_m2996|cluster1417rr_1to1ortho.sample_nremoved.fa	gi|383847499|ref|XP_003699390.1| PREDICTED: GPN-loop GTPase 3-like [Megachile rotundata]	1106	8.3387e-151	200	272	272	1
cluster1418rr_1to1ortho.sample_nremoved.fa.aln	28	0.000883173	622	1	no	mag02_snpQ20AD3md3_300_NI@c37144_g1_i1_m3000|cluster1418rr_1to1ortho.sample_nremoved.fa	gi|242010012|ref|XP_002425771.1| Apolipoprotein D precursor, putative [Pediculus humanus corporis]	438	2.02717e-52	81	182	182	1
cluster141rr.ortho.sample_nremoved.fa.aln	29	0.00306145	1094	9	no	mag06_snpQ20AD3md3_300_NI@c62638_g1_i1_m22703|cluster141rr.ortho.sample_nremoved.fa	gi|641649257|ref|XP_008185321.1| PREDICTED: uncharacterized protein LOC103310050 [Acyrthosiphon pisum]	893	1.87611e-116	174	332	332	1
cluster1420rr_1to1ortho.sample_nremoved.fa.aln	29	0.00315068	564	4	yes	mag02_snpQ20AD3md3_300_NI@c37344_g1_i1_m3025|cluster1420rr_1to1ortho.sample_nremoved.fa	gi|242021130|ref|XP_002430999.1| transcription initiation factor TFIID subunit, putative [Pediculus humanus corporis]	514	4.06527e-63	104	161	161	1
cluster1422rr_1to1ortho.sample_nremoved.fa.aln	29	0.00186858	1044	5	yes	mag01_snpQ20AD3md3_300_NI@c62276_g1_i1_m8344|cluster1422rr_1to1ortho.sample_nremoved.fa	gi|498930904|ref|XP_004519008.1| PREDICTED: UBX domain-containing protein 1-like [Ceratitis capitata]	523	1.92052e-61	185	337	337	1
cluster1424rr_1to1ortho.sample_nremoved.fa.aln	29	0.000661541	3429	5	yes	mag02_snpQ20AD3md3_300_NI@c3753_g1_i1_m325|cluster1424rr_1to1ortho.sample_nremoved.fa	gi|242010743|ref|XP_002426118.1| DNA damage-binding protein, putative [Pediculus humanus corporis]	4968	0	937	1148	1148	1
cluster1429rr_1to1ortho.sample_nremoved.fa.aln	29	0.000756325	1125	3	yes	mag02_snpQ20AD3md3_300_NI@c37697_g1_i2_m3083|cluster1429rr_1to1ortho.sample_nremoved.fa	gi|746831995|ref|XP_011055988.1| PREDICTED: mono [ADP-ribose] polymerase PARP16 isoform X1 [Acromyrmex echinatior] >gi|746831997|ref|XP_011055994.1| PREDICTED: mono [ADP-ribose] polymerase PARP16 isoform X1 [Acromyrmex echinatior] >gi|746831999|ref|XP_011056003.1| PREDICTED: mono [ADP-ribose] polymerase PARP16 isoform X1 [Acromyrmex echinatior] >gi|746832001|ref|XP_011056012.1| PREDICTED: mono [A…	812	2.37283e-103	151	331	331	1
cluster1430rr_1to1ortho.sample_nremoved.fa.aln	29	0.00137372	1475	6	no	mag14_snpQ20AD3md3_300_NI@c24342_g1_i1_m2499|cluster1430rr_1to1ortho.sample_nremoved.fa	gi|665800120|ref|XP_008548008.1| PREDICTED: splicing factor 3B subunit 4 [Microplitis demolitor]	1040	1.16893e-135	199	214	214	3
cluster1431rr_1to1ortho.sample_nremoved.fa.aln	29	0.000740615	2457	5	no	mag03_snpQ20AD3md3_300_NI@c37989_g1_i1_m3115|cluster1431rr_1to1ortho.sample_nremoved.fa	gi|66525150|ref|XP_625196.1| PREDICTED: wolframin isoform X3 [Apis mellifera]	1890	0	415	876	876	1
cluster1432rr_1to1ortho.sample_nremoved.fa.aln	29	0.00104739	1543	7	no	mag11_snpQ20AD3md3_300_NI@c78005_g2_i2_m22747|cluster1432rr_1to1ortho.sample_nremoved.fa	gi|156555352|ref|XP_001604815.1| PREDICTED: alpha-L-fucosidase-like [Nasonia vitripennis]	1482	0	270	436	436	1
cluster1433rr_1to1ortho.sample_nremoved.fa.aln	29	0.00127952	3456	13	yes	mag02_snpQ20AD3md3_300_NI@c38024_g1_i1_m3121|cluster1433rr_1to1ortho.sample_nremoved.fa	gi|380029501|ref|XP_003698408.1| PREDICTED: protein transport protein Sec24C-like [Apis florea]	3249	0	569	776	776	1
cluster1434rr_1to1ortho.sample_nremoved.fa.aln	29	0.00130863	390	2	yes	mag02_snpQ20AD3md3_300_NI@c38112_g1_i1_m3132|cluster1434rr_1to1ortho.sample_nremoved.fa	gi|746843856|ref|XP_011052169.1| PREDICTED: uncharacterized protein C20orf24 homolog [Acromyrmex echinatior]	435	7.20857e-54	97	122	122	1
cluster1435rr_1to1ortho.sample_nremoved.fa.aln	29	0.00138578	1143	5	yes	mag02_snpQ20AD3md3_300_NI@c38302_g1_i1_m3161|cluster1435rr_1to1ortho.sample_nremoved.fa	gi|91082137|ref|XP_966595.1| PREDICTED: arrestin homolog [Tribolium castaneum]	1575	0	283	370	370	1
cluster1437rr_1to1ortho.sample_nremoved.fa.aln	29	0.0020671	1229	7	no	mag14_snpQ20AD3md3_300_NI@c45039_g1_i1_m7279|cluster1437rr_1to1ortho.sample_nremoved.fa	gi|641667259|ref|XP_008184017.1| PREDICTED: protein OSCP1 [Acyrthosiphon pisum]	479	7.81626e-54	123	375	375	1
cluster1440rr_1to1ortho.sample_nremoved.fa.aln	29	0.00122164	2655	7	yes	mag02_snpQ20AD3md3_300_NI@c38601_g1_i1_m3199|cluster1440rr_1to1ortho.sample_nremoved.fa	gi|193699922|ref|XP_001950974.1| PREDICTED: tRNA (uracil(54)-C(5))-methyltransferase homolog [Acyrthosiphon pisum]	1227	3.4666e-155	259	553	553	1
cluster1442rr_1to1ortho.sample_nremoved.fa.aln	29	0.00213429	468	3	yes	mag02_snpQ20AD3md3_300_NI@c38615_g1_i1_m3202|cluster1442rr_1to1ortho.sample_nremoved.fa	gi|157127037|ref|XP_001654772.1| superoxide dismutase [Aedes aegypti] >gi|157129493|ref|XP_001661702.1| superoxide dismutase [Aedes aegypti]	591	1.02957e-76	119	155	155	1
cluster1443rr_1to1ortho.sample_nremoved.fa.aln	29	0.000554534	663	1	yes	mag02_snpQ20AD3md3_300_NI@c38623_g1_i2_m3203|cluster1443rr_1to1ortho.sample_nremoved.fa	gi|242018821|ref|XP_002429869.1| conserved hypothetical protein [Pediculus humanus corporis]	951	4.51217e-129	193	231	231	1
cluster1444rr_1to1ortho.sample_nremoved.fa.aln	29	0.00238729	1998	10	yes	mag02_snpQ20AD3md3_300_NI@c38633_g1_i1_m3204|cluster1444rr_1to1ortho.sample_nremoved.fa	gi|242008922|ref|XP_002425243.1| Sperm-associated antigen, putative [Pediculus humanus corporis]	2467	0	479	665	665	1
cluster1446rr_1to1ortho.sample_nremoved.fa.aln	29	0.00107778	1464	4	yes	mag02_snpQ20AD3md3_300_NI@c38728_g1_i1_m3223|cluster1446rr_1to1ortho.sample_nremoved.fa	gi|91078490|ref|XP_968588.1| PREDICTED: COP9 signalosome complex subunit 1 [Tribolium castaneum]	1902	0	389	482	482	1
cluster1447rr_1to1ortho.sample_nremoved.fa.aln	29	0.0023869	552	3	yes	mag02_snpQ20AD3md3_300_NI@c38773_g1_i1_m3232|cluster1447rr_1to1ortho.sample_nremoved.fa	gi|91095029|ref|XP_966439.1| PREDICTED: ubiquitin-conjugating enzyme E2 H [Tribolium castaneum]	810	6.62777e-109	148	155	155	1
cluster1448rr_1to1ortho.sample_nremoved.fa.aln	29	0.00342923	1660	11	no	mag25_snpQ20AD3md3_300_NI@c135042_g1_i1_m28955|cluster1448rr_1to1ortho.sample_nremoved.fa	gi|642916163|ref|XP_008190912.1| PREDICTED: abhydrolase domain-containing protein 16A [Tribolium castaneum]	1441	0	257	521	521	1
cluster1452rr_1to1ortho.sample_nremoved.fa.aln	29	0.00285876	1014	6	yes	mag02_snpQ20AD3md3_300_NI@c38998_g1_i1_m3264|cluster1452rr_1to1ortho.sample_nremoved.fa	gi|91081657|ref|XP_969186.1| PREDICTED: tubulin-specific chaperone C [Tribolium castaneum]	608	4.46146e-74	146	319	319	1
cluster1454rr_1to1ortho.sample_nremoved.fa.aln	29	0.00320469	852	6	yes	mag02_snpQ20AD3md3_300_NI@c39115_g1_i1_m3284|cluster1454rr_1to1ortho.sample_nremoved.fa	gi|383849126|ref|XP_003700197.1| PREDICTED: eukaryotic translation initiation factor 3 subunit G-like [Megachile rotundata]	1035	8.02618e-140	199	283	283	1
cluster1457rr_1to1ortho.sample_nremoved.fa.aln	28	0.000308074	399	2	yes	mag02_snpQ20AD3md3_300_NI@c39197_g1_i1_m3301|cluster1457rr_1to1ortho.sample_nremoved.fa	gi|383859643|ref|XP_003705302.1| PREDICTED: uncharacterized protein LOC100875571 [Megachile rotundata]	246	1.83358e-25	47	112	112	1
cluster1458rr_1to1ortho.sample_nremoved.fa.aln	29	0.000380631	1257	1	yes	mag02_snpQ20AD3md3_300_NI@c39203_g1_i1_m3303|cluster1458rr_1to1ortho.sample_nremoved.fa	gi|157116344|ref|XP_001658431.1| acyl-coa dehydrogenase [Aedes aegypti]	1502	0	267	408	408	1
cluster1461rr_1to1ortho.sample_nremoved.fa.aln	29	0.00102436	627	3	yes	mag02_snpQ20AD3md3_300_NI@c39472_g1_i1_m3330|cluster1461rr_1to1ortho.sample_nremoved.fa	gi|193580079|ref|XP_001952371.1| PREDICTED: peptidyl-tRNA hydrolase ICT1, mitochondrial [Acyrthosiphon pisum]	513	1.59858e-63	95	163	163	1
cluster1464rr_1to1ortho.sample_nremoved.fa.aln	29	0	627	0	no	mag04_snpQ20AD3md3_300_NI@c74762_g8_i1_m17987|cluster1464rr_1to1ortho.sample_nremoved.fa	gi|383864073|ref|XP_003707504.1| PREDICTED: ras-related protein Rab-8A-like isoform 1 [Megachile rotundata]	1044	1.1126e-143	194	209	209	1
cluster1466rr_1to1ortho.sample_nremoved.fa.aln	29	0.00165018	711	5	yes	mag02_snpQ20AD3md3_300_NI@c39574_g1_i1_m3343|cluster1466rr_1to1ortho.sample_nremoved.fa	gi|512937639|ref|XP_004933813.1| PREDICTED: ras-related protein Rab-33B-like [Bombyx mori]	635	4.79311e-81	123	219	219	1
cluster1467rr_1to1ortho.sample_nremoved.fa.aln	29	0.000444642	906	2	yes	mag02_snpQ20AD3md3_300_NI@c39674_g1_i1_m3359|cluster1467rr_1to1ortho.sample_nremoved.fa	gi|665799313|ref|XP_008547566.1| PREDICTED: cell differentiation protein RCD1 homolog [Microplitis demolitor]	1410	0	273	307	307	1
cluster1469rr_1to1ortho.sample_nremoved.fa.aln	29	0.00328473	321	5	yes	mag02_snpQ20AD3md3_300_NI@c39754_g1_i1_m3371|cluster1469rr_1to1ortho.sample_nremoved.fa	gi|642920205|ref|XP_008192248.1| PREDICTED: uncharacterized protein LOC103312692 [Tribolium castaneum]	209	1.22842e-20	39	62	62	1
cluster1470rr_1to1ortho.sample_nremoved.fa.aln	29	0.00124427	1338	5	no	mag03_snpQ20AD3md3_300_NI@c39766_g1_i1_m3373|cluster1470rr_1to1ortho.sample_nremoved.fa	gi|572267491|ref|XP_006611818.1| PREDICTED: protein LTV1 homolog [Apis dorsata]	1063	1.01992e-138	260	481	481	1
cluster1472rr_1to1ortho.sample_nremoved.fa.aln	29	0.00111244	1233	5	yes	mag09_snpQ20AD3md3_300_NI@c39808_g1_i1_m3378|cluster1472rr_1to1ortho.sample_nremoved.fa	gi|328716618|ref|XP_001952790.2| PREDICTED: zinc transporter ZIP8-like [Acyrthosiphon pisum]	566	7.02532e-66	138	381	381	1
cluster1474rr_1to1ortho.sample_nremoved.fa.aln	29	0.00101068	777	3	yes	mag02_snpQ20AD3md3_300_NI@c40013_g1_i1_m3400|cluster1474rr_1to1ortho.sample_nremoved.fa	gi|242022434|ref|XP_002431645.1| hypothetical protein Phum_PHUM538590 [Pediculus humanus corporis]	230	1.13152e-20	101	298	298	1
cluster1475rr_1to1ortho.sample_nremoved.fa.aln	29	0.00093695	1632	6	no	mag02_snpQ20AD3md3_300_NI@c40014_g1_i1_m3402|cluster1475rr_1to1ortho.sample_nremoved.fa	gi|157124584|ref|XP_001654117.1| amidase [Aedes aegypti]	1141	1.18367e-148	257	523	523	1
cluster1477rr_1to1ortho.sample_nremoved.fa.aln	29	0.00282162	939	8	yes	mag02_snpQ20AD3md3_300_NI@c40281_g1_i2_m3426|cluster1477rr_1to1ortho.sample_nremoved.fa	gi|241896891|ref|NP_001155916.1| L-3-hydroxyacyl-Coenzyme A dehydrogenase [Acyrthosiphon pisum]	1121	4.35417e-152	202	297	297	1
cluster1478rr_1to1ortho.sample_nremoved.fa.aln	29	0.00159498	1716	7	yes	mag02_snpQ20AD3md3_300_NI@c40296_g1_i1_m3429|cluster1478rr_1to1ortho.sample_nremoved.fa	gi|641649320|ref|XP_008185546.1| PREDICTED: delta-1-pyrroline-5-carboxylate dehydrogenase, mitochondrial isoform X2 [Acyrthosiphon pisum]	2313	0	415	554	554	1
cluster1481rr_1to1ortho.sample_nremoved.fa.aln	29	0.000956213	1182	3	yes	mag02_snpQ20AD3md3_300_NI@c40354_g1_i2_m3438|cluster1481rr_1to1ortho.sample_nremoved.fa	gi|746841724|ref|XP_011051053.1| PREDICTED: cyclin-K [Acromyrmex echinatior]	1280	2.43444e-173	239	315	315	1
cluster1482rr_1to1ortho.sample_nremoved.fa.aln	29	0.00193312	549	2	yes	mag02_snpQ20AD3md3_300_NI@c40357_g1_i1_m3440|cluster1482rr_1to1ortho.sample_nremoved.fa	gi|189235480|ref|XP_967613.2| PREDICTED: nucleolar protein 16 [Tribolium castaneum]	473	7.76903e-58	97	176	176	1
cluster1484rr_1to1ortho.sample_nremoved.fa.aln	29	0.000853035	429	2	yes	mag02_snpQ20AD3md3_300_NI@c40404_g1_i1_m3453|cluster1484rr_1to1ortho.sample_nremoved.fa	gi|91087215|ref|XP_975476.1| PREDICTED: AP-2 complex subunit sigma [Tribolium castaneum] >gi|512903816|ref|XP_004925710.1| PREDICTED: AP-2 complex subunit sigma-like isoform X1 [Bombyx mori] >gi|512903820|ref|XP_004925711.1| PREDICTED: AP-2 complex subunit sigma-like isoform X2 [Bombyx mori] >gi|572308719|ref|XP_006620169.1| PREDICTED: AP-2 complex subunit sigma-like [Apis dorsata] >gi|665800770|…	740	1.33347e-99	142	142	142	1
cluster1486rr_1to1ortho.sample_nremoved.fa.aln	29	0.00114411	1335	3	yes	mag02_snpQ20AD3md3_300_NI@c40424_g1_i1_m3455|cluster1486rr_1to1ortho.sample_nremoved.fa	gi|58376449|ref|XP_308629.2| AGAP007131-PA [Anopheles gambiae str. PEST] >gi|170035332|ref|XP_001845524.1| clathrin coat assembly protein AP50 [Culex quinquefasciatus]	2220	0	416	444	444	1
cluster1488rr_1to1ortho.sample_nremoved.fa.aln	29	0.00120562	774	2	yes	mag02_snpQ20AD3md3_300_NI@c40435_g1_i1_m3457|cluster1488rr_1to1ortho.sample_nremoved.fa	gi|48098249|ref|XP_392027.1| PREDICTED: chloride intracellular channel exc-4 [Apis mellifera] >gi|350408895|ref|XP_003488548.1| PREDICTED: chloride intracellular channel exc-4-like [Bombus impatiens] >gi|380021851|ref|XP_003694770.1| PREDICTED: chloride intracellular channel exc-4-like [Apis florea] >gi|383854543|ref|XP_003702780.1| PREDICTED: chloride intracellular channel exc-4-like [Megachile …	1171	2.59544e-161	222	258	258	1
cluster1489rr_1to1ortho.sample_nremoved.fa.aln	29	0.00211898	471	2	no	mag02_snpQ20AD3md3_300_NI@c40461_g1_i1_m3465|cluster1489rr_1to1ortho.sample_nremoved.fa	NA	NA	NA	NA	NA	NA	NA
cluster148rr.ortho.sample_nremoved.fa.aln	29	0.00134166	1418	3	no	mag02_snpQ20AD3md3_300_NI@c12103_g1_i1_m897|cluster148rr.ortho.sample_nremoved.fa	gi|662183238|ref|XP_008478679.1| PREDICTED: coiled-coil domain-containing protein 50 [Diaphorina citri]	423	3.1423e-45	121	259	259	1
cluster1490rr_1to1ortho.sample_nremoved.fa.aln	29	0.000441561	723	1	yes	mag02_snpQ20AD3md3_300_NI@c40461_g1_i1_m3464|cluster1490rr_1to1ortho.sample_nremoved.fa	gi|665811407|ref|XP_008554166.1| PREDICTED: LOW QUALITY PROTEIN: transcriptional activator hacA [Microplitis demolitor]	252	2.77157e-23	57	117	117	1
cluster1491rr_1to1ortho.sample_nremoved.fa.aln	29	0.00232996	603	4	no	mag02_snpQ20AD3md3_300_NI@c40469_g1_i1_m3468|cluster1491rr_1to1ortho.sample_nremoved.fa	gi|665820638|ref|XP_008559228.1| PREDICTED: soma ferritin isoform X2 [Microplitis demolitor]	588	1.34929e-75	111	168	168	1
cluster1492rr_1to1ortho.sample_nremoved.fa.aln	29	0.00140314	783	2	no	mag02_snpQ20AD3md3_300_NI@c40550_g1_i1_m3480|cluster1492rr_1to1ortho.sample_nremoved.fa	gi|156547363|ref|XP_001603154.1| PREDICTED: 6-phosphogluconolactonase [Nasonia vitripennis]	779	3.65253e-102	157	235	235	1
cluster1494rr_1to1ortho.sample_nremoved.fa.aln	29	0	780	0	yes	mag02_snpQ20AD3md3_300_NI@c40689_g1_i2_m3495|cluster1494rr_1to1ortho.sample_nremoved.fa	gi|91087635|ref|XP_973117.1| PREDICTED: proteasome subunit alpha type-5 [Tribolium castaneum] >gi|642930329|ref|XP_008196349.1| PREDICTED: proteasome subunit alpha type-5 [Tribolium castaneum]	1169	2.8128e-161	214	242	242	1
cluster1496rr_1to1ortho.sample_nremoved.fa.aln	29	0.0028084	1536	9	yes	mag04_snpQ20AD3md3_300_NI@c51147_g1_i2_m5378|cluster1496rr_1to1ortho.sample_nremoved.fa	gi|383859688|ref|XP_003705324.1| PREDICTED: signal transducing adapter molecule 1-like [Megachile rotundata]	1367	0	284	434	434	1
cluster1497rr_1to1ortho.sample_nremoved.fa.aln	29	0.000861272	1089	2	yes	mag02_snpQ20AD3md3_300_NI@c41083_g1_i1_m3537|cluster1497rr_1to1ortho.sample_nremoved.fa	gi|642925759|ref|XP_008201637.1| PREDICTED: ubiquitin carboxyl-terminal hydrolase 2 isoform X2 [Tribolium castaneum]	965	6.24491e-124	193	333	333	1
cluster1498rr_1to1ortho.sample_nremoved.fa.aln	29	0.00155959	654	2	yes	mag02_snpQ20AD3md3_300_NI@c41092_g1_i1_m3539|cluster1498rr_1to1ortho.sample_nremoved.fa	gi|380025811|ref|XP_003696661.1| PREDICTED: 40S ribosomal protein S5-like [Apis florea] >gi|571532025|ref|XP_006570299.1| PREDICTED: 40S ribosomal protein S5 isoform X1 [Apis mellifera] >gi|571532029|ref|XP_006570300.1| PREDICTED: 40S ribosomal protein S5 isoform X2 [Apis mellifera] >gi|572312882|ref|XP_006622149.1| PREDICTED: 40S ribosomal protein S5-like isoform X1 [Apis dorsata] >gi|572312884|…	1013	1.28695e-138	191	218	218	1
cluster1499rr_1to1ortho.sample_nremoved.fa.aln	29	0.00146196	819	6	yes	mag02_snpQ20AD3md3_300_NI@c41189_g1_i1_m3545|cluster1499rr_1to1ortho.sample_nremoved.fa	gi|662201810|ref|XP_008474171.1| PREDICTED: AN1-type zinc finger protein 1-like [Diaphorina citri]	583	6.00178e-72	120	263	263	1
cluster149rr_1to1ortho.sample_nremoved.fa.aln	29	0.00311184	1780	10	no	mag14_snpQ20AD3md3_300_NI@c115567_g2_i1_m27136|cluster149rr_1to1ortho.sample_nremoved.fa	gi|255522809|ref|NP_001157317.1| longitudinals lacking isoform 8 [Tribolium castaneum]	736	1.71251e-90	200	455	455	1
cluster14rr.ortho.sample_nremoved.fa.aln	29	0.00329382	5109	36	no	mag04_snpQ20AD3md3_300_NI@c73896_g1_i5_m16882|cluster14rr.ortho.sample_nremoved.fa	gi|641679116|ref|XP_008188427.1| PREDICTED: uncharacterized protein LOC100160882, partial [Acyrthosiphon pisum]	909	2.61211e-98	212	407	407	1
cluster1500rr_1to1ortho.sample_nremoved.fa.aln	29	0.00141487	720	2	yes	mag02_snpQ20AD3md3_300_NI@c41251_g1_i1_m3551|cluster1500rr_1to1ortho.sample_nremoved.fa	gi|665788879|ref|XP_008560052.1| PREDICTED: ubiquitin-conjugating enzyme E2 J2-like [Microplitis demolitor]	947	5.26707e-128	178	239	239	1
cluster1503rr_1to1ortho.sample_nremoved.fa.aln	29	0.000761469	874	3	no	mag14_snpQ20AD3md3_300_NI@c92173_g1_i1_m25369|cluster1503rr_1to1ortho.sample_nremoved.fa	gi|662209025|ref|XP_008478095.1| PREDICTED: eukaryotic translation initiation factor 6 [Diaphorina citri]	1207	1.59891e-166	223	245	245	2
cluster1508rr_1to1ortho.sample_nremoved.fa.aln	29	0.00188108	2385	10	yes	mag02_snpQ20AD3md3_300_NI@c41538_g1_i1_m3584|cluster1508rr_1to1ortho.sample_nremoved.fa	gi|189235434|ref|XP_001813433.1| PREDICTED: paraplegin [Tribolium castaneum]	2661	0	523	718	718	1
cluster1509rr_1to1ortho.sample_nremoved.fa.aln	28	0.00290406	714	4	yes	mag02_snpQ20AD3md3_300_NI@c41562_g1_i1_m3586|cluster1509rr_1to1ortho.sample_nremoved.fa	gi|91081707|ref|XP_971145.1| PREDICTED: lysophospholipase-like protein 1 [Tribolium castaneum]	544	2.90288e-67	107	223	223	1
cluster1511rr_1to1ortho.sample_nremoved.fa.aln	29	0.00122698	726	2	yes	mag02_snpQ20AD3md3_300_NI@c41650_g1_i1_m3602|cluster1511rr_1to1ortho.sample_nremoved.fa	gi|242015514|ref|XP_002428398.1| ubiquitin-conjugating enzyme E2-32 kDa complementing, putative [Pediculus humanus corporis]	1000	6.65873e-136	186	217	217	1
cluster1512rr_1to1ortho.sample_nremoved.fa.aln	29	0.00176107	819	3	yes	mag02_snpQ20AD3md3_300_NI@c41655_g1_i1_m3604|cluster1512rr_1to1ortho.sample_nremoved.fa	gi|665796086|ref|XP_008545816.1| PREDICTED: transcriptional activator protein Pur-beta-B isoform X2 [Microplitis demolitor]	1152	1.50338e-157	230	256	256	1
cluster1513rr_1to1ortho.sample_nremoved.fa.aln	29	0.000609509	1047	3	yes	mag02_snpQ20AD3md3_300_NI@c41659_g1_i1_m3605|cluster1513rr_1to1ortho.sample_nremoved.fa	gi|223890174|ref|NP_001138802.1| JAB-MPN domain protein [Bombyx mori]	1540	0	308	340	340	1
cluster1515rr_1to1ortho.sample_nremoved.fa.aln	29	0.00435351	1218	9	no	mag09_snpQ20AD3md3_300_NI@c41951_g1_i1_m3636|cluster1515rr_1to1ortho.sample_nremoved.fa	gi|193587122|ref|XP_001949319.1| PREDICTED: tryptophan--tRNA ligase, mitochondrial [Acyrthosiphon pisum]	1162	2.55761e-156	213	347	347	1
cluster1516rr_1to1ortho.sample_nremoved.fa.aln	29	0.0014273	4882	17	no	mag14_snpQ20AD3md3_300_NI@c68981_g1_i1_m23676|cluster1516rr_1to1ortho.sample_nremoved.fa	gi|242020772|ref|XP_002430825.1| laminin A chain, putative [Pediculus humanus corporis]	5267	0	991	1622	1622	1
cluster1517rr_1to1ortho.sample_nremoved.fa.aln	29	0.00214389	921	4	yes	mag02_snpQ20AD3md3_300_NI@c42017_g1_i1_m3648|cluster1517rr_1to1ortho.sample_nremoved.fa	gi|91090864|ref|XP_972815.1| PREDICTED: syntenin-1 [Tribolium castaneum] >gi|642935954|ref|XP_008198245.1| PREDICTED: syntenin-1 [Tribolium castaneum] >gi|642935957|ref|XP_008198246.1| PREDICTED: syntenin-1 [Tribolium castaneum]	931	9.43859e-124	177	307	307	1
cluster1518rr_1to1ortho.sample_nremoved.fa.aln	29	0.00350389	1704	13	yes	mag02_snpQ20AD3md3_300_NI@c42112_g1_i1_m3664|cluster1518rr_1to1ortho.sample_nremoved.fa	gi|383861809|ref|XP_003706377.1| PREDICTED: hrp65 protein-like [Megachile rotundata]	1155	1.57479e-149	263	385	385	1
cluster1519rr_1to1ortho.sample_nremoved.fa.aln	29	0.00207415	1317	9	yes	mag02_snpQ20AD3md3_300_NI@c42115_g1_i1_m3667|cluster1519rr_1to1ortho.sample_nremoved.fa	gi|193678701|ref|XP_001952525.1| PREDICTED: eukaryotic translation initiation factor 3 subunit E-like [Acyrthosiphon pisum]	1812	0	328	430	430	1
cluster1520rr_1to1ortho.sample_nremoved.fa.aln	29	0.00142734	477	2	no	mag02_snpQ20AD3md3_300_NI@c42117_g1_i1_m3669|cluster1520rr_1to1ortho.sample_nremoved.fa	gi|746856776|ref|XP_011059086.1| PREDICTED: 40S ribosomal protein S24 [Acromyrmex echinatior]	510	6.35997e-65	110	119	119	1
cluster1521rr_1to1ortho.sample_nremoved.fa.aln	29	0.00140314	363	1	yes	mag02_snpQ20AD3md3_300_NI@c42162_g1_i2_m3674|cluster1521rr_1to1ortho.sample_nremoved.fa	gi|156544546|ref|XP_001607849.1| PREDICTED: probable small nuclear ribonucleoprotein Sm D2 isoform X1 [Nasonia vitripennis]	460	5.94908e-58	109	120	120	1
cluster1523rr_1to1ortho.sample_nremoved.fa.aln	29	0.000574088	555	1	yes	mag02_snpQ20AD3md3_300_NI@c42224_g1_i1_m3687|cluster1523rr_1to1ortho.sample_nremoved.fa	gi|665789192|ref|XP_008560221.1| PREDICTED: muscle-specific protein 20 isoform X1 [Microplitis demolitor] >gi|665789194|ref|XP_008560222.1| PREDICTED: muscle-specific protein 20 isoform X2 [Microplitis demolitor]	843	5.46224e-114	152	184	184	1
cluster1526rr_1to1ortho.sample_nremoved.fa.aln	29	0.00165004	1905	10	no	mag02_snpQ20AD3md3_300_NI@c42257_g1_i1_m3699|cluster1526rr_1to1ortho.sample_nremoved.fa	gi|665790982|ref|XP_008561201.1| PREDICTED: dolichyl-diphosphooligosaccharide--protein glycosyltransferase subunit 1 [Microplitis demolitor]	1776	0	352	609	609	1
cluster1527rr_1to1ortho.sample_nremoved.fa.aln	29	0.000710611	3606	8	yes	mag02_snpQ20AD3md3_300_NI@c42267_g1_i1_m3703|cluster1527rr_1to1ortho.sample_nremoved.fa	gi|641665201|ref|XP_008183288.1| PREDICTED: structural maintenance of chromosomes protein 3-like [Acyrthosiphon pisum]	4702	0	924	1204	1204	1
cluster1528rr_1to1ortho.sample_nremoved.fa.aln	29	0.00294975	1344	8	yes	mag02_snpQ20AD3md3_300_NI@c42275_g1_i2_m3709|cluster1528rr_1to1ortho.sample_nremoved.fa	gi|383853253|ref|XP_003702137.1| PREDICTED: double-stranded RNA-specific editase 1-like [Megachile rotundata]	451	1.49796e-48	109	254	254	1
cluster1530rr_1to1ortho.sample_nremoved.fa.aln	29	0.00250326	960	6	yes	mag02_snpQ20AD3md3_300_NI@c42328_g1_i1_m3716|cluster1530rr_1to1ortho.sample_nremoved.fa	gi|665786632|ref|XP_008553370.1| PREDICTED: RNA exonuclease 4 [Microplitis demolitor]	542	3.55405e-65	103	158	158	1
cluster1533rr_1to1ortho.sample_nremoved.fa.aln	29	0.00172854	963	3	yes	mag02_snpQ20AD3md3_300_NI@c42376_g1_i1_m3732|cluster1533rr_1to1ortho.sample_nremoved.fa	gi|350409571|ref|XP_003488780.1| PREDICTED: UPF0549 protein C20orf43 homolog [Bombus impatiens]	957	1.58341e-127	176	317	317	1
cluster1534rr_1to1ortho.sample_nremoved.fa.aln	29	0.000763887	666	1	yes	mag02_snpQ20AD3md3_300_NI@c42398_g1_i1_m3737|cluster1534rr_1to1ortho.sample_nremoved.fa	gi|644992452|ref|XP_008202899.1| PREDICTED: charged multivesicular body protein 5 [Nasonia vitripennis]	770	1.31236e-101	178	221	221	1
cluster1536rr_1to1ortho.sample_nremoved.fa.aln	29	0.000614424	828	1	yes	mag02_snpQ20AD3md3_300_NI@c42463_g1_i1_m3749|cluster1536rr_1to1ortho.sample_nremoved.fa	gi|91081061|ref|XP_975415.1| PREDICTED: 40S ribosomal protein S2 [Tribolium castaneum]	1045	1.38525e-141	212	227	227	1
cluster1544rr_1to1ortho.sample_nremoved.fa.aln	29	0.00316047	738	7	yes	mag02_snpQ20AD3md3_300_NI@c42799_g1_i1_m3819|cluster1544rr_1to1ortho.sample_nremoved.fa	gi|642928725|ref|XP_973998.2| PREDICTED: probable dolichol-phosphate mannosyltransferase [Tribolium castaneum]	1116	6.8982e-153	201	245	245	1
cluster1545rr_1to1ortho.sample_nremoved.fa.aln	29	0.00174396	372	2	yes	mag02_snpQ20AD3md3_300_NI@c42833_g1_i1_m3824|cluster1545rr_1to1ortho.sample_nremoved.fa	gi|156550831|ref|XP_001601076.1| PREDICTED: biogenesis of lysosome-related organelles complex 1 subunit 1 [Nasonia vitripennis]	518	1.85489e-66	100	122	122	1
cluster1548rr_1to1ortho.sample_nremoved.fa.aln	29	0	510	0	yes	mag02_snpQ20AD3md3_300_NI@c42934_g1_i1_m3839|cluster1548rr_1to1ortho.sample_nremoved.fa	gi|156541996|ref|XP_001600168.1| PREDICTED: prostaglandin E synthase 3 isoform X2 [Nasonia vitripennis]	455	1.65097e-55	88	133	133	1
cluster1549rr_1to1ortho.sample_nremoved.fa.aln	28	0	354	0	yes	mag02_snpQ20AD3md3_300_NI@c42939_g1_i1_m3840|cluster1549rr_1to1ortho.sample_nremoved.fa	gi|383859296|ref|XP_003705131.1| PREDICTED: uncharacterized protein C11orf46 homolog [Megachile rotundata]	316	5.34106e-36	62	108	108	1
cluster154rr_1to1ortho.sample_nremoved.fa.aln	29	0.000571558	867	2	yes	mag02_snpQ20AD3md3_300_NI@c36390_g1_i1_m2907|cluster154rr_1to1ortho.sample_nremoved.fa	gi|662199407|ref|XP_008472867.1| PREDICTED: ATP synthase subunit gamma, mitochondrial [Diaphorina citri]	1078	3.62618e-146	214	289	289	1
cluster1553rr_1to1ortho.sample_nremoved.fa.aln	29	0.000670227	807	2	yes	mag02_snpQ20AD3md3_300_NI@c43007_g1_i1_m3857|cluster1553rr_1to1ortho.sample_nremoved.fa	gi|557773828|ref|XP_005186565.1| PREDICTED: complement component 1 Q subcomponent-binding protein, mitochondrial-like [Musca domestica]	756	2.97743e-98	164	274	274	1
cluster1554rr_1to1ortho.sample_nremoved.fa.aln	29	0.000363133	1326	1	yes	mag02_snpQ20AD3md3_300_NI@c43021_g1_i1_m3861|cluster1554rr_1to1ortho.sample_nremoved.fa	gi|746842717|ref|XP_011051584.1| PREDICTED: CCR4-NOT transcription complex subunit 2 [Acromyrmex echinatior]	1511	0	327	464	464	1
cluster1555rr_1to1ortho.sample_nremoved.fa.aln	29	0.00141893	1098	3	yes	mag02_snpQ20AD3md3_300_NI@c43035_g1_i1_m3865|cluster1555rr_1to1ortho.sample_nremoved.fa	gi|242012849|ref|XP_002427139.1| Peroxisomal biogenesis factor, putative [Pediculus humanus corporis]	784	1.87604e-99	155	371	371	1
cluster1557rr_1to1ortho.sample_nremoved.fa.aln	29	0.00129446	1566	7	yes	mag04_snpQ20AD3md3_300_NI@c75597_g1_i1_m18997|cluster1557rr_1to1ortho.sample_nremoved.fa	gi|66529891|ref|XP_623371.1| PREDICTED: 5'-AMP-activated protein kinase catalytic subunit alpha-2 isoformX2 [Apis mellifera] >gi|571570088|ref|XP_006560282.1| PREDICTED: 5'-AMP-activated protein kinase catalytic subunit alpha-2 isoform X3 [Apis mellifera]	2345	0	457	521	521	1
cluster1558rr_1to1ortho.sample_nremoved.fa.aln	29	0	1239	0	no	mag02_snpQ20AD3md3_300_NI@c43096_g1_i1_m3876|cluster1558rr_1to1ortho.sample_nremoved.fa	gi|645026500|ref|XP_008214050.1| PREDICTED: RISC-loading complex subunit TARBP2-like isoform X3 [Nasonia vitripennis]	385	8.35509e-41	88	238	238	1
cluster1561rr_1to1ortho.sample_nremoved.fa.aln	29	0.000601096	708	2	yes	mag02_snpQ20AD3md3_300_NI@c43117_g1_i1_m3881|cluster1561rr_1to1ortho.sample_nremoved.fa	gi|156547133|ref|XP_001605162.1| PREDICTED: ER membrane protein complex subunit 7 homolog [Nasonia vitripennis]	701	5.03998e-91	130	183	183	1
cluster1563rr_1to1ortho.sample_nremoved.fa.aln	29	0.00263257	807	5	no	mag10_snpQ20AD3md3_300_NI@c43164_g1_i1_m3905|cluster1563rr_1to1ortho.sample_nremoved.fa	gi|350402838|ref|XP_003486621.1| PREDICTED: RNA-binding protein pno1-like [Bombus impatiens]	894	4.7566e-120	169	232	232	1
cluster1564rr_1to1ortho.sample_nremoved.fa.aln	29	0.00249013	1960	8	no	mag13_snpQ20AD3md3_300_NI@c61744_g1_i2_m8107|cluster1564rr_1to1ortho.sample_nremoved.fa	gi|195163954|ref|XP_002022814.1| GL14545 [Drosophila persimilis]	1960	0	372	629	629	1
cluster1565rr_1to1ortho.sample_nremoved.fa.aln	29	0.00209177	1638	12	yes	mag02_snpQ20AD3md3_300_NI@c43177_g2_i1_m3907|cluster1565rr_1to1ortho.sample_nremoved.fa	gi|242009697|ref|XP_002425619.1| T-complex protein 1 subunit theta, putative [Pediculus humanus corporis]	2249	0	411	545	545	1
cluster1566rr_1to1ortho.sample_nremoved.fa.aln	29	0.00060182	1659	4	yes	mag02_snpQ20AD3md3_300_NI@c43192_g1_i1_m3912|cluster1566rr_1to1ortho.sample_nremoved.fa	gi|642913983|ref|XP_008201501.1| PREDICTED: probable ATP-dependent RNA helicase DDX56 [Tribolium castaneum]	1875	0	366	538	538	1
cluster1567rr_1to1ortho.sample_nremoved.fa.aln	29	0.000893404	570	1	yes	mag02_snpQ20AD3md3_300_NI@c43222_g2_i1_m3928|cluster1567rr_1to1ortho.sample_nremoved.fa	gi|193678951|ref|XP_001949566.1| PREDICTED: PXMP2/4 family protein 4-like [Acyrthosiphon pisum]	562	2.43972e-71	105	170	170	1
cluster1569rr_1to1ortho.sample_nremoved.fa.aln	29	0.00108046	3162	9	no	mag02_snpQ20AD3md3_300_NI@c43243_g1_i1_m3940|cluster1569rr_1to1ortho.sample_nremoved.fa	gi|383863280|ref|XP_003707109.1| PREDICTED: protein kibra-like isoform 1 [Megachile rotundata]	1891	0	418	492	492	1
cluster156rr_1to1ortho.sample_nremoved.fa.aln	29	0.000296004	2295	2	yes	mag02_snpQ20AD3md3_300_NI@c40272_g1_i3_m3424|cluster156rr_1to1ortho.sample_nremoved.fa	gi|645013484|ref|XP_008205133.1| PREDICTED: eukaryotic translation initiation factor 4 gamma 2 [Nasonia vitripennis]	1727	0	402	837	837	1
cluster1570rr_1to1ortho.sample_nremoved.fa.aln	29	0.000606543	1026	2	yes	mag02_snpQ20AD3md3_300_NI@c43263_g1_i1_m3947|cluster1570rr_1to1ortho.sample_nremoved.fa	gi|91085015|ref|XP_973533.1| PREDICTED: malate dehydrogenase, mitochondrial [Tribolium castaneum]	1256	1.26911e-171	269	341	341	1
cluster1571rr_1to1ortho.sample_nremoved.fa.aln	29	0.0041126	1620	13	no	mag02_snpQ20AD3md3_300_NI@c43266_g1_i1_m3949|cluster1571rr_1to1ortho.sample_nremoved.fa	gi|498928626|ref|XP_004518449.1| PREDICTED: lariat debranching enzyme-like [Ceratitis capitata]	1409	0	297	572	572	1
cluster1573rr_1to1ortho.sample_nremoved.fa.aln	29	0.00160532	1967	8	no	mag02_snpQ20AD3md3_300_NI@c43281_g1_i1_m3953|cluster1573rr_1to1ortho.sample_nremoved.fa	gi|350409290|ref|XP_003488682.1| PREDICTED: RING finger protein 157-like [Bombus impatiens]	1729	0	359	527	527	1
cluster1576rr_1to1ortho.sample_nremoved.fa.aln	29	0.000396755	2643	3	yes	mag02_snpQ20AD3md3_300_NI@c43288_g1_i1_m3959|cluster1576rr_1to1ortho.sample_nremoved.fa	gi|242023873|ref|XP_002432355.1| paramyosin, long form, putative [Pediculus humanus corporis]	3300	0	723	861	861	1
cluster1577rr_1to1ortho.sample_nremoved.fa.aln	29	0.00127407	2364	12	yes	mag02_snpQ20AD3md3_300_NI@c43290_g1_i1_m3961|cluster1577rr_1to1ortho.sample_nremoved.fa	gi|662199757|ref|XP_008473057.1| PREDICTED: probable aconitate hydratase, mitochondrial [Diaphorina citri]	3434	0	657	786	786	1
cluster1579rr_1to1ortho.sample_nremoved.fa.aln	28	0.00169085	2098	8	no	mag02_snpQ20AD3md3_300_NI@c43357_g1_i1_m3978|cluster1579rr_1to1ortho.sample_nremoved.fa	gi|242019220|ref|XP_002430062.1| conserved hypothetical protein [Pediculus humanus corporis]	2525	0	443	665	665	1
cluster1580rr_1to1ortho.sample_nremoved.fa.aln	29	0.00102201	499	1	no	mag02_snpQ20AD3md3_300_NI@c43358_g1_i2_m3980|cluster1580rr_1to1ortho.sample_nremoved.fa	NA	NA	NA	NA	NA	NA	NA
cluster1582rr_1to1ortho.sample_nremoved.fa.aln	29	0.00123746	1341	6	yes	mag02_snpQ20AD3md3_300_NI@c43381_g1_i1_m3987|cluster1582rr_1to1ortho.sample_nremoved.fa	gi|572299687|ref|XP_006615962.1| PREDICTED: NEDD8-activating enzyme E1 catalytic subunit-like isoform X1 [Apis dorsata] >gi|572299689|ref|XP_006615963.1| PREDICTED: NEDD8-activating enzyme E1 catalytic subunit-like isoform X2 [Apis dorsata]	1804	0	327	430	430	1
cluster1583rr_1to1ortho.sample_nremoved.fa.aln	29	0	537	0	yes	mag02_snpQ20AD3md3_300_NI@c43392_g1_i1_m3997|cluster1583rr_1to1ortho.sample_nremoved.fa	gi|350410631|ref|XP_003489097.1| PREDICTED: trafficking protein particle complex subunit 3-like [Bombus impatiens]	843	3.86375e-114	153	178	178	1
cluster1584rr_1to1ortho.sample_nremoved.fa.aln	29	0.00234519	1384	7	no	mag03_snpQ20AD3md3_300_NI@c43405_g1_i1_m4001|cluster1584rr_1to1ortho.sample_nremoved.fa	gi|170048384|ref|XP_001852246.1| WD repeat protein 18 [Culex quinquefasciatus]	855	9.0209e-108	175	421	421	1
cluster1585rr_1to1ortho.sample_nremoved.fa.aln	29	0.0023228	951	7	yes	mag02_snpQ20AD3md3_300_NI@c43413_g1_i1_m4005|cluster1585rr_1to1ortho.sample_nremoved.fa	gi|665806412|ref|XP_008551445.1| PREDICTED: ribokinase-like isoform X1 [Microplitis demolitor] >gi|665806414|ref|XP_008551446.1| PREDICTED: ribokinase-like isoform X1 [Microplitis demolitor]	811	4.38737e-105	162	310	310	1
cluster1586rr_1to1ortho.sample_nremoved.fa.aln	29	0.000852203	1792	4	no	mag09_snpQ20AD3md3_300_NI@c43422_g1_i2_m4008|cluster1586rr_1to1ortho.sample_nremoved.fa	gi|328712780|ref|XP_001945803.2| PREDICTED: serine--tRNA ligase, cytoplasmic [Acyrthosiphon pisum]	1550	0	291	401	401	1
cluster1587rr_1to1ortho.sample_nremoved.fa.aln	28	0.00119942	1551	7	yes	mag02_snpQ20AD3md3_300_NI@c43424_g1_i1_m4009|cluster1587rr_1to1ortho.sample_nremoved.fa	gi|383850756|ref|XP_003700942.1| PREDICTED: coatomer subunit delta-like [Megachile rotundata]	2005	0	380	522	522	1
cluster1588rr_1to1ortho.sample_nremoved.fa.aln	29	0.00227741	1404	9	yes	mag02_snpQ20AD3md3_300_NI@c43425_g1_i1_m4010|cluster1588rr_1to1ortho.sample_nremoved.fa	gi|383849671|ref|XP_003700468.1| PREDICTED: ankyrin-1-like [Megachile rotundata]	1583	0	313	459	459	1
cluster1589rr_1to1ortho.sample_nremoved.fa.aln	29	0.00142465	2472	9	yes	mag02_snpQ20AD3md3_300_NI@c43437_g1_i1_m4012|cluster1589rr_1to1ortho.sample_nremoved.fa	gi|665817587|ref|XP_008557572.1| PREDICTED: splicing factor 3A subunit 1 [Microplitis demolitor] >gi|665817589|ref|XP_008557573.1| PREDICTED: splicing factor 3A subunit 1 [Microplitis demolitor]	1711	0	388	556	556	1
cluster1590rr_1to1ortho.sample_nremoved.fa.aln	29	0.00514414	804	12	yes	mag02_snpQ20AD3md3_300_NI@c43476_g1_i1_m4026|cluster1590rr_1to1ortho.sample_nremoved.fa	gi|383848015|ref|XP_003699648.1| PREDICTED: DNA excision repair protein ERCC-1-like [Megachile rotundata]	812	6.56997e-107	152	251	251	1
cluster1591rr_1to1ortho.sample_nremoved.fa.aln	29	0	573	0	yes	mag02_snpQ20AD3md3_300_NI@c43484_g1_i1_m4027|cluster1591rr_1to1ortho.sample_nremoved.fa	gi|91090057|ref|XP_968917.1| PREDICTED: 40S ribosomal protein S15Aa [Tribolium castaneum] >gi|642934435|ref|XP_008197661.1| PREDICTED: 40S ribosomal protein S15Aa [Tribolium castaneum]	504	3.40274e-63	95	100	100	1
cluster1592rr_1to1ortho.sample_nremoved.fa.aln	29	0.00344769	465	4	yes	mag02_snpQ20AD3md3_300_NI@c43489_g1_i2_m4029|cluster1592rr_1to1ortho.sample_nremoved.fa	gi|498943421|ref|XP_004521875.1| PREDICTED: 39S ribosomal protein L27, mitochondrial-like [Ceratitis capitata]	340	5.59996e-39	62	105	105	1
cluster1594rr_1to1ortho.sample_nremoved.fa.aln	29	0.00358401	685	7	no	mag02_snpQ20AD3md3_300_NI@c43507_g1_i1_m4035|cluster1594rr_1to1ortho.sample_nremoved.fa	gi|380029163|ref|XP_003698251.1| PREDICTED: CD63 antigen-like [Apis florea]	379	1.1315e-42	96	234	234	1
cluster1596rr_1to1ortho.sample_nremoved.fa.aln	29	0.00345063	1158	9	yes	mag02_snpQ20AD3md3_300_NI@c43523_g1_i1_m4041|cluster1596rr_1to1ortho.sample_nremoved.fa	gi|746870552|ref|XP_011066464.1| PREDICTED: 1-acylglycerol-3-phosphate O-acyltransferase ABHD5 isoform X1 [Acromyrmex echinatior]	1187	1.19222e-159	236	366	366	1
cluster15rr.ortho.sample_nremoved.fa.aln	29	0.0062778	834	25	no	mag15_snpQ20AD3md3_300_NI@c72321_g2_i2_m15214|cluster15rr.ortho.sample_nremoved.fa	gi|662190334|ref|XP_008467927.1| PREDICTED: dehydrogenase/reductase SDR family member 11-like isoform X2 [Diaphorina citri] >gi|662190336|ref|XP_008467928.1| PREDICTED: dehydrogenase/reductase SDR family member 11-like isoform X3 [Diaphorina citri]	652	1.6063e-82	124	247	247	1
cluster1600rr_1to1ortho.sample_nremoved.fa.aln	28	0.00142773	1275	6	no	mag02_snpQ20AD3md3_300_NI@c43580_g1_i1_m4053|cluster1600rr_1to1ortho.sample_nremoved.fa	gi|665804778|ref|XP_008550550.1| PREDICTED: UPF0536 protein C12orf66-like isoform X1 [Microplitis demolitor]	1038	5.03473e-136	216	432	432	1
cluster1601rr_1to1ortho.sample_nremoved.fa.aln	29	0	360	0	yes	mag02_snpQ20AD3md3_300_NI@c43630_g1_i1_m4058|cluster1601rr_1to1ortho.sample_nremoved.fa	gi|642926483|ref|XP_973073.2| PREDICTED: gamma-aminobutyric acid receptor-associated protein [Tribolium castaneum]	608	1.01838e-79	113	118	118	1
cluster1603rr_1to1ortho.sample_nremoved.fa.aln	29	0.00128886	1227	4	yes	mag02_snpQ20AD3md3_300_NI@c43645_g1_i1_m4060|cluster1603rr_1to1ortho.sample_nremoved.fa	gi|642917189|ref|XP_008191155.1| PREDICTED: 28S ribosomal protein S9, mitochondrial [Tribolium castaneum]	1213	2.99767e-163	216	340	340	1
cluster1606rr_1to1ortho.sample_nremoved.fa.aln	29	0.00252673	2520	17	no	mag09_snpQ20AD3md3_300_NI@c43769_g1_i1_m4081|cluster1606rr_1to1ortho.sample_nremoved.fa	gi|340717959|ref|XP_003397441.1| PREDICTED: ribosome biogenesis protein BOP1 homolog [Bombus terrestris]	2651	0	472	672	672	3
cluster1607rr_1to1ortho.sample_nremoved.fa.aln	29	0.00133678	3378	15	yes	mag02_snpQ20AD3md3_300_NI@c43799_g1_i1_m4086|cluster1607rr_1to1ortho.sample_nremoved.fa	gi|383847205|ref|XP_003699245.1| PREDICTED: ubiquitin conjugation factor E4 B-like [Megachile rotundata]	3401	0	665	1052	1052	1
cluster1608rr_1to1ortho.sample_nremoved.fa.aln	29	0.00201395	369	2	yes	mag02_snpQ20AD3md3_300_NI@c43812_g1_i1_m4090|cluster1608rr_1to1ortho.sample_nremoved.fa	gi|114052549|ref|NP_001040256.1| mitochondria-associated granulocyte macrophage CSF signaling molecule [Bombyx mori]	329	4.59968e-38	81	111	111	1
cluster1609rr_1to1ortho.sample_nremoved.fa.aln	29	0.00198612	837	7	yes	mag02_snpQ20AD3md3_300_NI@c4382_g1_i2_m363|cluster1609rr_1to1ortho.sample_nremoved.fa	gi|195574687|ref|XP_002105316.1| GD17939 [Drosophila simulans]	765	1.0584e-96	143	192	192	1
cluster1610rr_1to1ortho.sample_nremoved.fa.aln	28	0.00160841	1836	8	yes	mag02_snpQ20AD3md3_300_NI@c43945_g1_i1_m4124|cluster1610rr_1to1ortho.sample_nremoved.fa	gi|642934268|ref|XP_008200873.1| PREDICTED: uncharacterized protein LOC103314998 isoform X27 [Tribolium castaneum]	361	3.19923e-34	84	250	250	1
cluster1612rr_1to1ortho.sample_nremoved.fa.aln	28	0.0030434	654	6	yes	mag02_snpQ20AD3md3_300_NI@c43952_g1_i1_m4133|cluster1612rr_1to1ortho.sample_nremoved.fa	gi|193788550|ref|NP_001123319.1| N-6 adenine-specific DNA methyltransferase 2 [Nasonia vitripennis] >gi|211904147|ref|NP_001129999.1| N-6 adenine-specific DNA methyltransferase 2 [Nasonia vitripennis] >gi|645006316|ref|XP_008204731.1| PREDICTED: N-6 adenine-specific DNA methyltransferase 2 isoform X1 [Nasonia vitripennis] >gi|645006318|ref|XP_008204732.1| PREDICTED: N-6 adenine-specific DNA methy…	584	8.17844e-74	111	216	216	1
cluster1613rr_1to1ortho.sample_nremoved.fa.aln	29	0.0015782	387	2	yes	mag02_snpQ20AD3md3_300_NI@c43972_g2_i1_m4138|cluster1613rr_1to1ortho.sample_nremoved.fa	gi|380011654|ref|XP_003689914.1| PREDICTED: ubiquitin-60S ribosomal protein L40-like isoform 2 [Apis florea]	655	4.63225e-87	125	128	128	1
cluster1615rr_1to1ortho.sample_nremoved.fa.aln	28	0.000579888	1343	3	no	mag02_snpQ20AD3md3_300_NI@c44103_g1_i1_m4164|cluster1615rr_1to1ortho.sample_nremoved.fa	gi|242024685|ref|XP_002432757.1| conserved hypothetical protein [Pediculus humanus corporis]	1414	0	285	447	447	1
cluster1617rr_1to1ortho.sample_nremoved.fa.aln	29	0.00125858	786	4	no	mag02_snpQ20AD3md3_300_NI@c44139_g1_i2_m4170|cluster1617rr_1to1ortho.sample_nremoved.fa	gi|665805119|ref|XP_008550737.1| PREDICTED: NFU1 iron-sulfur cluster scaffold homolog, mitochondrial-like isoform X1 [Microplitis demolitor] >gi|665805121|ref|XP_008550738.1| PREDICTED: NFU1 iron-sulfur cluster scaffold homolog, mitochondrial-like isoform X2 [Microplitis demolitor]	918	8.02963e-123	174	255	255	1
cluster1618rr_1to1ortho.sample_nremoved.fa.aln	29	0	372	0	yes	mag02_snpQ20AD3md3_300_NI@c44159_g1_i1_m4171|cluster1618rr_1to1ortho.sample_nremoved.fa	gi|66529931|ref|XP_624852.1| PREDICTED: V-type proton ATPase subunit F 1-like [Apis mellifera] >gi|380028107|ref|XP_003697752.1| PREDICTED: V-type proton ATPase subunit F 1-like [Apis florea] >gi|572313124|ref|XP_006622265.1| PREDICTED: V-type proton ATPase subunit F 1-like [Apis dorsata]	548	4.34701e-71	107	123	123	1
cluster1620rr_1to1ortho.sample_nremoved.fa.aln	29	0.00158384	1080	4	yes	mag02_snpQ20AD3md3_300_NI@c44179_g2_i1_m4174|cluster1620rr_1to1ortho.sample_nremoved.fa	gi|193634236|ref|XP_001944681.1| PREDICTED: innexin inx2 [Acyrthosiphon pisum]	1648	0	301	359	359	1
cluster1621rr_1to1ortho.sample_nremoved.fa.aln	29	0.00219578	384	3	yes	mag02_snpQ20AD3md3_300_NI@c44244_g1_i1_m4183|cluster1621rr_1to1ortho.sample_nremoved.fa	gi|746835272|ref|XP_011068323.1| PREDICTED: prefoldin subunit 1 [Acromyrmex echinatior]	345	2.7084e-40	68	125	125	1
cluster1622rr_1to1ortho.sample_nremoved.fa.aln	29	0.000405602	1221	2	yes	mag02_snpQ20AD3md3_300_NI@c44260_g1_i1_m4184|cluster1622rr_1to1ortho.sample_nremoved.fa	gi|350402084|ref|XP_003486363.1| PREDICTED: calreticulin-like [Bombus impatiens]	1361	0	280	362	362	1
cluster1623rr_1to1ortho.sample_nremoved.fa.aln	29	0.00271608	618	4	yes	mag02_snpQ20AD3md3_300_NI@c44286_g3_i1_m4197|cluster1623rr_1to1ortho.sample_nremoved.fa	gi|148298826|ref|NP_001091813.1| myosin regulatory light chain 2 [Bombyx mori]	579	2.31413e-73	111	143	143	1
cluster1624rr_1to1ortho.sample_nremoved.fa.aln	29	0.00117384	1596	4	yes	mag02_snpQ20AD3md3_300_NI@c44302_g1_i1_m4202|cluster1624rr_1to1ortho.sample_nremoved.fa	gi|645012609|ref|XP_008216400.1| PREDICTED: mitochondrial-processing peptidase subunit alpha isoform X2 [Nasonia vitripennis]	1809	0	358	543	543	1
cluster1625rr_1to1ortho.sample_nremoved.fa.aln	29	0.00188662	768	3	yes	mag02_snpQ20AD3md3_300_NI@c44358_g1_i1_m4209|cluster1625rr_1to1ortho.sample_nremoved.fa	gi|571577985|ref|XP_006572240.1| PREDICTED: mediator of RNA polymerase II transcription subunit 8 isoform X4 [Apis mellifera]	808	2.33711e-106	177	257	257	1
cluster1626rr_1to1ortho.sample_nremoved.fa.aln	29	0	465	0	no	mag02_snpQ20AD3md3_300_NI@c44358_g1_i1_m4210|cluster1626rr_1to1ortho.sample_nremoved.fa	gi|195583684|ref|XP_002081647.1| GD25608 [Drosophila simulans]	285	8.69386e-31	63	130	130	1
cluster1629rr_1to1ortho.sample_nremoved.fa.aln	29	0.00176835	537	7	no	mag02_snpQ20AD3md3_300_NI@c44531_g1_i1_m4230|cluster1629rr_1to1ortho.sample_nremoved.fa	gi|242019132|ref|XP_002430019.1| succinate dehydrogenase, cytochrome B small subunit [Pediculus humanus corporis]	357	1.30863e-40	76	161	161	1
cluster162rr.ortho.sample_nremoved.fa.aln	28	0.00280972	882	3	no	mag06_snpQ20AD3md3_300_NI@c47066_g1_i2_m8084|cluster162rr.ortho.sample_nremoved.fa	gi|662190430|ref|XP_008467981.1| PREDICTED: prothoracicostatic peptide [Diaphorina citri]	335	9.30482e-37	86	155	155	1
cluster1631rr_1to1ortho.sample_nremoved.fa.aln	28	0.00174295	498	2	yes	mag02_snpQ20AD3md3_300_NI@c44655_g1_i1_m4247|cluster1631rr_1to1ortho.sample_nremoved.fa	gi|118783335|ref|XP_312921.3| AGAP003212-PA [Anopheles gambiae str. PEST]	515	9.99088e-65	89	122	122	1
cluster1632rr_1to1ortho.sample_nremoved.fa.aln	28	0.00449115	1050	10	yes	mag02_snpQ20AD3md3_300_NI@c44688_g1_i2_m4250|cluster1632rr_1to1ortho.sample_nremoved.fa	gi|557779484|ref|XP_005189369.1| PREDICTED: L-galactose dehydrogenase-like [Musca domestica]	878	4.4836e-114	161	345	345	1
cluster1633rr_1to1ortho.sample_nremoved.fa.aln	29	0.00248248	666	4	yes	mag02_snpQ20AD3md3_300_NI@c44706_g1_i1_m4251|cluster1633rr_1to1ortho.sample_nremoved.fa	gi|746832876|ref|XP_011060536.1| PREDICTED: casein kinase II subunit beta isoform X1 [Acromyrmex echinatior]	1073	1.60035e-147	209	221	221	1
cluster1634rr_1to1ortho.sample_nremoved.fa.aln	29	0.00100894	2640	9	yes	mag02_snpQ20AD3md3_300_NI@c44724_g1_i1_m4255|cluster1634rr_1to1ortho.sample_nremoved.fa	gi|340721146|ref|XP_003398986.1| PREDICTED: putative rRNA methyltransferase 3-like isoform 2 [Bombus terrestris]	2019	0	465	832	832	1
cluster1637rr_1to1ortho.sample_nremoved.fa.aln	29	0.00278469	1389	11	yes	mag09_snpQ20AD3md3_300_NI@c44796_g1_i1_m4269|cluster1637rr_1to1ortho.sample_nremoved.fa	gi|665787380|ref|XP_008557120.1| PREDICTED: translation initiation factor eIF-2B subunit gamma [Microplitis demolitor]	1198	4.54105e-159	231	460	460	1
cluster1638rr_1to1ortho.sample_nremoved.fa.aln	29	0.00626125	669	9	no	mag02_snpQ20AD3md3_300_NI@c4481_g1_i1_m374|cluster1638rr_1to1ortho.sample_nremoved.fa	gi|350407151|ref|XP_003488001.1| PREDICTED: eukaryotic translation initiation factor 3 subunit K-like [Bombus impatiens]	770	8.44963e-102	150	214	214	1
cluster1639rr_1to1ortho.sample_nremoved.fa.aln	29	0.000278876	1637	2	no	mag26_snpQ20AD3md3_300_NI@c50727_g1_i1_m5219|cluster1639rr_1to1ortho.sample_nremoved.fa	gi|512913313|ref|XP_004927866.1| PREDICTED: probable dolichyl pyrophosphate Glc1Man9GlcNAc2 alpha-1,3-glucosyltransferase-like [Bombyx mori]	1300	3.92415e-172	270	530	530	1
cluster1640rr_1to1ortho.sample_nremoved.fa.aln	29	0.00094193	1044	2	yes	mag04_snpQ20AD3md3_300_NI@c60019_g1_i2_m7685|cluster1640rr_1to1ortho.sample_nremoved.fa	gi|328710292|ref|XP_001942770.2| PREDICTED: transmembrane protein 120 homolog [Acyrthosiphon pisum] >gi|641663428|ref|XP_008182631.1| PREDICTED: transmembrane protein 120 homolog [Acyrthosiphon pisum]	1222	4.81411e-166	237	328	328	1
cluster1641rr_1to1ortho.sample_nremoved.fa.aln	28	0.00078628	590	1	no	mag02_snpQ20AD3md3_300_NI@c44833_g1_i1_m4275|cluster1641rr_1to1ortho.sample_nremoved.fa	gi|746861070|ref|XP_011061403.1| PREDICTED: transmembrane protein 11 homolog, mitochondrial isoform X1 [Acromyrmex echinatior]	543	2.5067e-68	99	160	160	1
cluster1644rr_1to1ortho.sample_nremoved.fa.aln	29	0.00106809	3360	9	yes	mag02_snpQ20AD3md3_300_NI@c44911_g1_i1_m4297|cluster1644rr_1to1ortho.sample_nremoved.fa	gi|350403549|ref|XP_003486834.1| PREDICTED: Golgi apparatus protein 1-like [Bombus impatiens]	3089	0	607	1135	1135	1
cluster1645rr_1to1ortho.sample_nremoved.fa.aln	29	0.00105439	1887	7	yes	mag02_snpQ20AD3md3_300_NI@c44950_g1_i1_m4308|cluster1645rr_1to1ortho.sample_nremoved.fa	gi|189234829|ref|XP_001811696.1| PREDICTED: protein fem-1 homolog CG6966 isoform X1 [Tribolium castaneum]	1988	0	415	632	632	1
cluster1646rr_1to1ortho.sample_nremoved.fa.aln	29	0.000871041	1358	2	no	mag02_snpQ20AD3md3_300_NI@c44953_g1_i1_m4310|cluster1646rr_1to1ortho.sample_nremoved.fa	gi|746862237|ref|XP_011062025.1| PREDICTED: tumor susceptibility gene 101 protein [Acromyrmex echinatior]	1173	2.56176e-156	247	439	439	1
cluster1648rr_1to1ortho.sample_nremoved.fa.aln	28	0.00103963	689	1	yes	mag02_snpQ20AD3md3_300_NI@c44990_g1_i1_m4317|cluster1648rr_1to1ortho.sample_nremoved.fa	gi|571522234|ref|XP_006558790.1| PREDICTED: eukaryotic translation initiation factor 4E type 2 isoform X4 [Apis mellifera] >gi|572268258|ref|XP_006612183.1| PREDICTED: eukaryotic translation initiation factor 4E type 2-like isoform X5 [Apis dorsata]	754	2.54234e-99	153	205	205	1
cluster1649rr_1to1ortho.sample_nremoved.fa.aln	29	0.00250576	1476	11	yes	mag02_snpQ20AD3md3_300_NI@c45010_g1_i1_m4320|cluster1649rr_1to1ortho.sample_nremoved.fa	gi|189240813|ref|XP_001811587.1| PREDICTED: 4-aminobutyrate aminotransferase, mitochondrial-like [Tribolium castaneum]	1641	0	316	469	469	1
cluster164rr_1to1ortho.sample_nremoved.fa.aln	29	0.00173905	372	2	yes	mag02_snpQ20AD3md3_300_NI@c46551_g1_i2_m4495|cluster164rr_1to1ortho.sample_nremoved.fa	gi|242020497|ref|XP_002430689.1| glutaredoxin, putative [Pediculus humanus corporis]	349	2.27301e-41	65	113	113	1
cluster1650rr_1to1ortho.sample_nremoved.fa.aln	29	0	639	0	yes	mag04_snpQ20AD3md3_300_NI@c74343_g2_i1_m17447|cluster1650rr_1to1ortho.sample_nremoved.fa	gi|242004444|ref|XP_002423096.1| conserved hypothetical protein [Pediculus humanus corporis]	522	1.55772e-64	135	207	207	1
cluster1651rr_1to1ortho.sample_nremoved.fa.aln	29	0.00481813	684	7	yes	mag02_snpQ20AD3md3_300_NI@c45061_g1_i1_m4328|cluster1651rr_1to1ortho.sample_nremoved.fa	gi|557761612|ref|XP_005180524.1| PREDICTED: probable 28S ribosomal protein S26, mitochondrial-like [Musca domestica]	362	3.73565e-40	95	199	199	1
cluster1652rr_1to1ortho.sample_nremoved.fa.aln	29	0.000690216	702	2	yes	mag02_snpQ20AD3md3_300_NI@c45068_g1_i2_m4330|cluster1652rr_1to1ortho.sample_nremoved.fa	gi|189240752|ref|XP_968856.2| PREDICTED: uncharacterized protein LOC657295 isoform X2 [Tribolium castaneum] >gi|642934166|ref|XP_008199634.1| PREDICTED: uncharacterized protein LOC657295 isoform X2 [Tribolium castaneum]	365	1.25512e-40	92	220	220	1
cluster1653rr_1to1ortho.sample_nremoved.fa.aln	28	0	381	0	yes	mag02_snpQ20AD3md3_300_NI@c4507_g1_i2_m378|cluster1653rr_1to1ortho.sample_nremoved.fa	gi|91087021|ref|XP_974228.1| PREDICTED: peptidyl-prolyl cis-trans isomerase NIMA-interacting 4 [Tribolium castaneum]	488	5.80191e-62	89	96	96	1
cluster1654rr_1to1ortho.sample_nremoved.fa.aln	29	0.000515693	822	1	yes	mag02_snpQ20AD3md3_300_NI@c45120_g1_i1_m4336|cluster1654rr_1to1ortho.sample_nremoved.fa	gi|157118919|ref|XP_001659248.1| surfeit locus protein [Aedes aegypti]	995	3.21265e-134	215	268	268	1
cluster1655rr_1to1ortho.sample_nremoved.fa.aln	29	0.00218597	681	3	yes	mag02_snpQ20AD3md3_300_NI@c45122_g1_i1_m4337|cluster1655rr_1to1ortho.sample_nremoved.fa	gi|242024606|ref|XP_002432718.1| vacuolar ATP synthase subunit E, putative [Pediculus humanus corporis]	830	1.41046e-110	175	226	226	1
cluster1656rr_1to1ortho.sample_nremoved.fa.aln	29	0.00336554	345	3	yes	mag02_snpQ20AD3md3_300_NI@c45135_g1_i1_m4340|cluster1656rr_1to1ortho.sample_nremoved.fa	gi|194763068|ref|XP_001963656.1| GF20176 [Drosophila ananassae]	234	4.656e-24	41	64	64	1
cluster1657rr_1to1ortho.sample_nremoved.fa.aln	29	0.0020926	954	5	yes	mag02_snpQ20AD3md3_300_NI@c45144_g1_i2_m4342|cluster1657rr_1to1ortho.sample_nremoved.fa	gi|512907998|ref|XP_004926574.1| PREDICTED: PIH1 domain-containing protein 1-like [Bombyx mori]	600	1.63978e-73	143	313	313	1
cluster1658rr_1to1ortho.sample_nremoved.fa.aln	29	0.00144375	880	3	no	mag14_snpQ20AD3md3_300_NI@c44818_g1_i1_m7169|cluster1658rr_1to1ortho.sample_nremoved.fa	gi|288869498|ref|NP_001165856.1| cuticular protein analogous to peritrophins 3-D2 precursor [Acyrthosiphon pisum]	1028	7.58917e-137	188	235	235	2
cluster1659rr_1to1ortho.sample_nremoved.fa.aln	29	0.00127454	1065	3	yes	mag02_snpQ20AD3md3_300_NI@c45193_g1_i1_m4350|cluster1659rr_1to1ortho.sample_nremoved.fa	gi|91086129|ref|XP_968616.1| PREDICTED: probable UDP-glucose 4-epimerase isoform X2 [Tribolium castaneum]	1252	1.67521e-170	226	351	351	1
cluster165rr_1to1ortho.sample_nremoved.fa.aln	29	0.0008623	564	1	no	mag02_snpQ20AD3md3_300_NI@c46939_g1_i1_m4637|cluster165rr_1to1ortho.sample_nremoved.fa	gi|118780656|ref|XP_310309.5| AGAP003770-PA [Anopheles gambiae str. PEST]	548	8.2477e-70	100	162	162	1
cluster1660rr_1to1ortho.sample_nremoved.fa.aln	29	0.00224779	912	5	yes	mag02_snpQ20AD3md3_300_NI@c45228_g1_i1_m4363|cluster1660rr_1to1ortho.sample_nremoved.fa	gi|242018300|ref|XP_002429616.1| pre-mRNA-splicing factor CWC25, putative [Pediculus humanus corporis]	142	9.34914e-09	36	86	86	1
cluster1662rr_1to1ortho.sample_nremoved.fa.aln	28	0.000610941	1678	3	no	mag09_snpQ20AD3md3_300_NI@c45286_g1_i2_m4383|cluster1662rr_1to1ortho.sample_nremoved.fa	gi|242023881|ref|XP_002432359.1| conserved hypothetical protein [Pediculus humanus corporis]	1538	0	308	501	501	1
cluster1663rr_1to1ortho.sample_nremoved.fa.aln	29	0.00157149	1359	8	yes	mag02_snpQ20AD3md3_300_NI@c45309_g1_i1_m4387|cluster1663rr_1to1ortho.sample_nremoved.fa	gi|662194219|ref|XP_008470049.1| PREDICTED: succinyl-CoA ligase [ADP-forming] subunit beta, mitochondrial [Diaphorina citri]	1810	0	358	449	449	1
cluster1665rr_1to1ortho.sample_nremoved.fa.aln	29	0.00395537	1323	15	yes	mag04_snpQ20AD3md3_300_NI@c67069_g2_i1_m10905|cluster1665rr_1to1ortho.sample_nremoved.fa	gi|572308289|ref|XP_006619974.1| PREDICTED: phosphatidylinositol 3-kinase regulatory subunit alpha-like isoform X2 [Apis dorsata]	1235	1.35876e-158	234	381	381	1
cluster1666rr_1to1ortho.sample_nremoved.fa.aln	29	0.00139067	306	1	yes	mag02_snpQ20AD3md3_300_NI@c45375_g1_i1_m4412|cluster1666rr_1to1ortho.sample_nremoved.fa	gi|195125752|ref|XP_002007340.1| GI12436 [Drosophila mojavensis]	171	3.41601e-15	32	85	85	1
cluster1667rr_1to1ortho.sample_nremoved.fa.aln	29	0.000258212	1062	2	no	mag01_snpQ20AD3md3_300_NI@c38381_g1_i2_m3242|cluster1667rr_1to1ortho.sample_nremoved.fa	gi|662198567|ref|XP_008472410.1| PREDICTED: ubiquitin-like domain-containing CTD phosphatase 1 isoform X1 [Diaphorina citri]	1143	1.02405e-153	222	324	324	1
cluster1670rr_1to1ortho.sample_nremoved.fa.aln	29	0.00131703	1839	4	yes	mag02_snpQ20AD3md3_300_NI@c45762_g1_i1_m4439|cluster1670rr_1to1ortho.sample_nremoved.fa	gi|645035463|ref|XP_008209179.1| PREDICTED: alpha-protein kinase 1 [Nasonia vitripennis]	1283	4.52595e-162	232	287	287	1
cluster1671rr_1to1ortho.sample_nremoved.fa.aln	29	0.00133206	870	3	yes	mag02_snpQ20AD3md3_300_NI@c45810_g1_i1_m4440|cluster1671rr_1to1ortho.sample_nremoved.fa	gi|557754446|ref|XP_005176967.1| PREDICTED: uncharacterized protein LOC101887381 isoform X1 [Musca domestica]	1102	2.60554e-150	206	248	248	1
cluster1672rr_1to1ortho.sample_nremoved.fa.aln	29	0.00107394	2757	8	yes	mag02_snpQ20AD3md3_300_NI@c46008_g1_i1_m4452|cluster1672rr_1to1ortho.sample_nremoved.fa	gi|66500170|ref|XP_623603.1| PREDICTED: neutral alpha-glucosidase AB-like isoform 2 [Apis mellifera]	2852	0	534	912	912	1
cluster1674rr_1to1ortho.sample_nremoved.fa.aln	28	0.003005	1332	10	no	mag02_snpQ20AD3md3_300_NI@c46136_g1_i1_m4460|cluster1674rr_1to1ortho.sample_nremoved.fa	gi|66519233|ref|XP_395866.2| PREDICTED: mitochondrial import inner membrane translocase subunit TIM44-like isoform 1 [Apis mellifera]	1518	0	282	406	406	1
cluster1675rr_1to1ortho.sample_nremoved.fa.aln	29	0.00157597	1224	4	yes	mag02_snpQ20AD3md3_300_NI@c46545_g1_i1_m4494|cluster1675rr_1to1ortho.sample_nremoved.fa	gi|512892870|ref|XP_004923039.1| PREDICTED: aspartate aminotransferase, cytoplasmic-like isoform X1 [Bombyx mori] >gi|512892874|ref|XP_004923040.1| PREDICTED: aspartate aminotransferase, cytoplasmic-like isoform X2 [Bombyx mori]	1579	0	281	406	406	1
cluster1677rr_1to1ortho.sample_nremoved.fa.aln	29	0.00186185	1328	10	no	mag01_snpQ20AD3md3_300_NI@c9694_g1_i1_m734|cluster1677rr_1to1ortho.sample_nremoved.fa	gi|383855414|ref|XP_003703207.1| PREDICTED: fumarylacetoacetase-like [Megachile rotundata]	1615	0	300	421	421	1
cluster1678rr_1to1ortho.sample_nremoved.fa.aln	29	0.000804308	633	1	yes	mag02_snpQ20AD3md3_300_NI@c46563_g1_i1_m4503|cluster1678rr_1to1ortho.sample_nremoved.fa	gi|662186063|ref|XP_008480261.1| PREDICTED: programmed cell death protein 10 [Diaphorina citri]	986	8.26731e-135	181	210	210	1
cluster1679rr_1to1ortho.sample_nremoved.fa.aln	29	0.000185336	1490	2	no	mag14_snpQ20AD3md3_300_NI@c51460_g1_i1_m10148|cluster1679rr_1to1ortho.sample_nremoved.fa	gi|242018747|ref|XP_002429835.1| suppressor of fused, putative [Pediculus humanus corporis]	1570	0	308	483	483	3
cluster167rr_1to1ortho.sample_nremoved.fa.aln	29	0.00264264	969	6	no	mag02_snpQ20AD3md3_300_NI@c48887_g1_i2_m4780|cluster167rr_1to1ortho.sample_nremoved.fa	gi|665809825|ref|XP_008553297.1| PREDICTED: HCLS1-associated protein X-1-like [Microplitis demolitor]	273	4.25293e-26	92	295	295	1
cluster1680rr_1to1ortho.sample_nremoved.fa.aln	29	0.00387455	615	5	yes	mag02_snpQ20AD3md3_300_NI@c46593_g1_i2_m4505|cluster1680rr_1to1ortho.sample_nremoved.fa	gi|340712701|ref|XP_003394894.1| PREDICTED: 60S ribosomal protein L15-like isoform 1 [Bombus terrestris] >gi|340712703|ref|XP_003394895.1| PREDICTED: 60S ribosomal protein L15-like isoform 2 [Bombus terrestris]	810	2.68744e-108	179	204	204	1
cluster1681rr_1to1ortho.sample_nremoved.fa.aln	29	0.00142896	1242	5	yes	mag02_snpQ20AD3md3_300_NI@c46603_g1_i1_m4506|cluster1681rr_1to1ortho.sample_nremoved.fa	gi|189241162|ref|XP_974687.2| PREDICTED: 26S proteasome non-ATPase regulatory subunit 11 [Tribolium castaneum]	1623	0	360	417	417	1
cluster1683rr_1to1ortho.sample_nremoved.fa.aln	29	0.00183128	2115	10	no	mag02_snpQ20AD3md3_300_NI@c46611_g2_i1_m4509|cluster1683rr_1to1ortho.sample_nremoved.fa	gi|242014593|ref|XP_002427971.1| conserved hypothetical protein [Pediculus humanus corporis]	1218	8.98105e-156	262	653	653	1
cluster1684rr_1to1ortho.sample_nremoved.fa.aln	29	0.001287	777	3	yes	mag02_snpQ20AD3md3_300_NI@c46612_g1_i1_m4510|cluster1684rr_1to1ortho.sample_nremoved.fa	gi|645028785|ref|XP_008212275.1| PREDICTED: proteasome subunit alpha type-4 isoform X1 [Nasonia vitripennis]	1200	1.01678e-165	219	237	237	1
cluster1685rr_1to1ortho.sample_nremoved.fa.aln	29	0.0022581	984	7	no	mag02_snpQ20AD3md3_300_NI@c46616_g1_i1_m4511|cluster1685rr_1to1ortho.sample_nremoved.fa	gi|91085271|ref|XP_967089.1| PREDICTED: GDP-L-fucose synthase [Tribolium castaneum]	1217	3.3354e-166	221	302	302	1
cluster1686rr_1to1ortho.sample_nremoved.fa.aln	29	6.68169e-05	1911	2	yes	mag02_snpQ20AD3md3_300_NI@c46639_g1_i1_m4513|cluster1686rr_1to1ortho.sample_nremoved.fa	gi|340710192|ref|XP_003393678.1| PREDICTED: probable nucleolar GTP-binding protein 1-like [Bombus terrestris]	2276	0	467	637	637	1
cluster1687rr_1to1ortho.sample_nremoved.fa.aln	29	0.000790284	1104	2	yes	mag02_snpQ20AD3md3_300_NI@c46641_g1_i1_m4514|cluster1687rr_1to1ortho.sample_nremoved.fa	gi|156542821|ref|XP_001607996.1| PREDICTED: GTP-binding protein 128up [Nasonia vitripennis]	1663	0	328	367	367	1
cluster1688rr_1to1ortho.sample_nremoved.fa.aln	29	0	891	0	yes	mag02_snpQ20AD3md3_300_NI@c46653_g1_i1_m4521|cluster1688rr_1to1ortho.sample_nremoved.fa	gi|512926069|ref|XP_004930993.1| PREDICTED: 39S ribosomal protein L15, mitochondrial-like [Bombyx mori]	1062	1.40331e-143	200	289	289	1
cluster1689rr_1to1ortho.sample_nremoved.fa.aln	29	0.000535047	357	1	yes	mag02_snpQ20AD3md3_300_NI@c46669_g1_i1_m4527|cluster1689rr_1to1ortho.sample_nremoved.fa	gi|91078856|ref|XP_972007.1| PREDICTED: 60S ribosomal protein L36 [Tribolium castaneum]	499	5.54598e-64	98	113	113	1
cluster1690rr_1to1ortho.sample_nremoved.fa.aln	29	0.00130073	1758	6	no	mag02_snpQ20AD3md3_300_NI@c46674_g1_i1_m4528|cluster1690rr_1to1ortho.sample_nremoved.fa	gi|340710238|ref|XP_003393701.1| PREDICTED: dnaJ homolog subfamily C member 2-like [Bombus terrestris]	1230	7.18903e-160	289	605	605	1
cluster1691rr_1to1ortho.sample_nremoved.fa.aln	29	0.00189379	609	7	yes	mag02_snpQ20AD3md3_300_NI@c46700_g2_i1_m4537|cluster1691rr_1to1ortho.sample_nremoved.fa	gi|383853686|ref|XP_003702353.1| PREDICTED: 60S ribosomal protein L11-like [Megachile rotundata]	869	3.10312e-117	164	170	170	1
cluster1692rr_1to1ortho.sample_nremoved.fa.aln	29	0.00076293	1431	3	yes	mag02_snpQ20AD3md3_300_NI@c46718_g1_i1_m4545|cluster1692rr_1to1ortho.sample_nremoved.fa	gi|187177323|ref|NP_001119639.1| Sec61 alpha 1 subunit [Acyrthosiphon pisum]	2462	0	465	476	476	1
cluster1693rr_1to1ortho.sample_nremoved.fa.aln	29	0.000373664	1572	2	yes	mag02_snpQ20AD3md3_300_NI@c46726_g1_i1_m4546|cluster1693rr_1to1ortho.sample_nremoved.fa	gi|383858926|ref|XP_003704950.1| PREDICTED: importin subunit alpha-2-like [Megachile rotundata]	1660	0	331	521	521	1
cluster1695rr_1to1ortho.sample_nremoved.fa.aln	29	0.00127529	1572	5	yes	mag02_snpQ20AD3md3_300_NI@c46763_g1_i1_m4559|cluster1695rr_1to1ortho.sample_nremoved.fa	gi|383849591|ref|XP_003700428.1| PREDICTED: apoptosis inhibitor 5-like [Megachile rotundata]	1648	0	313	496	496	1
cluster1696rr_1to1ortho.sample_nremoved.fa.aln	29	0.00280136	1548	11	yes	mag02_snpQ20AD3md3_300_NI@c46774_g1_i1_m4563|cluster1696rr_1to1ortho.sample_nremoved.fa	gi|328698853|ref|XP_001950325.2| PREDICTED: glycine receptor subunit alphaZ1-like [Acyrthosiphon pisum]	1449	0	280	477	477	1
cluster1697rr_1to1ortho.sample_nremoved.fa.aln	29	0.00176499	1407	9	no	mag02_snpQ20AD3md3_300_NI@c46781_g1_i1_m4567|cluster1697rr_1to1ortho.sample_nremoved.fa	gi|383855940|ref|XP_003703468.1| PREDICTED: serine proteinase stubble-like [Megachile rotundata]	1115	1.53272e-147	211	348	348	1
cluster1698rr_1to1ortho.sample_nremoved.fa.aln	29	0.000633357	549	2	yes	mag02_snpQ20AD3md3_300_NI@c46783_g1_i1_m4568|cluster1698rr_1to1ortho.sample_nremoved.fa	gi|347964432|ref|XP_311283.5| AGAP000748-PA [Anopheles gambiae str. PEST] >gi|347964434|ref|XP_003437090.1| AGAP000748-PB [Anopheles gambiae str. PEST]	801	1.4803e-107	144	182	182	1
cluster1699rr_1to1ortho.sample_nremoved.fa.aln	29	0.00389155	504	4	yes	mag02_snpQ20AD3md3_300_NI@c46800_g1_i1_m4584|cluster1699rr_1to1ortho.sample_nremoved.fa	gi|242022735|ref|XP_002431794.1| translocon-associated protein subunit delta precursor, putative [Pediculus humanus corporis]	574	1.16099e-73	111	164	164	1
cluster1701rr_1to1ortho.sample_nremoved.fa.aln	29	0.0014379	2700	9	yes	mag02_snpQ20AD3md3_300_NI@c46812_g1_i1_m4589|cluster1701rr_1to1ortho.sample_nremoved.fa	gi|662185069|ref|XP_008475209.1| PREDICTED: 26S proteasome non-ATPase regulatory subunit 2 [Diaphorina citri]	3344	0	685	889	889	1
cluster1702rr_1to1ortho.sample_nremoved.fa.aln	29	0.00116272	798	3	yes	mag02_snpQ20AD3md3_300_NI@c46813_g1_i1_m4591|cluster1702rr_1to1ortho.sample_nremoved.fa	gi|746865669|ref|XP_011063867.1| PREDICTED: 26S proteasome non-ATPase regulatory subunit 8 isoform X1 [Acromyrmex echinatior]	875	4.36152e-116	188	266	266	1
cluster1705rr_1to1ortho.sample_nremoved.fa.aln	29	0.000623958	2403	5	yes	mag02_snpQ20AD3md3_300_NI@c46829_g1_i1_m4599|cluster1705rr_1to1ortho.sample_nremoved.fa	gi|665803041|ref|XP_008549600.1| PREDICTED: transitional endoplasmic reticulum ATPase TER94 [Microplitis demolitor]	3670	0	721	801	801	1
cluster1706rr_1to1ortho.sample_nremoved.fa.aln	29	0.000665473	1629	4	yes	mag01_snpQ20AD3md3_300_NI@c44187_g1_i2_m4154|cluster1706rr_1to1ortho.sample_nremoved.fa	gi|665788056|ref|XP_008559609.1| PREDICTED: myelin expression factor 2 [Microplitis demolitor]	909	3.71183e-113	184	280	280	1
cluster1707rr_1to1ortho.sample_nremoved.fa.aln	29	0.000174355	1771	2	no	mag20_snpQ20AD3md3_300_NI@c61904_g1_i1_m8274|cluster1707rr_1to1ortho.sample_nremoved.fa	gi|642927486|ref|XP_970258.2| PREDICTED: glucose-6-phosphate isomerase [Tribolium castaneum]	2375	0	438	559	559	1
cluster1709rr_1to1ortho.sample_nremoved.fa.aln	29	0.00192873	1218	8	yes	mag02_snpQ20AD3md3_300_NI@c46856_g1_i1_m4615|cluster1709rr_1to1ortho.sample_nremoved.fa	gi|665800198|ref|XP_008548051.1| PREDICTED: uncharacterized protein LOC103571615 [Microplitis demolitor]	145	1.16385e-08	89	388	388	1
cluster170rr_1to1ortho.sample_nremoved.fa.aln	29	0.00169337	1221	5	yes	mag02_snpQ20AD3md3_300_NI@c50000_g1_i1_m5060|cluster170rr_1to1ortho.sample_nremoved.fa	gi|662183188|ref|XP_008476311.1| PREDICTED: S-adenosylmethionine synthase isoform X1 [Diaphorina citri]	1647	0	336	405	405	1
cluster1710rr_1to1ortho.sample_nremoved.fa.aln	29	0.00174741	1521	9	yes	mag02_snpQ20AD3md3_300_NI@c46871_g1_i1_m4620|cluster1710rr_1to1ortho.sample_nremoved.fa	gi|642922569|ref|XP_008193230.1| PREDICTED: protein DDI1 homolog 2 isoform X1 [Tribolium castaneum] >gi|642922571|ref|XP_008193231.1| PREDICTED: protein DDI1 homolog 2 isoform X1 [Tribolium castaneum]	1576	0	314	471	471	1
cluster1711rr_1to1ortho.sample_nremoved.fa.aln	29	0.00146063	2522	9	no	mag02_snpQ20AD3md3_300_NI@c46876_g1_i1_m4621|cluster1711rr_1to1ortho.sample_nremoved.fa	gi|340725926|ref|XP_003401315.1| PREDICTED: LOW QUALITY PROTEIN: mannosyl-oligosaccharide glucosidase-like [Bombus terrestris]	2509	0	460	799	799	1
cluster1712rr_1to1ortho.sample_nremoved.fa.aln	29	0.00209685	2226	10	yes	mag02_snpQ20AD3md3_300_NI@c46878_g1_i1_m4623|cluster1712rr_1to1ortho.sample_nremoved.fa	gi|642922164|ref|XP_008193042.1| PREDICTED: glycine--tRNA ligase [Tribolium castaneum]	2714	0	486	702	702	1
cluster1714rr_1to1ortho.sample_nremoved.fa.aln	29	0.000914672	1632	5	yes	mag02_snpQ20AD3md3_300_NI@c46912_g1_i1_m4632|cluster1714rr_1to1ortho.sample_nremoved.fa	gi|218749822|ref|NP_001136327.1| chaperonin containing TCP1, subunit 7 [Nasonia vitripennis]	2394	0	444	524	524	1
cluster1718rr_1to1ortho.sample_nremoved.fa.aln	29	0.00122379	6081	14	no	mag02_snpQ20AD3md3_300_NI@c47474_g1_i2_m4667|cluster1718rr_1to1ortho.sample_nremoved.fa	gi|642922986|ref|XP_008200482.1| PREDICTED: E3 ubiquitin-protein ligase TRIP12 isoform X2 [Tribolium castaneum]	5226	0	1097	1682	1682	1
cluster1720rr_1to1ortho.sample_nremoved.fa.aln	29	0.00192982	1182	5	yes	mag02_snpQ20AD3md3_300_NI@c47690_g1_i1_m4681|cluster1720rr_1to1ortho.sample_nremoved.fa	gi|241896984|ref|NP_001155946.1| exoribonuclease 1 [Acyrthosiphon pisum]	748	4.58615e-94	153	305	305	1
cluster1721rr_1to1ortho.sample_nremoved.fa.aln	29	0.00139046	1293	4	yes	mag02_snpQ20AD3md3_300_NI@c47700_g1_i1_m4684|cluster1721rr_1to1ortho.sample_nremoved.fa	gi|328697957|ref|XP_001949071.2| PREDICTED: phosphatidylinositol glycan anchor biosynthesis class U protein [Acyrthosiphon pisum]	1226	2.98392e-164	238	431	431	1
cluster1723rr_1to1ortho.sample_nremoved.fa.aln	29	0	444	0	yes	mag02_snpQ20AD3md3_300_NI@c47809_g1_i1_m4696|cluster1723rr_1to1ortho.sample_nremoved.fa	gi|24646906|ref|NP_731941.1| effete, isoform A [Drosophila melanogaster] >gi|187117170|ref|NP_001119686.1| effete [Acyrthosiphon pisum] >gi|442619106|ref|NP_001262578.1| effete, isoform B [Drosophila melanogaster] >gi|442619108|ref|NP_001262579.1| effete, isoform C [Drosophila melanogaster] >gi|58381090|ref|XP_310998.2| AGAP000145-PA [Anopheles gambiae str. PEST] >gi|91077526|ref|XP_970430.1| PRE…	787	1.40779e-106	147	147	147	1
cluster1724rr_1to1ortho.sample_nremoved.fa.aln	29	0.00053788	1185	2	no	mag02_snpQ20AD3md3_300_NI@c47847_g1_i2_m4698|cluster1724rr_1to1ortho.sample_nremoved.fa	gi|170047257|ref|XP_001851145.1| RNA 3'-terminal phosphate cyclase [Culex quinquefasciatus]	858	9.31356e-111	163	342	342	1
cluster1725rr_1to1ortho.sample_nremoved.fa.aln	29	0.00122987	417	1	yes	mag02_snpQ20AD3md3_300_NI@c47987_g1_i2_m4710|cluster1725rr_1to1ortho.sample_nremoved.fa	gi|746866952|ref|XP_011064556.1| PREDICTED: UBA-like domain-containing protein 2 [Acromyrmex echinatior]	411	7.10077e-50	74	89	89	1
cluster1726rr_1to1ortho.sample_nremoved.fa.aln	29	0.000766002	2095	3	no	mag02_snpQ20AD3md3_300_NI@c47_g1_i1_m10|cluster1726rr_1to1ortho.sample_nremoved.fa	gi|328720270|ref|XP_001947607.2| PREDICTED: uncharacterized protein LOC100168065 [Acyrthosiphon pisum]	709	5.05045e-84	178	379	379	1
cluster1727rr_1to1ortho.sample_nremoved.fa.aln	28	0.000782974	1263	4	yes	mag02_snpQ20AD3md3_300_NI@c48009_g1_i1_m4712|cluster1727rr_1to1ortho.sample_nremoved.fa	gi|642935236|ref|XP_968858.3| PREDICTED: RNA methyltransferase-like protein 1 [Tribolium castaneum]	739	3.67011e-91	153	396	396	1
cluster1729rr_1to1ortho.sample_nremoved.fa.aln	29	0.0012922	1209	4	yes	mag02_snpQ20AD3md3_300_NI@c48487_g1_i2_m4745|cluster1729rr_1to1ortho.sample_nremoved.fa	gi|746841256|ref|XP_011050812.1| PREDICTED: 26S proteasome non-ATPase regulatory subunit 4 [Acromyrmex echinatior]	1327	1.44132e-180	290	388	388	1
cluster1730rr_1to1ortho.sample_nremoved.fa.aln	29	0.00221635	895	5	no	mag02_snpQ20AD3md3_300_NI@c4858_g1_i1_m391|cluster1730rr_1to1ortho.sample_nremoved.fa	gi|242018020|ref|XP_002429481.1| chitin binding peritrophin-A, putative [Pediculus humanus corporis]	987	5.81218e-129	177	215	215	1
cluster1731rr_1to1ortho.sample_nremoved.fa.aln	28	0	615	0	yes	mag02_snpQ20AD3md3_300_NI@c48618_g1_i2_m4755|cluster1731rr_1to1ortho.sample_nremoved.fa	gi|48095134|ref|XP_392244.1| PREDICTED: ubiquitin-conjugating enzyme E2 S-like isoform X5 [Apis mellifera] >gi|380014752|ref|XP_003691383.1| PREDICTED: ubiquitin-conjugating enzyme E2 S-like [Apis florea] >gi|572313058|ref|XP_006622232.1| PREDICTED: ubiquitin-conjugating enzyme E2 S-like isoform X1 [Apis dorsata]	787	1.00042e-104	152	188	188	1
cluster1732rr_1to1ortho.sample_nremoved.fa.aln	29	0.00338402	705	6	yes	mag02_snpQ20AD3md3_300_NI@c48646_g1_i1_m4759|cluster1732rr_1to1ortho.sample_nremoved.fa	gi|156538136|ref|XP_001608256.1| PREDICTED: proteasome subunit alpha type-2 [Nasonia vitripennis]	1139	3.05669e-157	217	234	234	1
cluster1733rr_1to1ortho.sample_nremoved.fa.aln	29	0.00182445	432	2	yes	mag02_snpQ20AD3md3_300_NI@c48685_g1_i1_m4764|cluster1733rr_1to1ortho.sample_nremoved.fa	gi|242247599|ref|NP_001156141.1| 39S ribosomal protein L14, mitochondrial-like [Acyrthosiphon pisum]	472	6.02667e-59	103	135	135	1
cluster1735rr_1to1ortho.sample_nremoved.fa.aln	28	0.00187307	822	3	yes	mag02_snpQ20AD3md3_300_NI@c48802_g1_i1_m4774|cluster1735rr_1to1ortho.sample_nremoved.fa	gi|662208272|ref|XP_008477678.1| PREDICTED: LOW QUALITY PROTEIN: RNA-binding protein squid-like [Diaphorina citri]	657	7.04408e-82	124	185	185	1
cluster1736rr_1to1ortho.sample_nremoved.fa.aln	29	0.00137969	3045	9	yes	mag02_snpQ20AD3md3_300_NI@c48810_g1_i1_m4776|cluster1736rr_1to1ortho.sample_nremoved.fa	gi|242009038|ref|XP_002425300.1| DEAD box ATP-dependent RNA helicase, putative [Pediculus humanus corporis]	3279	0	737	904	904	1
cluster173rr_1to1ortho.sample_nremoved.fa.aln	29	0.000917408	2657	5	no	mag02_snpQ20AD3md3_300_NI@c52595_g1_i1_m5406|cluster173rr_1to1ortho.sample_nremoved.fa	gi|572269850|ref|XP_006612937.1| PREDICTED: threonine--tRNA ligase, cytoplasmic-like isoform X1 [Apis dorsata]	2967	0	538	682	682	1
cluster1740rr_1to1ortho.sample_nremoved.fa.aln	29	0.00143545	2434	11	no	mag02_snpQ20AD3md3_300_NI@c49057_g1_i1_m4802|cluster1740rr_1to1ortho.sample_nremoved.fa	gi|746869770|ref|XP_011066050.1| PREDICTED: mediator of RNA polymerase II transcription subunit 16 isoform X1 [Acromyrmex echinatior]	2705	0	522	820	820	1
cluster1741rr_1to1ortho.sample_nremoved.fa.aln	29	0	906	0	yes	mag02_snpQ20AD3md3_300_NI@c49064_g1_i1_m4804|cluster1741rr_1to1ortho.sample_nremoved.fa	gi|662221734|ref|XP_008485075.1| PREDICTED: actin-related protein 2/3 complex subunit 2 [Diaphorina citri]	1420	0	260	301	301	1
cluster1744rr_1to1ortho.sample_nremoved.fa.aln	29	0.00148791	471	2	yes	mag02_snpQ20AD3md3_300_NI@c49134_g1_i1_m4830|cluster1744rr_1to1ortho.sample_nremoved.fa	gi|170043465|ref|XP_001849407.1| low molecular weight phosphotyrosine protein phosphatase 1 [Culex quinquefasciatus]	503	2.7118e-63	95	156	156	1
cluster1745rr_1to1ortho.sample_nremoved.fa.aln	29	0.0011938	789	2	yes	mag02_snpQ20AD3md3_300_NI@c49138_g1_i1_m4833|cluster1745rr_1to1ortho.sample_nremoved.fa	gi|642913320|ref|XP_008195255.1| PREDICTED: acidic leucine-rich nuclear phosphoprotein 32 family member A [Tribolium castaneum]	522	2.27726e-63	116	143	143	1
cluster1746rr_1to1ortho.sample_nremoved.fa.aln	29	0.00139213	1017	4	yes	mag02_snpQ20AD3md3_300_NI@c49142_g1_i1_m4836|cluster1746rr_1to1ortho.sample_nremoved.fa	gi|644995801|ref|XP_008209259.1| PREDICTED: cathepsin L-like [Nasonia vitripennis]	1308	1.86733e-179	229	324	324	1
cluster1748rr_1to1ortho.sample_nremoved.fa.aln	29	0.00205383	1119	7	yes	mag02_snpQ20AD3md3_300_NI@c49173_g1_i1_m4851|cluster1748rr_1to1ortho.sample_nremoved.fa	gi|350400307|ref|XP_003485793.1| PREDICTED: p21-activated protein kinase-interacting protein 1-like [Bombus impatiens]	656	4.17528e-81	125	302	302	1
cluster1749rr_1to1ortho.sample_nremoved.fa.aln	29	0.000590724	864	1	yes	mag02_snpQ20AD3md3_300_NI@c49174_g1_i2_m4852|cluster1749rr_1to1ortho.sample_nremoved.fa	gi|557756452|ref|XP_005177962.1| PREDICTED: uncharacterized protein LOC101890526 isoform X2 [Musca domestica]	439	8.76929e-49	78	90	90	1
cluster1750rr_1to1ortho.sample_nremoved.fa.aln	29	0.000898104	999	3	yes	mag02_snpQ20AD3md3_300_NI@c49179_g1_i1_m4853|cluster1750rr_1to1ortho.sample_nremoved.fa	gi|350410869|ref|XP_003489162.1| PREDICTED: glyceraldehyde-3-phosphate dehydrogenase-like [Bombus impatiens]	1555	0	304	332	332	1
cluster1751rr_1to1ortho.sample_nremoved.fa.aln	29	0.00367538	693	7	yes	mag02_snpQ20AD3md3_300_NI@c49181_g1_i2_m4854|cluster1751rr_1to1ortho.sample_nremoved.fa	NA	NA	NA	NA	NA	NA	NA
cluster1752rr_1to1ortho.sample_nremoved.fa.aln	29	0.00226774	1972	10	no	mag13_snpQ20AD3md3_300_NI@c9908_g1_i1_m773|cluster1752rr_1to1ortho.sample_nremoved.fa	gi|746866299|ref|XP_011064209.1| PREDICTED: uncharacterized protein LOC105151924 [Acromyrmex echinatior]	712	1.05247e-80	173	543	543	3
cluster1753rr_1to1ortho.sample_nremoved.fa.aln	29	0.00126225	1212	8	yes	mag02_snpQ20AD3md3_300_NI@c49185_g1_i1_m4857|cluster1753rr_1to1ortho.sample_nremoved.fa	gi|66566113|ref|XP_624821.1| PREDICTED: 60S ribosomal protein L3 [Apis mellifera]	1868	0	359	403	403	1
cluster1754rr_1to1ortho.sample_nremoved.fa.aln	29	0.00113094	1456	6	no	mag12_snpQ20AD3md3_300_NI@c24213_g1_i1_m1927|cluster1754rr_1to1ortho.sample_nremoved.fa	gi|157119079|ref|XP_001659326.1| elongation factor tu (ef-tu) [Aedes aegypti]	1864	0	340	465	465	1
cluster1755rr_1to1ortho.sample_nremoved.fa.aln	29	0.00164907	489	2	yes	mag02_snpQ20AD3md3_300_NI@c49187_g1_i1_m4861|cluster1755rr_1to1ortho.sample_nremoved.fa	gi|156553815|ref|XP_001604863.1| PREDICTED: RNA-binding protein 8A [Nasonia vitripennis]	607	9.47752e-79	128	158	158	1
cluster1756rr_1to1ortho.sample_nremoved.fa.aln	29	0.00225871	870	5	yes	mag02_snpQ20AD3md3_300_NI@c49198_g1_i1_m4865|cluster1756rr_1to1ortho.sample_nremoved.fa	gi|512922551|ref|XP_004930144.1| PREDICTED: poly(U)-specific endoribonuclease homolog [Bombyx mori]	709	1.84606e-87	121	266	266	1
cluster1757rr_1to1ortho.sample_nremoved.fa.aln	29	0.000849682	540	2	yes	mag01_snpQ20AD3md3_300_NI@c49587_g1_i1_m4987|cluster1757rr_1to1ortho.sample_nremoved.fa	gi|158285911|ref|XP_308524.4| AGAP007297-PA [Anopheles gambiae str. PEST]	504	1.22889e-62	89	171	171	1
cluster1758rr_1to1ortho.sample_nremoved.fa.aln	29	0.00227712	1269	6	yes	mag02_snpQ20AD3md3_300_NI@c49214_g1_i1_m4868|cluster1758rr_1to1ortho.sample_nremoved.fa	gi|746844516|ref|XP_011052523.1| PREDICTED: eukaryotic initiation factor 4A-I [Acromyrmex echinatior]	1898	0	366	423	423	1
cluster175rr_1to1ortho.sample_nremoved.fa.aln	29	0.001375	661	2	yes	mag02_snpQ20AD3md3_300_NI@c54502_g1_i2_m5836|cluster175rr_1to1ortho.sample_nremoved.fa	gi|157112176|ref|XP_001657425.1| rab6 [Aedes aegypti]	1103	1.58672e-152	207	210	210	1
cluster1762rr_1to1ortho.sample_nremoved.fa.aln	28	0.00153476	363	2	no	mag20_snpQ20AD3md3_300_NI@c38715_g1_i1_m3184|cluster1762rr_1to1ortho.sample_nremoved.fa	gi|642914294|ref|XP_008201626.1| PREDICTED: LOW QUALITY PROTEIN: RING-box protein 2 [Tribolium castaneum]	496	1.85243e-63	93	115	115	1
cluster1763rr_1to1ortho.sample_nremoved.fa.aln	29	0.00161837	936	4	yes	mag02_snpQ20AD3md3_300_NI@c49253_g1_i1_m4889|cluster1763rr_1to1ortho.sample_nremoved.fa	gi|193713745|ref|XP_001946172.1| PREDICTED: alpha-tocopherol transfer protein-like [Acyrthosiphon pisum]	1360	0	245	310	310	1
cluster1767rr_1to1ortho.sample_nremoved.fa.aln	29	0.000647651	1914	5	no	mag02_snpQ20AD3md3_300_NI@c49343_g1_i1_m4915|cluster1767rr_1to1ortho.sample_nremoved.fa	gi|91080709|ref|XP_975318.1| PREDICTED: protein sly1 homolog [Tribolium castaneum]	2415	0	465	636	636	1
cluster1769rr_1to1ortho.sample_nremoved.fa.aln	29	0	1053	0	yes	mag02_snpQ20AD3md3_300_NI@c49423_g1_i3_m4930|cluster1769rr_1to1ortho.sample_nremoved.fa	gi|746858182|ref|XP_011059848.1| PREDICTED: casein kinase II subunit alpha isoform X2 [Acromyrmex echinatior]	1674	0	332	350	350	1
cluster1771rr_1to1ortho.sample_nremoved.fa.aln	28	0.00264483	858	6	no	mag03_snpQ20AD3md3_300_NI@c49467_g1_i1_m4938|cluster1771rr_1to1ortho.sample_nremoved.fa	gi|662193303|ref|XP_008469552.1| PREDICTED: chloride intracellular channel protein 2-like [Diaphorina citri]	628	4.96946e-79	127	265	265	1
cluster1772rr_1to1ortho.sample_nremoved.fa.aln	28	0.00914273	1116	19	no	mag22_snpQ20AD3md3_300_NI@c50947_g1_i1_m5299|cluster1772rr_1to1ortho.sample_nremoved.fa	gi|642918008|ref|XP_008198978.1| PREDICTED: E3 ubiquitin-protein ligase rnf146 [Tribolium castaneum]	630	5.99008e-79	105	150	150	1
cluster1773rr_1to1ortho.sample_nremoved.fa.aln	29	0.000479565	2184	7	yes	mag02_snpQ20AD3md3_300_NI@c49545_g1_i1_m4947|cluster1773rr_1to1ortho.sample_nremoved.fa	gi|229892248|ref|NP_001153536.1| heat shock protein 90 [Apis mellifera]	3058	0	639	727	727	1
cluster1776rr_1to1ortho.sample_nremoved.fa.aln	29	0.00145303	570	2	no	mag02_snpQ20AD3md3_300_NI@c49556_g1_i1_m4952|cluster1776rr_1to1ortho.sample_nremoved.fa	gi|48094341|ref|XP_392114.1| PREDICTED: myophilin [Apis mellifera] >gi|572298622|ref|XP_006615454.1| PREDICTED: myophilin-like [Apis dorsata]	873	2.28807e-118	161	188	188	1
cluster1777rr_1to1ortho.sample_nremoved.fa.aln	29	0.00172676	1992	14	yes	mag02_snpQ20AD3md3_300_NI@c49564_g1_i1_m4954|cluster1777rr_1to1ortho.sample_nremoved.fa	gi|383859371|ref|XP_003705168.1| PREDICTED: succinate dehydrogenase [ubiquinone] flavoprotein subunit, mitochondrial-like [Megachile rotundata]	2817	0	546	663	663	1
cluster1778rr_1to1ortho.sample_nremoved.fa.aln	29	0.00123328	1557	4	no	mag02_snpQ20AD3md3_300_NI@c49604_g1_i2_m4961|cluster1778rr_1to1ortho.sample_nremoved.fa	gi|746863196|ref|XP_011062550.1| PREDICTED: slit homolog 1 protein [Acromyrmex echinatior] >gi|746863198|ref|XP_011062551.1| PREDICTED: slit homolog 1 protein [Acromyrmex echinatior] >gi|746863200|ref|XP_011062552.1| PREDICTED: slit homolog 1 protein [Acromyrmex echinatior] >gi|746863202|ref|XP_011062553.1| PREDICTED: slit homolog 1 protein [Acromyrmex echinatior] >gi|746863204|ref|XP_011062554.1…	1570	0	334	460	460	1
cluster1779rr_1to1ortho.sample_nremoved.fa.aln	29	0.00197014	432	2	yes	mag02_snpQ20AD3md3_300_NI@c49631_g1_i1_m4966|cluster1779rr_1to1ortho.sample_nremoved.fa	gi|340724074|ref|XP_003400410.1| PREDICTED: hypothetical protein LOC100651731 [Bombus terrestris]	430	1.034e-52	90	148	148	1
cluster177rr_1to1ortho.sample_nremoved.fa.aln	29	0.00117564	948	2	yes	mag02_snpQ20AD3md3_300_NI@c54695_g1_i2_m5927|cluster177rr_1to1ortho.sample_nremoved.fa	gi|746866373|ref|XP_011064249.1| PREDICTED: E3 ubiquitin-protein ligase MARCH5-like isoform X3 [Acromyrmex echinatior]	1013	2.43631e-134	183	267	267	1
cluster1781rr_1to1ortho.sample_nremoved.fa.aln	29	0.00160706	1215	4	yes	mag02_snpQ20AD3md3_300_NI@c49652_g1_i1_m4971|cluster1781rr_1to1ortho.sample_nremoved.fa	gi|91077138|ref|XP_971446.1| PREDICTED: dnaJ homolog subfamily A member 1 [Tribolium castaneum]	1444	0	303	406	406	1
cluster1782rr_1to1ortho.sample_nremoved.fa.aln	29	0.000314418	582	2	yes	mag02_snpQ20AD3md3_300_NI@c49665_g1_i1_m4973|cluster1782rr_1to1ortho.sample_nremoved.fa	gi|242024491|ref|XP_002432661.1| GTP-binding protein SAR1B, putative [Pediculus humanus corporis]	865	6.25882e-117	173	193	193	1
cluster1783rr_1to1ortho.sample_nremoved.fa.aln	29	0.00302144	624	4	yes	mag02_snpQ20AD3md3_300_NI@c49688_g1_i1_m4974|cluster1783rr_1to1ortho.sample_nremoved.fa	gi|350412397|ref|XP_003489631.1| PREDICTED: 26S proteasome non-ATPase regulatory subunit 9-like isoform 1 [Bombus impatiens]	540	2.53986e-67	106	200	200	1
cluster1784rr_1to1ortho.sample_nremoved.fa.aln	29	0.000883538	1710	4	yes	mag04_snpQ20AD3md3_300_NI@c33558_g1_i1_m2534|cluster1784rr_1to1ortho.sample_nremoved.fa	gi|350402914|ref|XP_003486644.1| PREDICTED: tyrosine 3-monooxygenase-like isoform 1 [Bombus impatiens]	2162	0	412	556	556	1
cluster1785rr_1to1ortho.sample_nremoved.fa.aln	29	0.00172752	2880	13	no	mag10_snpQ20AD3md3_300_NI@c49718_g2_i2_m4985|cluster1785rr_1to1ortho.sample_nremoved.fa	gi|350416933|ref|XP_003491175.1| PREDICTED: isoleucyl-tRNA synthetase, mitochondrial-like [Bombus impatiens]	2251	0	438	930	930	1
cluster1786rr_1to1ortho.sample_nremoved.fa.aln	29	0.00224939	555	5	yes	mag02_snpQ20AD3md3_300_NI@c49735_g1_i1_m4987|cluster1786rr_1to1ortho.sample_nremoved.fa	gi|242004770|ref|XP_002423251.1| peptidyl-prolyl cis-trans isomerase H, putative [Pediculus humanus corporis]	915	6.58687e-125	167	184	184	1
cluster1787rr_1to1ortho.sample_nremoved.fa.aln	29	0.00071775	807	2	no	mag02_snpQ20AD3md3_300_NI@c49780_g1_i1_m5004|cluster1787rr_1to1ortho.sample_nremoved.fa	gi|242020668|ref|XP_002430774.1| Cation-dependent mannose-6-phosphate receptor precursor, putative [Pediculus humanus corporis]	359	2.41428e-39	78	209	209	1
cluster1788rr_1to1ortho.sample_nremoved.fa.aln	29	0.00113184	450	1	yes	mag02_snpQ20AD3md3_300_NI@c49797_g1_i1_m5011|cluster1788rr_1to1ortho.sample_nremoved.fa	gi|242004616|ref|XP_002423176.1| Diphosphoinositol polyphosphate phosphohydrolase, putative [Pediculus humanus corporis]	557	1.44942e-71	119	143	143	1
cluster1789rr_1to1ortho.sample_nremoved.fa.aln	28	0.00260058	1531	12	no	mag03_snpQ20AD3md3_300_NI@c49823_g1_i1_m5016|cluster1789rr_1to1ortho.sample_nremoved.fa	gi|340714706|ref|XP_003395867.1| PREDICTED: RNA polymerase II-associated protein 3-like [Bombus terrestris]	700	6.90089e-83	201	563	563	1
cluster1790rr_1to1ortho.sample_nremoved.fa.aln	29	0.00046605	2037	3	yes	mag02_snpQ20AD3md3_300_NI@c49850_g1_i1_m5021|cluster1790rr_1to1ortho.sample_nremoved.fa	gi|572268701|ref|XP_006612390.1| PREDICTED: WD and tetratricopeptide repeats protein 1-like isoform X1 [Apis dorsata] >gi|572268703|ref|XP_006612391.1| PREDICTED: WD and tetratricopeptide repeats protein 1-like isoform X2 [Apis dorsata]	1784	0	349	672	672	1
cluster1791rr_1to1ortho.sample_nremoved.fa.aln	29	0.00183901	772	3	yes	mag02_snpQ20AD3md3_300_NI@c49865_g1_i1_m5026|cluster1791rr_1to1ortho.sample_nremoved.fa	gi|642923223|ref|XP_008193662.1| PREDICTED: uncharacterized protein LOC658939 [Tribolium castaneum]	571	9.51285e-71	118	241	241	1
cluster1792rr_1to1ortho.sample_nremoved.fa.aln	29	0.00189531	2494	13	no	mag09_snpQ20AD3md3_300_NI@c49908_g1_i2_m5031|cluster1792rr_1to1ortho.sample_nremoved.fa	gi|122427860|ref|NP_001073674.1| Sip1/TFIP11 interacting protein [Apis mellifera] >gi|572265022|ref|XP_006610657.1| PREDICTED: tuftelin-interacting protein 11-like [Apis dorsata]	2327	0	473	839	839	1
cluster1794rr_1to1ortho.sample_nremoved.fa.aln	29	0.001747	591	2	yes	mag06_snpQ20AD3md3_300_NI@c29949_g1_i1_m3657|cluster1794rr_1to1ortho.sample_nremoved.fa	gi|193636560|ref|XP_001952396.1| PREDICTED: serine/arginine-rich splicing factor 7-like [Acyrthosiphon pisum]	445	1.33215e-53	101	125	125	1
cluster1795rr_1to1ortho.sample_nremoved.fa.aln	29	0	309	0	yes	mag02_snpQ20AD3md3_300_NI@c4_g1_i1_m2|cluster1795rr_1to1ortho.sample_nremoved.fa	gi|240849049|ref|NP_001155447.1| acylphosphatase, putative [Acyrthosiphon pisum]	404	6.98636e-50	76	102	102	1
cluster1796rr_1to1ortho.sample_nremoved.fa.aln	29	0.00105379	1331	4	no	mag01_snpQ20AD3md3_300_NI@c101766_g1_i1_m27088|cluster1796rr_1to1ortho.sample_nremoved.fa	gi|157954021|ref|NP_001103247.1| nicotinic acetylcholine receptor alpha 10 subunit precursor [Tribolium castaneum]	971	1.88203e-125	185	392	392	1
cluster1798rr_1to1ortho.sample_nremoved.fa.aln	29	0	492	0	yes	mag02_snpQ20AD3md3_300_NI@c50143_g1_i1_m5080|cluster1798rr_1to1ortho.sample_nremoved.fa	gi|746869740|ref|XP_011066033.1| PREDICTED: sorting nexin-12 isoform X1 [Acromyrmex echinatior]	754	3.94056e-101	158	163	163	1
cluster1803rr_1to1ortho.sample_nremoved.fa.aln	28	0.00213065	1395	5	no	mag02_snpQ20AD3md3_300_NI@c50242_g1_i1_m5100|cluster1803rr_1to1ortho.sample_nremoved.fa	gi|328715390|ref|XP_001944544.2| PREDICTED: probable tyrosine--tRNA ligase, mitochondrial [Acyrthosiphon pisum]	1485	0	271	457	457	1
cluster1805rr_1to1ortho.sample_nremoved.fa.aln	29	0	354	0	yes	mag02_snpQ20AD3md3_300_NI@c50330_g1_i2_m5109|cluster1805rr_1to1ortho.sample_nremoved.fa	gi|66530114|ref|XP_624001.1| PREDICTED: DNA-directed RNA polymerase II subunit RPB11 [Apis mellifera] >gi|380030239|ref|XP_003698760.1| PREDICTED: DNA-directed RNA polymerase II subunit RPB11-like [Apis florea] >gi|383860640|ref|XP_003705797.1| PREDICTED: DNA-directed RNA polymerase II subunit RPB11-like [Megachile rotundata] >gi|572263091|ref|XP_006609762.1| PREDICTED: DNA-directed RNA polymeras…	561	2.9689e-73	106	117	117	1
cluster1808rr_1to1ortho.sample_nremoved.fa.aln	28	0.00242844	471	3	yes	mag02_snpQ20AD3md3_300_NI@c50395_g1_i1_m5127|cluster1808rr_1to1ortho.sample_nremoved.fa	gi|242013260|ref|XP_002427330.1| conserved hypothetical protein [Pediculus humanus corporis]	161	7.63144e-13	47	151	151	1
cluster1809rr_1to1ortho.sample_nremoved.fa.aln	29	0.00229705	828	4	no	mag06_snpQ20AD3md3_300_NI@c35147_g1_i1_m4605|cluster1809rr_1to1ortho.sample_nremoved.fa	gi|571569626|ref|XP_006560064.1| PREDICTED: probable ATP-dependent RNA helicase DDX17-like [Apis mellifera]	966	1.17993e-125	179	232	232	1
cluster1810rr_1to1ortho.sample_nremoved.fa.aln	29	0.00465277	1464	14	yes	mag02_snpQ20AD3md3_300_NI@c50402_g1_i2_m5129|cluster1810rr_1to1ortho.sample_nremoved.fa	gi|383855028|ref|XP_003703021.1| PREDICTED: alanine--glyoxylate aminotransferase 2-like [Megachile rotundata]	1683	0	299	430	430	1
cluster1819rr_1to1ortho.sample_nremoved.fa.aln	29	0.000857578	1270	2	no	mag09_snpQ20AD3md3_300_NI@c50842_g1_i2_m5190|cluster1819rr_1to1ortho.sample_nremoved.fa	gi|746839427|ref|XP_011050110.1| PREDICTED: protein arginine N-methyltransferase 1 isoform X2 [Acromyrmex echinatior]	1618	0	293	365	365	2
cluster1821rr_1to1ortho.sample_nremoved.fa.aln	29	0.00065055	1266	4	yes	mag02_snpQ20AD3md3_300_NI@c50982_g1_i1_m5202|cluster1821rr_1to1ortho.sample_nremoved.fa	gi|645016216|ref|XP_008211386.1| PREDICTED: stromal membrane-associated protein 1 isoform X1 [Nasonia vitripennis]	902	5.67355e-115	244	493	493	1
cluster1824rr_1to1ortho.sample_nremoved.fa.aln	29	0	516	0	yes	mag02_snpQ20AD3md3_300_NI@c51093_g1_i1_m5216|cluster1824rr_1to1ortho.sample_nremoved.fa	gi|242012892|ref|XP_002427159.1| Centrin-1, putative [Pediculus humanus corporis]	698	2.67255e-92	134	171	171	1
cluster182rr_1to1ortho.sample_nremoved.fa.aln	29	0.00317628	2377	17	no	mag04_snpQ20AD3md3_300_NI@c65524_g1_i2_m10035|cluster182rr_1to1ortho.sample_nremoved.fa	gi|170036627|ref|XP_001846164.1| Gelsolin [Culex quinquefasciatus]	2020	0	381	744	744	1
cluster1831rr_1to1ortho.sample_nremoved.fa.aln	29	0.00115519	573	2	no	mag02_snpQ20AD3md3_300_NI@c51608_g1_i2_m5271|cluster1831rr_1to1ortho.sample_nremoved.fa	gi|345488746|ref|XP_003425976.1| PREDICTED: uncharacterized protein LOC100679943 [Nasonia vitripennis]	152	3.04675e-11	42	171	171	1
cluster1832rr_1to1ortho.sample_nremoved.fa.aln	29	0.00174118	810	4	yes	mag04_snpQ20AD3md3_300_NI@c52328_g1_i2_m5625|cluster1832rr_1to1ortho.sample_nremoved.fa	gi|218749829|ref|NP_001136330.1| solute carrier family 25, member 26 [Nasonia vitripennis]	628	9.84215e-79	134	271	271	1
cluster1835rr_1to1ortho.sample_nremoved.fa.aln	29	0.00333624	459	3	yes	mag02_snpQ20AD3md3_300_NI@c51776_g1_i2_m5295|cluster1835rr_1to1ortho.sample_nremoved.fa	gi|157126460|ref|XP_001654632.1| hypothetical protein AaeL_AAEL010529 [Aedes aegypti]	113	2.82451e-06	20	29	29	1
cluster1836rr_1to1ortho.sample_nremoved.fa.aln	29	0.00324926	1955	15	no	mag01_snpQ20AD3md3_300_NI@c79794_g2_i1_m23152|cluster1836rr_1to1ortho.sample_nremoved.fa	gi|345487747|ref|XP_003425749.1| PREDICTED: protein FAM114A2 isoform X1 [Nasonia vitripennis] >gi|645007879|ref|XP_008203745.1| PREDICTED: protein FAM114A2 isoform X1 [Nasonia vitripennis] >gi|645007882|ref|XP_008203746.1| PREDICTED: protein FAM114A2 isoform X1 [Nasonia vitripennis]	701	4.84429e-80	152	294	294	1
cluster1837rr_1to1ortho.sample_nremoved.fa.aln	28	0.00110402	2224	4	no	mag03_snpQ20AD3md3_300_NI@c52113_g1_i2_m5326|cluster1837rr_1to1ortho.sample_nremoved.fa	gi|157124929|ref|XP_001660592.1| hypothetical protein AaeL_AAEL010042 [Aedes aegypti]	1524	0	299	660	660	1
cluster1841rr_1to1ortho.sample_nremoved.fa.aln	29	0.000767395	1221	2	yes	mag02_snpQ20AD3md3_300_NI@c52210_g1_i1_m5339|cluster1841rr_1to1ortho.sample_nremoved.fa	gi|665795377|ref|XP_008545433.1| PREDICTED: 26S protease regulatory subunit 8 [Microplitis demolitor]	1878	0	389	400	400	1
cluster1843rr_1to1ortho.sample_nremoved.fa.aln	29	0.00840083	486	8	yes	mag02_snpQ20AD3md3_300_NI@c52214_g1_i1_m5341|cluster1843rr_1to1ortho.sample_nremoved.fa	gi|242003709|ref|XP_002422830.1| mitochondrial import inner membrane translocase subunit Tim17-B, putative [Pediculus humanus corporis]	647	7.49759e-85	136	165	165	1
cluster1844rr_1to1ortho.sample_nremoved.fa.aln	29	0.00139286	1155	4	no	mag07_snpQ20AD3md3_300_NI@c68710_g1_i1_m11580|cluster1844rr_1to1ortho.sample_nremoved.fa	gi|512887748|ref|XP_004921974.1| PREDICTED: ribosome biogenesis regulatory protein homolog [Bombyx mori]	819	9.52802e-105	171	297	297	1
cluster1845rr_1to1ortho.sample_nremoved.fa.aln	29	0.000662835	840	2	yes	mag02_snpQ20AD3md3_300_NI@c52339_g1_i1_m5352|cluster1845rr_1to1ortho.sample_nremoved.fa	gi|662209198|ref|XP_008478188.1| PREDICTED: syntaxin-12-like [Diaphorina citri]	710	8.968e-91	149	284	284	1
cluster1846rr_1to1ortho.sample_nremoved.fa.aln	29	0.00110772	1815	7	yes	mag02_snpQ20AD3md3_300_NI@c52401_g1_i2_m5358|cluster1846rr_1to1ortho.sample_nremoved.fa	gi|746832947|ref|XP_011060856.1| PREDICTED: lysine--tRNA ligase isoform X2 [Acromyrmex echinatior]	2226	0	400	508	508	1
cluster1847rr_1to1ortho.sample_nremoved.fa.aln	29	0.000431499	522	1	yes	mag02_snpQ20AD3md3_300_NI@c52430_g1_i1_m5362|cluster1847rr_1to1ortho.sample_nremoved.fa	gi|91079746|ref|XP_970581.1| PREDICTED: transmembrane protein 208 [Tribolium castaneum]	522	1.21846e-65	100	157	157	1
cluster1848rr_1to1ortho.sample_nremoved.fa.aln	29	0.00109624	1409	3	no	mag10_snpQ20AD3md3_300_NI@c52491_g1_i1_m5371|cluster1848rr_1to1ortho.sample_nremoved.fa	gi|91077474|ref|XP_968267.1| PREDICTED: pleiotropic regulator 1 [Tribolium castaneum] >gi|642914017|ref|XP_008201512.1| PREDICTED: pleiotropic regulator 1 [Tribolium castaneum]	1847	0	348	460	460	1
cluster1849rr_1to1ortho.sample_nremoved.fa.aln	28	0.00175633	1194	8	no	mag02_snpQ20AD3md3_300_NI@c52514_g1_i1_m5376|cluster1849rr_1to1ortho.sample_nremoved.fa	gi|383851319|ref|XP_003701181.1| PREDICTED: twinfilin-like [Megachile rotundata]	1201	1.20019e-162	220	342	342	1
cluster1850rr_1to1ortho.sample_nremoved.fa.aln	29	0.00278509	1533	10	no	mag02_snpQ20AD3md3_300_NI@c52519_g1_i1_m5377|cluster1850rr_1to1ortho.sample_nremoved.fa	gi|665809528|ref|XP_008553136.1| PREDICTED: dihydrolipoyllysine-residue acetyltransferase component of pyruvate dehydrogenase complex, mitochondrial [Microplitis demolitor]	1148	9.84227e-151	276	487	487	1
cluster1851rr_1to1ortho.sample_nremoved.fa.aln	29	0.00210219	909	4	yes	mag02_snpQ20AD3md3_300_NI@c52525_g1_i1_m5378|cluster1851rr_1to1ortho.sample_nremoved.fa	gi|240848967|ref|NP_001155502.1| adenine nucleotide translocator-like [Acyrthosiphon pisum]	1389	0	267	301	301	1
cluster1853rr_1to1ortho.sample_nremoved.fa.aln	29	0.00131761	711	2	no	mag02_snpQ20AD3md3_300_NI@c52527_g1_i1_m5380|cluster1853rr_1to1ortho.sample_nremoved.fa	gi|662197949|ref|XP_008472077.1| PREDICTED: ras-related protein Rab-21 [Diaphorina citri]	863	1.68132e-115	169	224	224	1
cluster1854rr_1to1ortho.sample_nremoved.fa.aln	29	0.000875315	981	3	yes	mag02_snpQ20AD3md3_300_NI@c52529_g1_i1_m5382|cluster1854rr_1to1ortho.sample_nremoved.fa	gi|91080113|ref|XP_967415.1| PREDICTED: eukaryotic translation initiation factor 3 subunit I [Tribolium castaneum]	1320	0	234	326	326	1
cluster1855rr_1to1ortho.sample_nremoved.fa.aln	29	0.00152634	3354	11	no	mag02_snpQ20AD3md3_300_NI@c52533_g1_i1_m5384|cluster1855rr_1to1ortho.sample_nremoved.fa	gi|242015077|ref|XP_002428201.1| Symplekin, putative [Pediculus humanus corporis]	3342	0	672	1102	1102	1
cluster1857rr_1to1ortho.sample_nremoved.fa.aln	29	0.00161479	1647	9	yes	mag02_snpQ20AD3md3_300_NI@c52538_g1_i2_m5386|cluster1857rr_1to1ortho.sample_nremoved.fa	gi|746861092|ref|XP_011061415.1| PREDICTED: aromatic-L-amino-acid decarboxylase-like isoform X2 [Acromyrmex echinatior]	2017	0	367	544	544	1
cluster1858rr_1to1ortho.sample_nremoved.fa.aln	29	0.00122043	2859	8	yes	mag26_snpQ20AD3md3_300_NI@c57648_g1_i1_m6814|cluster1858rr_1to1ortho.sample_nremoved.fa	gi|91082039|ref|XP_970789.1| PREDICTED: integrator complex subunit 4 [Tribolium castaneum]	2588	0	522	962	962	1
cluster1859rr_1to1ortho.sample_nremoved.fa.aln	29	0.00301951	1227	9	yes	mag02_snpQ20AD3md3_300_NI@c52562_g1_i1_m5394|cluster1859rr_1to1ortho.sample_nremoved.fa	gi|156541876|ref|XP_001600484.1| PREDICTED: uncharacterized protein LOC100115890 [Nasonia vitripennis]	458	2.85477e-50	129	413	413	1
cluster1860rr_1to1ortho.sample_nremoved.fa.aln	29	0.00227964	2116	14	no	mag25_snpQ20AD3md3_300_NI@c36650_g1_i1_m2882|cluster1860rr_1to1ortho.sample_nremoved.fa	gi|340724912|ref|XP_003400822.1| PREDICTED: eukaryotic translation initiation factor 3 subunit B-like isoform 1 [Bombus terrestris] >gi|350422045|ref|XP_003493038.1| PREDICTED: eukaryotic translation initiation factor 3 subunit B-like isoform 1 [Bombus impatiens]	2571	0	481	684	684	2
cluster1861rr_1to1ortho.sample_nremoved.fa.aln	29	0.00349102	1674	21	no	mag05_snpQ20AD3md3_300_NI@c75535_g1_i4_m18919|cluster1861rr_1to1ortho.sample_nremoved.fa	gi|91091920|ref|XP_967150.1| PREDICTED: 60S ribosomal export protein NMD3 [Tribolium castaneum]	1550	0	321	519	519	1
cluster1864rr_1to1ortho.sample_nremoved.fa.aln	28	0.00099515	960	2	yes	mag02_snpQ20AD3md3_300_NI@c52591_g1_i1_m5405|cluster1864rr_1to1ortho.sample_nremoved.fa	gi|380019240|ref|XP_003693519.1| PREDICTED: CDK-activating kinase assembly factor MAT1-like [Apis florea]	861	2.34739e-112	202	312	312	1
cluster1865rr_1to1ortho.sample_nremoved.fa.aln	29	0.00270847	1488	11	yes	mag02_snpQ20AD3md3_300_NI@c52597_g1_i2_m5407|cluster1865rr_1to1ortho.sample_nremoved.fa	gi|91078056|ref|XP_971325.1| PREDICTED: endoplasmic reticulum lectin 1 [Tribolium castaneum]	1272	8.30756e-170	255	473	473	1
cluster1866rr_1to1ortho.sample_nremoved.fa.aln	29	0.00270807	1785	11	yes	mag02_snpQ20AD3md3_300_NI@c52599_g1_i1_m5408|cluster1866rr_1to1ortho.sample_nremoved.fa	gi|242013191|ref|XP_002427298.1| Neutral and basic amino acid transport protein rBAT, putative [Pediculus humanus corporis]	918	4.76163e-113	227	608	608	1
cluster1868rr_1to1ortho.sample_nremoved.fa.aln	29	0.00150455	1428	4	no	mag02_snpQ20AD3md3_300_NI@c52612_g1_i2_m5411|cluster1868rr_1to1ortho.sample_nremoved.fa	gi|662190536|ref|XP_008468041.1| PREDICTED: uncharacterized protein LOC103505485 [Diaphorina citri]	1317	3.61055e-166	281	446	446	1
cluster1869rr_1to1ortho.sample_nremoved.fa.aln	29	0	456	0	yes	mag02_snpQ20AD3md3_300_NI@c52613_g1_i1_m5412|cluster1869rr_1to1ortho.sample_nremoved.fa	gi|91092198|ref|XP_969360.1| PREDICTED: ubiquitin-conjugating enzyme E2 N [Tribolium castaneum]	693	3.13935e-92	150	151	151	1
cluster186rr_1to1ortho.sample_nremoved.fa.aln	29	0.00071767	1362	3	no	mag01_snpQ20AD3md3_300_NI@c62002_g1_i3_m8232|cluster186rr_1to1ortho.sample_nremoved.fa	gi|746838825|ref|XP_011049880.1| PREDICTED: pre-mRNA-splicing regulator WTAP isoform X1 [Acromyrmex echinatior] >gi|746838827|ref|XP_011049881.1| PREDICTED: pre-mRNA-splicing regulator WTAP isoform X1 [Acromyrmex echinatior]	834	8.85324e-105	217	425	425	1
cluster1870rr_1to1ortho.sample_nremoved.fa.aln	29	0.00188458	2861	14	no	mag02_snpQ20AD3md3_300_NI@c52616_g1_i1_m5413|cluster1870rr_1to1ortho.sample_nremoved.fa	gi|662194501|ref|XP_008470202.1| PREDICTED: sarcalumenin [Diaphorina citri]	2107	0	371	437	437	1
cluster1871rr_1to1ortho.sample_nremoved.fa.aln	29	0.00290264	2281	16	no	mag01_snpQ20AD3md3_300_NI@c3668_g1_i1_m311|cluster1871rr_1to1ortho.sample_nremoved.fa	gi|746840893|ref|XP_011050655.1| PREDICTED: procollagen-lysine,2-oxoglutarate 5-dioxygenase 1 isoform X1 [Acromyrmex echinatior]	2330	0	415	713	713	2
cluster1873rr_1to1ortho.sample_nremoved.fa.aln	29	0.00281884	1264	6	no	mag02_snpQ20AD3md3_300_NI@c52636_g1_i1_m5426|cluster1873rr_1to1ortho.sample_nremoved.fa	gi|242021033|ref|XP_002430951.1| zinc binding dehydrogenase, putative [Pediculus humanus corporis]	1059	1.8213e-140	195	357	357	1
cluster1874rr_1to1ortho.sample_nremoved.fa.aln	29	0.00536491	1312	14	no	mag02_snpQ20AD3md3_300_NI@c52638_g1_i1_m5428|cluster1874rr_1to1ortho.sample_nremoved.fa	gi|157134045|ref|XP_001663120.1| NADH-ubiquinone oxidoreductase 42 kda subunit [Aedes aegypti]	1058	3.64193e-139	216	393	393	1
cluster1875rr_1to1ortho.sample_nremoved.fa.aln	29	0.00346596	1551	14	yes	mag02_snpQ20AD3md3_300_NI@c52641_g1_i1_m5429|cluster1875rr_1to1ortho.sample_nremoved.fa	gi|662200947|ref|XP_008473707.1| PREDICTED: putative inorganic phosphate cotransporter [Diaphorina citri]	1781	0	333	479	479	1
cluster1876rr_1to1ortho.sample_nremoved.fa.aln	28	0.00662352	987	13	no	mag12_snpQ20AD3md3_300_NI@c47428_g1_i1_m4716|cluster1876rr_1to1ortho.sample_nremoved.fa	gi|242019229|ref|XP_002430065.1| methionine aminopeptidase 1B, putative [Pediculus humanus corporis]	705	6.367e-89	168	291	291	1
cluster1877rr_1to1ortho.sample_nremoved.fa.aln	29	0.00303625	1935	13	yes	mag02_snpQ20AD3md3_300_NI@c52647_g1_i1_m5432|cluster1877rr_1to1ortho.sample_nremoved.fa	gi|91091390|ref|XP_973483.1| PREDICTED: gametogenetin-binding protein 2-like [Tribolium castaneum]	1182	2.89162e-152	225	348	348	1
cluster1879rr_1to1ortho.sample_nremoved.fa.aln	29	0.00240027	2517	15	no	mag02_snpQ20AD3md3_300_NI@c52678_g1_i1_m5437|cluster1879rr_1to1ortho.sample_nremoved.fa	gi|193657175|ref|XP_001943616.1| PREDICTED: alpha,alpha-trehalose-phosphate synthase [UDP-forming]-like isoform X1 [Acyrthosiphon pisum]	3064	0	581	831	831	1
cluster1881rr_1to1ortho.sample_nremoved.fa.aln	29	0.00112928	1026	4	yes	mag02_snpQ20AD3md3_300_NI@c52781_g1_i2_m5454|cluster1881rr_1to1ortho.sample_nremoved.fa	gi|512899076|ref|XP_004924554.1| PREDICTED: DNA-directed RNA polymerases I and III subunit RPAC1-like [Bombyx mori]	1023	1.06697e-136	187	288	288	1
cluster1882rr_1to1ortho.sample_nremoved.fa.aln	28	0.000657309	1015	3	no	mag11_snpQ20AD3md3_300_NI@c63448_g1_i2_m8981|cluster1882rr_1to1ortho.sample_nremoved.fa	gi|662191912|ref|XP_008468791.1| PREDICTED: uncharacterized protein LOC103506184 [Diaphorina citri]	477	1.11981e-57	89	134	134	2
cluster1884rr_1to1ortho.sample_nremoved.fa.aln	28	0.00246032	564	5	yes	mag02_snpQ20AD3md3_300_NI@c52832_g1_i1_m5458|cluster1884rr_1to1ortho.sample_nremoved.fa	gi|662190957|ref|XP_008468269.1| PREDICTED: 39S ribosomal protein L30, mitochondrial [Diaphorina citri]	384	1.73981e-44	75	182	182	1
cluster1886rr_1to1ortho.sample_nremoved.fa.aln	29	0.000873177	1425	2	no	mag02_snpQ20AD3md3_300_NI@c52854_g1_i1_m5464|cluster1886rr_1to1ortho.sample_nremoved.fa	gi|665820955|ref|XP_008559399.1| PREDICTED: amphiphysin isoform X1 [Microplitis demolitor]	1507	0	308	454	454	1
cluster1888rr_1to1ortho.sample_nremoved.fa.aln	29	0.00144167	1435	5	no	mag04_snpQ20AD3md3_300_NI@c59909_g1_i2_m7642|cluster1888rr_1to1ortho.sample_nremoved.fa	gi|193582540|ref|XP_001946425.1| PREDICTED: programmed cell death protein 4 [Acyrthosiphon pisum]	1174	1.75685e-155	246	434	434	1
cluster188rr_1to1ortho.sample_nremoved.fa.aln	29	0.00196261	730	4	no	mag01_snpQ20AD3md3_300_NI@c74697_g3_i1_m16816|cluster188rr_1to1ortho.sample_nremoved.fa	gi|642921192|ref|XP_008192755.1| PREDICTED: reticulon-1-A-like isoform X5 [Tribolium castaneum]	747	2.12258e-98	156	212	212	1
cluster1890rr_1to1ortho.sample_nremoved.fa.aln	29	0.000944099	1175	4	no	mag08_snpQ20AD3md3_300_NI@c129024_g1_i1_m28685|cluster1890rr_1to1ortho.sample_nremoved.fa	gi|662195440|ref|XP_008470712.1| PREDICTED: methionine aminopeptidase 1-like [Diaphorina citri]	1640	0	296	375	375	1
cluster1895rr_1to1ortho.sample_nremoved.fa.aln	29	0.000421292	453	1	yes	mag02_snpQ20AD3md3_300_NI@c53193_g1_i1_m5515|cluster1895rr_1to1ortho.sample_nremoved.fa	gi|662189576|ref|XP_008467520.1| PREDICTED: oligosaccharyltransferase complex subunit OSTC [Diaphorina citri]	608	1.94223e-79	118	148	148	1
cluster1900rr_1to1ortho.sample_nremoved.fa.aln	29	0.00114287	940	2	no	mag02_snpQ20AD3md3_300_NI@c53534_g1_i1_m5565|cluster1900rr_1to1ortho.sample_nremoved.fa	gi|156537141|ref|XP_001603533.1| PREDICTED: zinc transporter ZIP9-B isoform X1 [Nasonia vitripennis]	689	1.55712e-87	177	264	264	1
cluster1901rr_1to1ortho.sample_nremoved.fa.aln	29	0.00210082	928	4	no	mag02_snpQ20AD3md3_300_NI@c53538_g1_i2_m5567|cluster1901rr_1to1ortho.sample_nremoved.fa	gi|665800362|ref|XP_008548142.1| PREDICTED: coiled-coil domain-containing protein 94 [Microplitis demolitor] >gi|665800364|ref|XP_008548143.1| PREDICTED: coiled-coil domain-containing protein 94 [Microplitis demolitor]	855	7.84223e-112	201	314	314	1
cluster1902rr_1to1ortho.sample_nremoved.fa.aln	29	0.00382627	372	4	yes	mag02_snpQ20AD3md3_300_NI@c53549_g1_i1_m5571|cluster1902rr_1to1ortho.sample_nremoved.fa	gi|662211170|ref|XP_008479261.1| PREDICTED: guanine nucleotide exchange factor MSS4 [Diaphorina citri]	298	7.48011e-33	53	127	127	1
cluster1905rr_1to1ortho.sample_nremoved.fa.aln	29	0.00429373	627	6	yes	mag02_snpQ20AD3md3_300_NI@c53655_g1_i1_m5596|cluster1905rr_1to1ortho.sample_nremoved.fa	gi|642928156|ref|XP_971553.2| PREDICTED: 39S ribosomal protein L40, mitochondrial [Tribolium castaneum]	449	7.19893e-54	104	170	170	1
cluster1908rr_1to1ortho.sample_nremoved.fa.aln	29	0.00101959	402	1	yes	mag02_snpQ20AD3md3_300_NI@c53688_g2_i1_m5608|cluster1908rr_1to1ortho.sample_nremoved.fa	gi|156543346|ref|XP_001607813.1| PREDICTED: mediator of RNA polymerase II transcription subunit 21 [Nasonia vitripennis]	329	3.39338e-37	69	132	132	1
cluster1910rr_1to1ortho.sample_nremoved.fa.aln	29	0.00253808	1728	10	no	mag14_snpQ20AD3md3_300_NI@c45490_g1_i1_m7494|cluster1910rr_1to1ortho.sample_nremoved.fa	gi|642930359|ref|XP_008196365.1| PREDICTED: protein DEK isoform X1 [Tribolium castaneum]	385	1.24318e-38	88	196	196	1
cluster1911rr_1to1ortho.sample_nremoved.fa.aln	29	0.00122699	1449	5	yes	mag02_snpQ20AD3md3_300_NI@c53736_g1_i1_m5625|cluster1911rr_1to1ortho.sample_nremoved.fa	gi|189240985|ref|XP_001808932.1| PREDICTED: probable cytosolic Fe-S cluster assembly factor CPIJ010948 [Tribolium castaneum]	1616	0	306	486	486	1
cluster1912rr_1to1ortho.sample_nremoved.fa.aln	29	0.00174843	534	2	yes	mag02_snpQ20AD3md3_300_NI@c53742_g1_i1_m5626|cluster1912rr_1to1ortho.sample_nremoved.fa	gi|665820530|ref|XP_008559170.1| PREDICTED: 39S ribosomal protein L12, mitochondrial [Microplitis demolitor]	458	6.06138e-56	102	182	182	1
cluster1914rr_1to1ortho.sample_nremoved.fa.aln	29	0.00427115	456	5	yes	mag02_snpQ20AD3md3_300_NI@c53790_g1_i1_m5643|cluster1914rr_1to1ortho.sample_nremoved.fa	gi|383852657|ref|XP_003701843.1| PREDICTED: mitochondrial fission 1 protein-like [Megachile rotundata]	552	6.38417e-71	102	148	148	1
cluster1916rr_1to1ortho.sample_nremoved.fa.aln	29	0.000475137	1254	2	yes	mag02_snpQ20AD3md3_300_NI@c53813_g1_i1_m5654|cluster1916rr_1to1ortho.sample_nremoved.fa	gi|48106725|ref|XP_393076.1| PREDICTED: Golgi reassembly-stacking protein 2-like [Apis mellifera]	1028	1.21187e-134	227	419	419	1
cluster1917rr_1to1ortho.sample_nremoved.fa.aln	29	0.000763279	582	4	yes	mag02_snpQ20AD3md3_300_NI@c53837_g1_i1_m5663|cluster1917rr_1to1ortho.sample_nremoved.fa	gi|340714447|ref|XP_003395740.1| PREDICTED: ubiquinone biosynthesis protein COQ7 homolog [Bombus terrestris]	769	2.44268e-102	146	193	193	1
cluster1919rr_1to1ortho.sample_nremoved.fa.aln	29	0.000278747	2106	3	yes	mag14_snpQ20AD3md3_300_NI@c50562_g1_i2_m9621|cluster1919rr_1to1ortho.sample_nremoved.fa	gi|340713929|ref|XP_003395486.1| PREDICTED: uncharacterized protein C19orf29-like isoform 1 [Bombus terrestris] >gi|340713931|ref|XP_003395487.1| PREDICTED: uncharacterized protein C19orf29-like isoform 2 [Bombus terrestris]	2210	0	471	611	611	1
cluster191rr_1to1ortho.sample_nremoved.fa.aln	28	0.00390548	1431	18	yes	mag02_snpQ20AD3md3_300_NI@c61915_g1_i1_m8197|cluster191rr_1to1ortho.sample_nremoved.fa	gi|242022756|ref|XP_002431804.1| sugar transporter, putative [Pediculus humanus corporis]	1134	3.69146e-149	239	455	455	1
cluster1921rr_1to1ortho.sample_nremoved.fa.aln	29	0.0013477	704	2	no	mag02_snpQ20AD3md3_300_NI@c54066_g1_i1_m5718|cluster1921rr_1to1ortho.sample_nremoved.fa	NA	NA	NA	NA	NA	NA	NA
cluster1922rr_1to1ortho.sample_nremoved.fa.aln	29	0.00448388	1242	16	no	mag02_snpQ20AD3md3_300_NI@c54068_g1_i1_m5719|cluster1922rr_1to1ortho.sample_nremoved.fa	gi|242003170|ref|XP_002422637.1| conserved hypothetical protein [Pediculus humanus corporis]	970	2.05444e-126	183	399	399	1
cluster1923rr_1to1ortho.sample_nremoved.fa.aln	29	0.0014059	1815	5	yes	mag13_snpQ20AD3md3_300_NI@c70076_g1_i1_m12562|cluster1923rr_1to1ortho.sample_nremoved.fa	gi|572313860|ref|XP_006622618.1| PREDICTED: gastrulation defective protein 1 homolog [Apis dorsata]	1918	0	343	516	516	1
cluster1924rr_1to1ortho.sample_nremoved.fa.aln	29	0.00509051	510	5	no	mag01_snpQ20AD3md3_300_NI@c9544_g1_i1_m706|cluster1924rr_1to1ortho.sample_nremoved.fa	gi|557777432|ref|XP_005188350.1| PREDICTED: sex-regulated protein janus-A-like [Musca domestica]	355	5.84134e-41	71	133	133	1
cluster1926rr_1to1ortho.sample_nremoved.fa.aln	29	0.000767693	1785	4	yes	mag10_snpQ20AD3md3_300_NI@c54083_g1_i1_m5726|cluster1926rr_1to1ortho.sample_nremoved.fa	gi|512916713|ref|XP_004928707.1| PREDICTED: nudC domain-containing protein 1-like [Bombyx mori]	964	1.75401e-120	206	593	593	1
cluster1927rr_1to1ortho.sample_nremoved.fa.aln	29	0.00243419	927	7	yes	mag03_snpQ20AD3md3_300_NI@c54084_g1_i1_m5728|cluster1927rr_1to1ortho.sample_nremoved.fa	gi|170058055|ref|XP_001864755.1| dimethyladenosine transferase [Culex quinquefasciatus]	1181	3.31582e-161	231	306	306	1
cluster1929rr_1to1ortho.sample_nremoved.fa.aln	28	0.000607403	1101	2	yes	mag02_snpQ20AD3md3_300_NI@c54119_g1_i1_m5744|cluster1929rr_1to1ortho.sample_nremoved.fa	gi|662187713|ref|XP_008487498.1| PREDICTED: hsp90 co-chaperone Cdc37 isoform X1 [Diaphorina citri] >gi|662187715|ref|XP_008487499.1| PREDICTED: hsp90 co-chaperone Cdc37 isoform X2 [Diaphorina citri]	1169	1.6803e-157	239	348	348	1
cluster1930rr_1to1ortho.sample_nremoved.fa.aln	29	0.00388026	2379	22	yes	mag02_snpQ20AD3md3_300_NI@c54134_g1_i2_m5750|cluster1930rr_1to1ortho.sample_nremoved.fa	gi|383850864|ref|XP_003700994.1| PREDICTED: E3 UFM1-protein ligase 1 homolog [Megachile rotundata]	1735	0	362	791	791	1
cluster1931rr_1to1ortho.sample_nremoved.fa.aln	29	0.00324641	387	3	yes	mag02_snpQ20AD3md3_300_NI@c54137_g1_i1_m5751|cluster1931rr_1to1ortho.sample_nremoved.fa	gi|193709250|ref|XP_001949085.1| PREDICTED: uncharacterized protein LOC100167617 [Acyrthosiphon pisum]	295	8.76994e-33	54	128	128	1
cluster1932rr_1to1ortho.sample_nremoved.fa.aln	29	0.000747795	1503	3	no	mag14_snpQ20AD3md3_300_NI@c50246_g1_i3_m9462|cluster1932rr_1to1ortho.sample_nremoved.fa	gi|383861761|ref|XP_003706353.1| PREDICTED: WD repeat domain phosphoinositide-interacting protein 2-like [Megachile rotundata]	1714	0	336	475	475	2
cluster1933rr_1to1ortho.sample_nremoved.fa.aln	29	0.000408661	2232	2	yes	mag02_snpQ20AD3md3_300_NI@c54223_g1_i1_m5762|cluster1933rr_1to1ortho.sample_nremoved.fa	gi|91084625|ref|XP_974579.1| PREDICTED: cullin-2 [Tribolium castaneum]	2749	0	508	744	744	1
cluster1934rr_1to1ortho.sample_nremoved.fa.aln	29	0.00157574	777	3	no	mag02_snpQ20AD3md3_300_NI@c54283_g1_i2_m5776|cluster1934rr_1to1ortho.sample_nremoved.fa	gi|572309362|ref|XP_006620476.1| PREDICTED: mRNA turnover protein 4 homolog [Apis dorsata]	790	4.82437e-104	142	223	223	1
cluster1936rr_1to1ortho.sample_nremoved.fa.aln	29	0.00164759	732	4	no	mag02_snpQ20AD3md3_300_NI@c54310_g1_i1_m5783|cluster1936rr_1to1ortho.sample_nremoved.fa	gi|119113794|ref|XP_310704.3| AGAP000396-PA [Anopheles gambiae str. PEST]	811	2.03138e-107	154	229	229	1
cluster1937rr_1to1ortho.sample_nremoved.fa.aln	29	0.000632171	654	3	no	mag01_snpQ20AD3md3_300_NI@c30073_g1_i2_m2219|cluster1937rr_1to1ortho.sample_nremoved.fa	gi|91078920|ref|XP_973689.1| PREDICTED: ubiquitin-conjugating enzyme E2 G2 [Tribolium castaneum]	869	1.10419e-117	161	167	167	1
cluster1938rr_1to1ortho.sample_nremoved.fa.aln	29	0.00184834	2625	22	yes	mag02_snpQ20AD3md3_300_NI@c54358_g1_i1_m5790|cluster1938rr_1to1ortho.sample_nremoved.fa	gi|91076670|ref|XP_971562.1| PREDICTED: ATP-binding cassette sub-family F member 1 [Tribolium castaneum]	2617	0	503	587	587	1
cluster1939rr_1to1ortho.sample_nremoved.fa.aln	29	0.00178456	1353	5	no	mag02_snpQ20AD3md3_300_NI@c54361_g1_i1_m5791|cluster1939rr_1to1ortho.sample_nremoved.fa	gi|642913995|ref|XP_008201506.1| PREDICTED: uncharacterized protein CG1785 isoform X1 [Tribolium castaneum]	683	2.35492e-82	182	419	419	1
cluster1941rr_1to1ortho.sample_nremoved.fa.aln	29	0.000729548	591	1	yes	mag02_snpQ20AD3md3_300_NI@c54389_g1_i1_m5800|cluster1941rr_1to1ortho.sample_nremoved.fa	gi|350536617|ref|NP_001233064.1| uncharacterized protein LOC100169149 precursor [Acyrthosiphon pisum]	495	5.03647e-61	113	196	196	1
cluster1942rr_1to1ortho.sample_nremoved.fa.aln	28	0.00218281	1965	11	yes	mag02_snpQ20AD3md3_300_NI@c54396_g1_i1_m5801|cluster1942rr_1to1ortho.sample_nremoved.fa	gi|328718266|ref|XP_001946070.2| PREDICTED: DEP domain-containing protein DDB_G0279099-like [Acyrthosiphon pisum]	620	3.10128e-68	134	210	210	1
cluster1943rr_1to1ortho.sample_nremoved.fa.aln	29	0.00339776	1368	14	no	mag14_snpQ20AD3md3_300_NI@c45374_g1_i1_m7446|cluster1943rr_1to1ortho.sample_nremoved.fa	gi|380025494|ref|XP_003696508.1| PREDICTED: bystin-like [Apis florea]	1514	0	291	411	411	3
cluster1945rr_1to1ortho.sample_nremoved.fa.aln	29	8.53773e-05	726	1	yes	mag04_snpQ20AD3md3_300_NI@c14255_g1_i2_m989|cluster1945rr_1to1ortho.sample_nremoved.fa	gi|665796759|ref|XP_008546181.1| PREDICTED: ubiquitin domain-containing protein 1 [Microplitis demolitor]	934	5.73343e-126	185	235	235	1
cluster1949rr_1to1ortho.sample_nremoved.fa.aln	29	0.00255545	1182	7	yes	mag02_snpQ20AD3md3_300_NI@c54453_g1_i2_m5817|cluster1949rr_1to1ortho.sample_nremoved.fa	gi|662193598|ref|XP_008469711.1| PREDICTED: innexin inx3 [Diaphorina citri]	1791	0	320	393	393	1
cluster194rr_1to1ortho.sample_nremoved.fa.aln	28	0.00312673	1167	8	yes	mag02_snpQ20AD3md3_300_NI@c62304_g1_i1_m8393|cluster194rr_1to1ortho.sample_nremoved.fa	gi|383849390|ref|XP_003700328.1| PREDICTED: peptidyl-prolyl cis-trans isomerase FKBP8-like [Megachile rotundata]	816	9.51916e-104	156	286	286	1
cluster1951rr_1to1ortho.sample_nremoved.fa.aln	29	0.00285815	2023	13	no	mag13_snpQ20AD3md3_300_NI@c115418_g1_i1_m27910|cluster1951rr_1to1ortho.sample_nremoved.fa	gi|242021822|ref|XP_002431342.1| Angiotensin-converting enzyme precursor, putative [Pediculus humanus corporis]	1984	0	352	588	588	1
cluster1953rr_1to1ortho.sample_nremoved.fa.aln	29	0.00154212	696	4	yes	mag02_snpQ20AD3md3_300_NI@c54485_g1_i1_m5832|cluster1953rr_1to1ortho.sample_nremoved.fa	gi|156545611|ref|XP_001604870.1| PREDICTED: uncharacterized protein LOC100119467 [Nasonia vitripennis]	1009	1.19812e-137	176	211	211	1
cluster1954rr_1to1ortho.sample_nremoved.fa.aln	29	0.00026862	1578	3	yes	mag02_snpQ20AD3md3_300_NI@c54495_g1_i1_m5835|cluster1954rr_1to1ortho.sample_nremoved.fa	gi|242009020|ref|XP_002425291.1| paramyosin, putative [Pediculus humanus corporis]	1331	4.05104e-177	271	517	517	1
cluster1955rr_1to1ortho.sample_nremoved.fa.aln	29	0.000629273	768	2	yes	mag02_snpQ20AD3md3_300_NI@c54522_g1_i2_m5846|cluster1955rr_1to1ortho.sample_nremoved.fa	gi|91078584|ref|XP_971954.1| PREDICTED: 3-hydroxyacyl-CoA dehydrogenase type-2 [Tribolium castaneum]	958	4.59035e-129	184	256	256	1
cluster1956rr_1to1ortho.sample_nremoved.fa.aln	29	0.00192386	1341	5	yes	mag02_snpQ20AD3md3_300_NI@c54541_g1_i1_m5856|cluster1956rr_1to1ortho.sample_nremoved.fa	gi|642937799|ref|XP_008200305.1| PREDICTED: cleavage stimulation factor subunit 2 tau variant [Tribolium castaneum]	1040	2.50976e-136	256	443	443	1
cluster1957rr_1to1ortho.sample_nremoved.fa.aln	29	0.00236689	1593	11	yes	mag02_snpQ20AD3md3_300_NI@c54543_g1_i1_m5857|cluster1957rr_1to1ortho.sample_nremoved.fa	gi|644995489|ref|XP_008208849.1| PREDICTED: glucosidase 2 subunit beta [Nasonia vitripennis] >gi|644995491|ref|XP_008208850.1| PREDICTED: glucosidase 2 subunit beta [Nasonia vitripennis] >gi|644995494|ref|XP_008208851.1| PREDICTED: glucosidase 2 subunit beta [Nasonia vitripennis] >gi|644995496|ref|XP_008208852.1| PREDICTED: glucosidase 2 subunit beta [Nasonia vitripennis]	1074	2.79371e-138	239	497	497	1
cluster1959rr_1to1ortho.sample_nremoved.fa.aln	29	0.00435738	1743	19	yes	mag02_snpQ20AD3md3_300_NI@c54559_g1_i1_m5861|cluster1959rr_1to1ortho.sample_nremoved.fa	gi|557776329|ref|XP_005187807.1| PREDICTED: protein TBRG4-like isoform X1 [Musca domestica] >gi|557776331|ref|XP_005187808.1| PREDICTED: protein TBRG4-like isoform X2 [Musca domestica]	1036	2.17475e-131	212	484	484	1
cluster195rr_1to1ortho.sample_nremoved.fa.aln	29	0.00153369	1554	6	yes	mag02_snpQ20AD3md3_300_NI@c62565_g1_i3_m8517|cluster195rr_1to1ortho.sample_nremoved.fa	gi|383856772|ref|XP_003703881.1| PREDICTED: F-box/LRR-repeat protein 7-like [Megachile rotundata]	2273	0	462	518	518	1
cluster1960rr_1to1ortho.sample_nremoved.fa.aln	29	0.0024954	846	4	no	mag02_snpQ20AD3md3_300_NI@c54561_g1_i1_m5862|cluster1960rr_1to1ortho.sample_nremoved.fa	gi|242023602|ref|XP_002432221.1| COP9 signalosome complex subunit 7A, putative [Pediculus humanus corporis]	1017	1.95609e-137	187	255	255	1
cluster1961rr_1to1ortho.sample_nremoved.fa.aln	29	0.00159265	612	2	yes	mag02_snpQ20AD3md3_300_NI@c54570_g2_i2_m5868|cluster1961rr_1to1ortho.sample_nremoved.fa	gi|642912561|ref|XP_008200911.1| PREDICTED: PRADC1-like protein isoform X2 [Tribolium castaneum]	550	6.01504e-69	103	197	197	1
cluster1963rr_1to1ortho.sample_nremoved.fa.aln	29	0.000931166	1005	2	yes	mag02_snpQ20AD3md3_300_NI@c54583_g1_i1_m5876|cluster1963rr_1to1ortho.sample_nremoved.fa	gi|380015101|ref|XP_003691549.1| PREDICTED: eukaryotic translation initiation factor 2 subunit 1-like [Apis florea]	1267	1.82243e-173	258	291	291	1
cluster1965rr_1to1ortho.sample_nremoved.fa.aln	29	0.00158963	781	5	no	mag02_snpQ20AD3md3_300_NI@c54588_g1_i1_m5879|cluster1965rr_1to1ortho.sample_nremoved.fa	gi|91077876|ref|XP_972781.1| PREDICTED: mediator of RNA polymerase II transcription subunit 4 [Tribolium castaneum]	890	1.06755e-118	184	241	241	1
cluster1966rr_1to1ortho.sample_nremoved.fa.aln	29	0.00058877	1047	2	yes	mag02_snpQ20AD3md3_300_NI@c54595_g1_i2_m5880|cluster1966rr_1to1ortho.sample_nremoved.fa	gi|746862182|ref|XP_011061998.1| PREDICTED: 28S ribosomal protein S35, mitochondrial [Acromyrmex echinatior]	892	3.07156e-116	172	314	314	1
cluster1967rr_1to1ortho.sample_nremoved.fa.aln	29	0.0022164	2272	8	no	mag06_snpQ20AD3md3_300_NI@c69083_g1_i1_m23706|cluster1967rr_1to1ortho.sample_nremoved.fa	gi|383863081|ref|XP_003707011.1| PREDICTED: ATP-binding cassette sub-family B member 7, mitochondrial-like [Megachile rotundata]	2399	0	463	628	628	1
cluster1968rr_1to1ortho.sample_nremoved.fa.aln	28	0.00114846	1341	4	yes	mag01_snpQ20AD3md3_300_NI@c34720_g1_i2_m2809|cluster1968rr_1to1ortho.sample_nremoved.fa	gi|91078278|ref|XP_971673.1| PREDICTED: probable malonyl-CoA-acyl carrier protein transacylase, mitochondrial [Tribolium castaneum]	1128	1.73826e-149	208	409	409	1
cluster1969rr_1to1ortho.sample_nremoved.fa.aln	29	0.00174397	1197	5	no	mag02_snpQ20AD3md3_300_NI@c54613_g1_i1_m5892|cluster1969rr_1to1ortho.sample_nremoved.fa	gi|193673890|ref|XP_001946785.1| PREDICTED: pentatricopeptide repeat-containing protein 2, mitochondrial-like [Acyrthosiphon pisum]	841	2.02093e-107	171	386	386	1
cluster1971rr_1to1ortho.sample_nremoved.fa.aln	29	0	468	0	yes	mag02_snpQ20AD3md3_300_NI@c5461_g1_i1_m430|cluster1971rr_1to1ortho.sample_nremoved.fa	gi|91094041|ref|XP_968248.1| PREDICTED: mitochondrial import receptor subunit TOM20 homolog [Tribolium castaneum]	275	3.13334e-29	93	150	150	1
cluster1973rr_1to1ortho.sample_nremoved.fa.aln	29	0	456	0	yes	mag02_snpQ20AD3md3_300_NI@c54628_g1_i1_m5904|cluster1973rr_1to1ortho.sample_nremoved.fa	gi|645013778|ref|XP_008205257.1| PREDICTED: ubiquitin-conjugating enzyme E2-17 kDa isoform X2 [Nasonia vitripennis] >gi|665806323|ref|XP_008551398.1| PREDICTED: ubiquitin-conjugating enzyme E2-17 kDa isoform X2 [Microplitis demolitor] >gi|746851266|ref|XP_011056148.1| PREDICTED: ubiquitin-conjugating enzyme E2-17 kDa isoform X2 [Acromyrmex echinatior]	813	1.73099e-110	151	151	151	1
cluster1974rr_1to1ortho.sample_nremoved.fa.aln	29	0.00147231	1053	7	no	mag01_snpQ20AD3md3_300_NI@c62804_g1_i1_m8529|cluster1974rr_1to1ortho.sample_nremoved.fa	gi|91076986|ref|XP_975465.1| PREDICTED: SPARC [Tribolium castaneum]	916	1.07474e-120	169	231	231	1
cluster1975rr_1to1ortho.sample_nremoved.fa.aln	29	0.00227021	1155	6	no	mag20_snpQ20AD3md3_300_NI@c71109_g2_i3_m13960|cluster1975rr_1to1ortho.sample_nremoved.fa	gi|383851578|ref|XP_003701309.1| PREDICTED: transmembrane protein 115-like [Megachile rotundata]	1236	1.80326e-167	227	308	308	1
cluster1976rr_1to1ortho.sample_nremoved.fa.aln	29	0.00150586	2448	9	yes	mag04_snpQ20AD3md3_300_NI@c15681_g1_i1_m1181|cluster1976rr_1to1ortho.sample_nremoved.fa	gi|662190089|ref|XP_008467792.1| PREDICTED: next to BRCA1 gene 1 protein-like [Diaphorina citri]	205	3.59585e-16	42	97	97	1
cluster1977rr_1to1ortho.sample_nremoved.fa.aln	29	0.000575386	1008	2	yes	mag02_snpQ20AD3md3_300_NI@c54652_g1_i1_m5915|cluster1977rr_1to1ortho.sample_nremoved.fa	gi|91076686|ref|XP_971385.1| PREDICTED: dnaJ homolog subfamily C member 25 homolog [Tribolium castaneum]	894	6.09981e-117	195	330	330	1
cluster1978rr_1to1ortho.sample_nremoved.fa.aln	29	0	357	0	yes	mag02_snpQ20AD3md3_300_NI@c5465_g1_i1_m432|cluster1978rr_1to1ortho.sample_nremoved.fa	gi|340713817|ref|XP_003395432.1| PREDICTED: mitochondrial import inner membrane translocase subunit TIM14-like isoform 1 [Bombus terrestris]	382	3.94075e-46	71	97	97	1
cluster1980rr_1to1ortho.sample_nremoved.fa.aln	29	0.00172938	1581	6	yes	mag10_snpQ20AD3md3_300_NI@c54686_g1_i1_m5922|cluster1980rr_1to1ortho.sample_nremoved.fa	gi|383849834|ref|XP_003700540.1| PREDICTED: DEAD-box helicase Dbp80-like [Megachile rotundata]	1861	0	355	498	498	1
cluster1981rr_1to1ortho.sample_nremoved.fa.aln	28	0.00306338	1472	9	no	mag13_snpQ20AD3md3_300_NI@c50447_g1_i1_m5149|cluster1981rr_1to1ortho.sample_nremoved.fa	gi|641681564|ref|XP_003248796.2| PREDICTED: LOW QUALITY PROTEIN: protein AATF-like [Acyrthosiphon pisum]	601	9.11055e-73	114	193	193	1
cluster1983rr_1to1ortho.sample_nremoved.fa.aln	29	0.00146635	393	2	yes	mag02_snpQ20AD3md3_300_NI@c54729_g1_i1_m5938|cluster1983rr_1to1ortho.sample_nremoved.fa	gi|242003765|ref|XP_002422853.1| 40S ribosomal protein S17, putative [Pediculus humanus corporis]	616	4.04343e-81	118	131	131	1
cluster1984rr_1to1ortho.sample_nremoved.fa.aln	29	0.00220024	1446	7	yes	mag02_snpQ20AD3md3_300_NI@c54744_g1_i2_m5940|cluster1984rr_1to1ortho.sample_nremoved.fa	gi|662196702|ref|XP_008471393.1| PREDICTED: notchless protein homolog 1-like [Diaphorina citri]	1782	0	329	464	464	1
cluster1988rr_1to1ortho.sample_nremoved.fa.aln	29	0.00267009	1597	8	no	mag02_snpQ20AD3md3_300_NI@c54762_g1_i1_m5946|cluster1988rr_1to1ortho.sample_nremoved.fa	gi|189240914|ref|XP_967845.2| PREDICTED: UDP-glucuronosyltransferase 1-7C-like [Tribolium castaneum]	984	6.48696e-125	219	503	503	1
cluster1989rr_1to1ortho.sample_nremoved.fa.aln	29	0.000558079	2691	4	yes	mag02_snpQ20AD3md3_300_NI@c54776_g2_i1_m5955|cluster1989rr_1to1ortho.sample_nremoved.fa	gi|91080533|ref|XP_972324.1| PREDICTED: alpha-actinin, sarcomeric isoform X2 [Tribolium castaneum]	4407	0	834	890	890	1
cluster1990rr_1to1ortho.sample_nremoved.fa.aln	29	0.0014153	522	3	yes	mag03_snpQ20AD3md3_300_NI@c54780_g1_i1_m5957|cluster1990rr_1to1ortho.sample_nremoved.fa	gi|498927274|ref|XP_004518100.1| PREDICTED: probable ribosome biogenesis protein RLP24-like [Ceratitis capitata]	591	7.0701e-76	116	146	146	1
cluster1992rr_1to1ortho.sample_nremoved.fa.aln	29	0.00208689	1140	6	no	mag04_snpQ20AD3md3_300_NI@c58609_g1_i1_m7196|cluster1992rr_1to1ortho.sample_nremoved.fa	gi|641662839|ref|XP_008182405.1| PREDICTED: venom protease-like [Acyrthosiphon pisum] >gi|641662841|ref|XP_008182406.1| PREDICTED: venom protease-like [Acyrthosiphon pisum]	894	1.93594e-115	180	365	365	1
cluster1993rr_1to1ortho.sample_nremoved.fa.aln	29	0.000981348	1380	5	yes	mag23_snpQ20AD3md3_300_NI@c54792_g1_i1_m5962|cluster1993rr_1to1ortho.sample_nremoved.fa	gi|328779162|ref|XP_623977.2| PREDICTED: maternal protein exuperantia isoform X5 [Apis mellifera] >gi|571569671|ref|XP_006560071.1| PREDICTED: maternal protein exuperantia isoform X1 [Apis mellifera] >gi|571569677|ref|XP_006560072.1| PREDICTED: maternal protein exuperantia isoform X2 [Apis mellifera] >gi|571569686|ref|XP_006560073.1| PREDICTED: maternal protein exuperantia isoform X3 [Apis mellif…	750	1.11652e-92	146	321	321	1
cluster1995rr_1to1ortho.sample_nremoved.fa.aln	29	0.00251605	3176	19	no	mag13_snpQ20AD3md3_300_NI@c54396_g1_i1_m6159|cluster1995rr_1to1ortho.sample_nremoved.fa	gi|242023316|ref|XP_002432080.1| trypsin, putative [Pediculus humanus corporis]	358	9.38602e-34	80	145	145	2
cluster1996rr_1to1ortho.sample_nremoved.fa.aln	29	0.00195112	837	6	yes	mag02_snpQ20AD3md3_300_NI@c54805_g1_i1_m5973|cluster1996rr_1to1ortho.sample_nremoved.fa	gi|156543654|ref|XP_001607442.1| PREDICTED: proteasome subunit beta type-7 [Nasonia vitripennis]	1070	2.27128e-145	202	278	278	1
cluster1997rr_1to1ortho.sample_nremoved.fa.aln	29	0.00252333	1721	13	no	mag06_snpQ20AD3md3_300_NI@c46338_g2_i1_m7843|cluster1997rr_1to1ortho.sample_nremoved.fa	gi|91080201|ref|XP_971515.1| PREDICTED: serine/threonine-protein kinase RIO1 [Tribolium castaneum]	1531	0	306	461	461	1
cluster1998rr_1to1ortho.sample_nremoved.fa.aln	29	0.00037241	681	1	yes	mag02_snpQ20AD3md3_300_NI@c54849_g1_i1_m5988|cluster1998rr_1to1ortho.sample_nremoved.fa	gi|642933995|ref|XP_008197596.1| PREDICTED: uncharacterized protein LOC100142086 [Tribolium castaneum]	583	2.46295e-73	123	226	226	1
cluster1999rr_1to1ortho.sample_nremoved.fa.aln	29	0.00134166	900	4	yes	mag02_snpQ20AD3md3_300_NI@c54852_g1_i2_m5990|cluster1999rr_1to1ortho.sample_nremoved.fa	gi|156537815|ref|XP_001608071.1| PREDICTED: deoxyhypusine hydroxylase [Nasonia vitripennis] >gi|645000093|ref|XP_008215844.1| PREDICTED: deoxyhypusine hydroxylase [Nasonia vitripennis] >gi|645000095|ref|XP_008215845.1| PREDICTED: deoxyhypusine hydroxylase [Nasonia vitripennis] >gi|645000097|ref|XP_008215846.1| PREDICTED: deoxyhypusine hydroxylase [Nasonia vitripennis] >gi|645000099|ref|XP_0082158…	1061	2.8547e-143	200	302	302	1
cluster199rr_1to1ortho.sample_nremoved.fa.aln	29	0.0020363	1102	9	no	mag02_snpQ20AD3md3_300_NI@c63098_g1_i1_m8740|cluster199rr_1to1ortho.sample_nremoved.fa	gi|572299891|ref|XP_006616057.1| PREDICTED: activating transcription factor of chaperone-like isoform X1 [Apis dorsata]	207	6.89806e-17	45	90	90	1
cluster2001rr_1to1ortho.sample_nremoved.fa.aln	29	0.0013558	684	2	yes	mag02_snpQ20AD3md3_300_NI@c54870_g1_i1_m6000|cluster2001rr_1to1ortho.sample_nremoved.fa	gi|512931543|ref|XP_004932329.1| PREDICTED: ubiquitin carboxyl-terminal hydrolase-like isoform X1 [Bombyx mori] >gi|512931547|ref|XP_004932330.1| PREDICTED: ubiquitin carboxyl-terminal hydrolase-like isoform X2 [Bombyx mori]	789	2.41136e-104	135	224	224	1
cluster2004rr_1to1ortho.sample_nremoved.fa.aln	29	0.00200645	1914	11	yes	mag02_snpQ20AD3md3_300_NI@c54932_g1_i1_m6025|cluster2004rr_1to1ortho.sample_nremoved.fa	gi|328713184|ref|XP_001949624.2| PREDICTED: very long-chain specific acyl-CoA dehydrogenase, mitochondrial [Acyrthosiphon pisum]	2362	0	457	587	587	1
cluster2007rr_1to1ortho.sample_nremoved.fa.aln	29	0.00119505	736	2	no	mag06_snpQ20AD3md3_300_NI@c116588_g1_i1_m27337|cluster2007rr_1to1ortho.sample_nremoved.fa	gi|662200023|ref|XP_008473202.1| PREDICTED: yrdC domain-containing protein, mitochondrial [Diaphorina citri]	512	4.18576e-62	102	225	225	1
cluster2009rr_1to1ortho.sample_nremoved.fa.aln	29	0.00189429	921	5	no	mag02_snpQ20AD3md3_300_NI@c5497_g1_i1_m437|cluster2009rr_1to1ortho.sample_nremoved.fa	gi|662208691|ref|XP_008477909.1| PREDICTED: uncharacterized protein C9orf78 [Diaphorina citri]	1020	7.17335e-137	201	294	294	1
cluster2012rr_1to1ortho.sample_nremoved.fa.aln	29	0.00109154	1699	6	no	mag14_snpQ20AD3md3_300_NI@c68986_g1_i1_m23681|cluster2012rr_1to1ortho.sample_nremoved.fa	gi|665804191|ref|XP_008550226.1| PREDICTED: protein ST7 homolog [Microplitis demolitor]	2321	0	446	516	516	2
cluster2014rr_1to1ortho.sample_nremoved.fa.aln	28	0.00162081	1224	5	yes	mag02_snpQ20AD3md3_300_NI@c55068_g1_i3_m6068|cluster2014rr_1to1ortho.sample_nremoved.fa	gi|642917757|ref|XP_008191356.1| PREDICTED: uncharacterized protein LOC100141567 isoform X1 [Tribolium castaneum] >gi|642917759|ref|XP_008191357.1| PREDICTED: uncharacterized protein LOC100141567 isoform X1 [Tribolium castaneum]	475	9.93344e-54	143	270	270	1
cluster2015rr_1to1ortho.sample_nremoved.fa.aln	28	0.0010536	399	2	yes	mag02_snpQ20AD3md3_300_NI@c55073_g1_i1_m6071|cluster2015rr_1to1ortho.sample_nremoved.fa	gi|512926603|ref|XP_004931127.1| PREDICTED: uncharacterized protein LOC101742365 [Bombyx mori]	170	1.62551e-14	36	98	98	1
cluster2016rr_1to1ortho.sample_nremoved.fa.aln	28	0.00202912	560	2	no	mag02_snpQ20AD3md3_300_NI@c55073_g1_i1_m6070|cluster2016rr_1to1ortho.sample_nremoved.fa	gi|242006910|ref|XP_002424285.1| TPR repeat-containing protein ZK328.7, putative [Pediculus humanus corporis]	231	1.90668e-20	66	172	172	1
cluster2017rr_1to1ortho.sample_nremoved.fa.aln	29	0.000351676	834	1	yes	mag02_snpQ20AD3md3_300_NI@c55076_g1_i1_m6074|cluster2017rr_1to1ortho.sample_nremoved.fa	gi|572304052|ref|XP_006617999.1| PREDICTED: protein CDV3 homolog [Apis dorsata]	264	1.83564e-25	104	256	256	1
cluster2018rr_1to1ortho.sample_nremoved.fa.aln	29	0.000764369	921	2	no	mag06_snpQ20AD3md3_300_NI@c27180_g1_i1_m2991|cluster2018rr_1to1ortho.sample_nremoved.fa	gi|91088623|ref|XP_976150.1| PREDICTED: voltage-dependent anion-selective channel-like [Tribolium castaneum]	1068	1.81472e-144	198	277	277	1
cluster2023rr_1to1ortho.sample_nremoved.fa.aln	29	0.00301457	1359	10	no	mag13_snpQ20AD3md3_300_NI@c60645_g1_i1_m7668|cluster2023rr_1to1ortho.sample_nremoved.fa	gi|642910507|ref|XP_008200244.1| PREDICTED: uncharacterized protein LOC660017 [Tribolium castaneum]	938	8.72688e-121	233	444	444	1
cluster2027rr_1to1ortho.sample_nremoved.fa.aln	29	6.75348e-05	1056	1	yes	mag02_snpQ20AD3md3_300_NI@c55169_g1_i3_m6105|cluster2027rr_1to1ortho.sample_nremoved.fa	gi|746853825|ref|XP_011057530.1| PREDICTED: protein FAM45B-like [Acromyrmex echinatior]	1049	6.96624e-140	205	350	350	1
cluster2028rr_1to1ortho.sample_nremoved.fa.aln	29	0.00178185	2785	10	no	mag01_snpQ20AD3md3_300_NI@c66866_g1_i1_m10439|cluster2028rr_1to1ortho.sample_nremoved.fa	gi|91079915|ref|XP_967163.1| PREDICTED: cold shock domain-containing protein E1 [Tribolium castaneum] >gi|642918342|ref|XP_008196887.1| PREDICTED: cold shock domain-containing protein E1 [Tribolium castaneum]	3320	0	657	937	937	1
cluster2029rr_1to1ortho.sample_nremoved.fa.aln	29	0.00331516	829	8	no	mag09_snpQ20AD3md3_300_NI@c55175_g1_i1_m6109|cluster2029rr_1to1ortho.sample_nremoved.fa	gi|350417562|ref|XP_003491483.1| PREDICTED: activator of basal transcription 1-like [Bombus impatiens]	512	3.76853e-62	112	226	226	1
cluster2032rr_1to1ortho.sample_nremoved.fa.aln	29	0.00321539	450	3	yes	mag02_snpQ20AD3md3_300_NI@c55197_g1_i1_m6117|cluster2032rr_1to1ortho.sample_nremoved.fa	gi|17647231|ref|NP_523710.1| calmodulin, isoform A [Drosophila melanogaster] >gi|24652938|ref|NP_725120.1| calmodulin, isoform B [Drosophila melanogaster] >gi|114052252|ref|NP_001040234.1| calmodulin [Bombyx mori] >gi|386767794|ref|NP_001246276.1| calmodulin, isoform C [Drosophila melanogaster] >gi|386767796|ref|NP_001246277.1| calmodulin, isoform D [Drosophila melanogaster] >gi|665400376|ref|NP_…	761	1.16444e-102	149	149	149	1
cluster2036rr_1to1ortho.sample_nremoved.fa.aln	29	0.00232076	957	5	yes	mag02_snpQ20AD3md3_300_NI@c55235_g1_i1_m6130|cluster2036rr_1to1ortho.sample_nremoved.fa	gi|383849103|ref|XP_003700186.1| PREDICTED: lambda-crystallin homolog [Megachile rotundata]	1017	4.24789e-136	193	300	300	1
cluster2037rr_1to1ortho.sample_nremoved.fa.aln	29	0.000942328	551	1	no	mag02_snpQ20AD3md3_300_NI@c55253_g1_i1_m6137|cluster2037rr_1to1ortho.sample_nremoved.fa	gi|91085813|ref|XP_974738.1| PREDICTED: YY1-associated factor 2 [Tribolium castaneum]	372	2.58529e-43	88	131	131	1
cluster2038rr_1to1ortho.sample_nremoved.fa.aln	29	0.000810572	552	1	yes	mag02_snpQ20AD3md3_300_NI@c55267_g1_i1_m6138|cluster2038rr_1to1ortho.sample_nremoved.fa	gi|662200310|ref|XP_008473359.1| PREDICTED: uncharacterized protein LOC103510472 isoform X1 [Diaphorina citri] >gi|662200312|ref|XP_008473360.1| PREDICTED: uncharacterized protein LOC103510472 isoform X1 [Diaphorina citri] >gi|662200314|ref|XP_008473361.1| PREDICTED: uncharacterized protein LOC103510472 isoform X1 [Diaphorina citri] >gi|662200316|ref|XP_008473362.1| PREDICTED: uncharacterized pro…	216	5.24394e-20	56	181	181	1
cluster2039rr_1to1ortho.sample_nremoved.fa.aln	29	0.00206345	990	5	yes	mag02_snpQ20AD3md3_300_NI@c55278_g1_i1_m6142|cluster2039rr_1to1ortho.sample_nremoved.fa	gi|345489040|ref|XP_001605789.2| PREDICTED: tumor suppressor candidate 3 [Nasonia vitripennis]	1230	6.50371e-168	226	312	312	1
cluster2040rr_1to1ortho.sample_nremoved.fa.aln	29	0.00216734	855	4	yes	mag02_snpQ20AD3md3_300_NI@c55287_g1_i2_m6146|cluster2040rr_1to1ortho.sample_nremoved.fa	gi|746864963|ref|XP_011063499.1| PREDICTED: ER membrane protein complex subunit 2-like [Acromyrmex echinatior] >gi|746864965|ref|XP_011063500.1| PREDICTED: ER membrane protein complex subunit 2-like [Acromyrmex echinatior] >gi|746864967|ref|XP_011063501.1| PREDICTED: ER membrane protein complex subunit 2-like [Acromyrmex echinatior]	905	4.9652e-120	171	283	283	1
cluster2041rr_1to1ortho.sample_nremoved.fa.aln	29	0.00146628	1262	5	no	mag14_snpQ20AD3md3_300_NI@c25637_g1_i1_m2717|cluster2041rr_1to1ortho.sample_nremoved.fa	gi|662216524|ref|XP_008482198.1| PREDICTED: neurogenic locus notch homolog protein 1 [Diaphorina citri]	1352	0	260	370	370	3
cluster2042rr_1to1ortho.sample_nremoved.fa.aln	29	0.0029015	1281	9	no	mag02_snpQ20AD3md3_300_NI@c55302_g1_i1_m6153|cluster2042rr_1to1ortho.sample_nremoved.fa	gi|91079538|ref|XP_970846.1| PREDICTED: uncharacterized protein LOC659449 [Tribolium castaneum]	1186	3.26129e-158	237	403	403	1
cluster2043rr_1to1ortho.sample_nremoved.fa.aln	29	0.00198616	1971	10	no	mag02_snpQ20AD3md3_300_NI@c55310_g1_i1_m6155|cluster2043rr_1to1ortho.sample_nremoved.fa	gi|665811927|ref|XP_008554455.1| PREDICTED: nuclear protein localization protein 4 homolog isoform X1 [Microplitis demolitor]	2394	0	439	656	656	1
cluster2044rr_1to1ortho.sample_nremoved.fa.aln	29	0.000841652	1209	2	yes	mag02_snpQ20AD3md3_300_NI@c55311_g1_i1_m6157|cluster2044rr_1to1ortho.sample_nremoved.fa	gi|665818812|ref|XP_008558253.1| PREDICTED: eukaryotic initiation factor 4A-III [Microplitis demolitor]	2031	0	379	403	403	1
cluster2045rr_1to1ortho.sample_nremoved.fa.aln	28	0.00190049	904	4	no	mag14_snpQ20AD3md3_300_NI@c51130_g1_i1_m9919|cluster2045rr_1to1ortho.sample_nremoved.fa	gi|746840285|ref|XP_011050368.1| PREDICTED: peptidyl-prolyl cis-trans isomerase E [Acromyrmex echinatior]	1173	2.07153e-160	233	297	297	1
cluster2047rr_1to1ortho.sample_nremoved.fa.aln	29	0.00183295	1155	5	yes	mag02_snpQ20AD3md3_300_NI@c55479_g1_i1_m6192|cluster2047rr_1to1ortho.sample_nremoved.fa	gi|345493446|ref|XP_001604739.2| PREDICTED: traB domain-containing protein isoform X1 [Nasonia vitripennis]	796	5.20526e-100	184	334	334	1
cluster2048rr_1to1ortho.sample_nremoved.fa.aln	28	0.00244941	1752	12	no	mag03_snpQ20AD3md3_300_NI@c55481_g1_i1_m6194|cluster2048rr_1to1ortho.sample_nremoved.fa	gi|662206126|ref|XP_008476511.1| PREDICTED: probable glutamate--tRNA ligase, mitochondrial [Diaphorina citri]	1446	0	271	519	519	1
cluster2049rr_1to1ortho.sample_nremoved.fa.aln	29	0.00182886	633	6	yes	mag02_snpQ20AD3md3_300_NI@c55487_g1_i2_m6197|cluster2049rr_1to1ortho.sample_nremoved.fa	gi|91083701|ref|XP_969551.1| PREDICTED: PITH domain-containing protein CG6153 [Tribolium castaneum]	757	3.49073e-100	134	190	190	1
cluster2052rr_1to1ortho.sample_nremoved.fa.aln	29	0.00233817	1665	9	yes	mag02_snpQ20AD3md3_300_NI@c55548_g1_i1_m6208|cluster2052rr_1to1ortho.sample_nremoved.fa	gi|383865198|ref|XP_003708062.1| PREDICTED: protein GPR107-like [Megachile rotundata]	1869	0	381	564	564	1
cluster2053rr_1to1ortho.sample_nremoved.fa.aln	28	0	508	0	no	mag12_snpQ20AD3md3_300_NI@c55942_g1_i1_m6310|cluster2053rr_1to1ortho.sample_nremoved.fa	gi|242005409|ref|XP_002423561.1| conserved hypothetical protein [Pediculus humanus corporis]	369	1.49578e-43	65	92	92	1
cluster2057rr_1to1ortho.sample_nremoved.fa.aln	28	0.00464837	2246	13	no	mag02_snpQ20AD3md3_300_NI@c55587_g1_i1_m6224|cluster2057rr_1to1ortho.sample_nremoved.fa	gi|642929350|ref|XP_008195799.1| PREDICTED: translation initiation factor IF-2, mitochondrial [Tribolium castaneum]	1921	0	388	720	720	1
cluster2058rr_1to1ortho.sample_nremoved.fa.aln	29	0.00485858	456	5	yes	mag02_snpQ20AD3md3_300_NI@c55590_g1_i2_m6225|cluster2058rr_1to1ortho.sample_nremoved.fa	gi|156554296|ref|XP_001602465.1| PREDICTED: 40S ribosomal protein S14 [Nasonia vitripennis] >gi|645027100|ref|XP_008208988.1| PREDICTED: 40S ribosomal protein S14 [Nasonia vitripennis]	611	9.41188e-80	129	140	140	1
cluster2059rr_1to1ortho.sample_nremoved.fa.aln	29	0.00378817	648	8	yes	mag02_snpQ20AD3md3_300_NI@c55596_g1_i1_m6228|cluster2059rr_1to1ortho.sample_nremoved.fa	gi|512886197|ref|XP_004921720.1| PREDICTED: THO complex subunit 7 homolog isoform X1 [Bombyx mori]	655	1.26825e-84	123	182	182	1
cluster205rr_1to1ortho.sample_nremoved.fa.aln	29	0.00107942	2289	5	yes	mag02_snpQ20AD3md3_300_NI@c65388_g2_i1_m9910|cluster205rr_1to1ortho.sample_nremoved.fa	gi|91086225|ref|XP_972341.1| PREDICTED: dolichyl-diphosphooligosaccharide--protein glycosyltransferase subunit STT3B [Tribolium castaneum]	3305	0	620	748	748	1
cluster2061rr_1to1ortho.sample_nremoved.fa.aln	28	0.00139305	990	3	yes	mag02_snpQ20AD3md3_300_NI@c55662_g1_i1_m6243|cluster2061rr_1to1ortho.sample_nremoved.fa	gi|662210184|ref|XP_008478721.1| PREDICTED: mitotic checkpoint protein BUB3 [Diaphorina citri] >gi|662210186|ref|XP_008478722.1| PREDICTED: mitotic checkpoint protein BUB3 [Diaphorina citri]	1397	0	259	325	325	1
cluster2063rr_1to1ortho.sample_nremoved.fa.aln	28	0.000419929	911	2	no	mag03_snpQ20AD3md3_300_NI@c55729_g1_i2_m6254|cluster2063rr_1to1ortho.sample_nremoved.fa	NA	NA	NA	NA	NA	NA	NA
cluster2065rr_1to1ortho.sample_nremoved.fa.aln	29	0.0039671	753	7	yes	mag02_snpQ20AD3md3_300_NI@c55815_g1_i1_m6274|cluster2065rr_1to1ortho.sample_nremoved.fa	gi|195109500|ref|XP_001999322.1| GI24449 [Drosophila mojavensis]	378	8.11081e-43	76	176	176	1
cluster2067rr_1to1ortho.sample_nremoved.fa.aln	29	0.00151131	720	4	yes	mag02_snpQ20AD3md3_300_NI@c55871_g1_i1_m6279|cluster2067rr_1to1ortho.sample_nremoved.fa	gi|158298472|ref|XP_318643.3| AGAP009613-PA [Anopheles gambiae str. PEST]	650	3.28703e-83	119	215	215	1
cluster2068rr_1to1ortho.sample_nremoved.fa.aln	29	0.000135946	708	1	no	mag02_snpQ20AD3md3_300_NI@c55892_g1_i3_m6285|cluster2068rr_1to1ortho.sample_nremoved.fa	gi|665789650|ref|XP_008560472.1| PREDICTED: uracil phosphoribosyltransferase homolog [Microplitis demolitor]	999	4.02582e-136	185	228	228	1
cluster2071rr_1to1ortho.sample_nremoved.fa.aln	29	0	660	0	no	mag04_snpQ20AD3md3_300_NI@c32987_g1_i1_m2489|cluster2071rr_1to1ortho.sample_nremoved.fa	gi|512896333|ref|XP_004923885.1| PREDICTED: 1,2-dihydroxy-3-keto-5-methylthiopentene dioxygenase-like isoform X1 [Bombyx mori]	453	1.99191e-54	91	182	182	1
cluster2072rr_1to1ortho.sample_nremoved.fa.aln	28	0.00140003	882	3	yes	mag01_snpQ20AD3md3_300_NI@c35491_g1_i2_m2916|cluster2072rr_1to1ortho.sample_nremoved.fa	gi|242011218|ref|XP_002426352.1| DNA-directed RNA polymerase II 33 kDa polypeptide, putative [Pediculus humanus corporis]	1257	1.67276e-173	235	293	293	1
cluster2073rr_1to1ortho.sample_nremoved.fa.aln	29	0.0021296	1395	6	yes	mag02_snpQ20AD3md3_300_NI@c55976_g1_i2_m6297|cluster2073rr_1to1ortho.sample_nremoved.fa	gi|572305449|ref|XP_006618652.1| PREDICTED: probable serine incorporator-like isoform X2 [Apis dorsata]	1562	0	295	435	435	1
cluster2074rr_1to1ortho.sample_nremoved.fa.aln	29	0.0023441	817	5	no	mag02_snpQ20AD3md3_300_NI@c56074_g1_i2_m6308|cluster2074rr_1to1ortho.sample_nremoved.fa	gi|642917672|ref|XP_967325.2| PREDICTED: haloacid dehalogenase-like hydrolase domain-containing protein 2 [Tribolium castaneum]	504	6.88703e-60	104	251	251	1
cluster2075rr_1to1ortho.sample_nremoved.fa.aln	29	0.00150257	621	2	yes	mag02_snpQ20AD3md3_300_NI@c56082_g1_i1_m6310|cluster2075rr_1to1ortho.sample_nremoved.fa	gi|662201276|ref|XP_008473888.1| PREDICTED: V-type proton ATPase 21 kDa proteolipid subunit [Diaphorina citri]	702	8.81175e-92	156	206	206	1
cluster2077rr_1to1ortho.sample_nremoved.fa.aln	29	0.00173867	1734	10	yes	mag02_snpQ20AD3md3_300_NI@c56094_g2_i1_m6314|cluster2077rr_1to1ortho.sample_nremoved.fa	gi|662205434|ref|XP_008476128.1| PREDICTED: heparan-alpha-glucosaminide N-acetyltransferase [Diaphorina citri]	1079	6.9497e-138	253	577	577	1
cluster2078rr_1to1ortho.sample_nremoved.fa.aln	29	0.00194611	645	3	yes	mag02_snpQ20AD3md3_300_NI@c56116_g1_i1_m6317|cluster2078rr_1to1ortho.sample_nremoved.fa	gi|345497242|ref|XP_001599993.2| PREDICTED: FK506-binding protein 2 isoform X2 [Nasonia vitripennis]	828	1.21678e-110	161	210	210	1
cluster2080rr_1to1ortho.sample_nremoved.fa.aln	29	0	348	0	yes	mag02_snpQ20AD3md3_300_NI@c56170_g1_i1_m6324|cluster2080rr_1to1ortho.sample_nremoved.fa	gi|662208140|ref|XP_008477605.1| PREDICTED: myosin heavy chain, skeletal muscle-like [Diaphorina citri]	211	3.14606e-20	41	65	65	1
cluster2081rr_1to1ortho.sample_nremoved.fa.aln	29	0.00116653	2358	7	yes	mag02_snpQ20AD3md3_300_NI@c56181_g1_i1_m6330|cluster2081rr_1to1ortho.sample_nremoved.fa	gi|157133635|ref|XP_001662951.1| endoplasmin [Aedes aegypti]	2659	0	546	778	778	1
cluster2084rr_1to1ortho.sample_nremoved.fa.aln	29	0.00198783	540	5	yes	mag02_snpQ20AD3md3_300_NI@c56213_g1_i1_m6337|cluster2084rr_1to1ortho.sample_nremoved.fa	gi|242019578|ref|XP_002430237.1| microsomal signal peptidase 23 kD subunit, putative [Pediculus humanus corporis]	787	1.37089e-105	143	179	179	1
cluster2088rr_1to1ortho.sample_nremoved.fa.aln	29	0.00209698	2955	12	yes	mag02_snpQ20AD3md3_300_NI@c56264_g1_i2_m6356|cluster2088rr_1to1ortho.sample_nremoved.fa	gi|645006302|ref|XP_008204416.1| PREDICTED: scaffold attachment factor B2-like, partial [Nasonia vitripennis]	453	3.87404e-45	114	220	220	1
cluster2089rr_1to1ortho.sample_nremoved.fa.aln	28	0.00264912	2847	15	no	mag04_snpQ20AD3md3_300_NI@c42178_g1_i1_m3683|cluster2089rr_1to1ortho.sample_nremoved.fa	gi|350411563|ref|XP_003489391.1| PREDICTED: protein SMG8-like [Bombus impatiens]	2313	0	499	950	950	1
cluster2090rr_1to1ortho.sample_nremoved.fa.aln	29	0.00137335	3261	36	no	mag02_snpQ20AD3md3_300_NI@c56324_g1_i2_m6376|cluster2090rr_1to1ortho.sample_nremoved.fa	gi|383848721|ref|XP_003699996.1| PREDICTED: calcium-transporting ATPase type 2C member 1-like [Megachile rotundata]	3789	0	719	900	900	1
cluster2091rr_1to1ortho.sample_nremoved.fa.aln	29	0.00082098	636	1	yes	mag02_snpQ20AD3md3_300_NI@c56329_g1_i3_m6380|cluster2091rr_1to1ortho.sample_nremoved.fa	gi|746861719|ref|XP_011061749.1| PREDICTED: uncharacterized Golgi apparatus membrane protein-like protein CG5021 isoform X1 [Acromyrmex echinatior]	735	1.25029e-96	130	191	191	1
cluster2093rr_1to1ortho.sample_nremoved.fa.aln	29	0.00150838	966	3	yes	mag02_snpQ20AD3md3_300_NI@c56367_g1_i1_m6387|cluster2093rr_1to1ortho.sample_nremoved.fa	gi|157114932|ref|XP_001652492.1| mitochondrial import receptor subunit tom40 [Aedes aegypti]	1107	1.59153e-149	201	322	322	1
cluster2094rr_1to1ortho.sample_nremoved.fa.aln	29	0.00148516	1860	13	yes	mag02_snpQ20AD3md3_300_NI@c56373_g2_i1_m6393|cluster2094rr_1to1ortho.sample_nremoved.fa	gi|642922843|ref|XP_008193348.1| PREDICTED: sodium- and chloride-dependent GABA transporter 1 [Tribolium castaneum] >gi|642922845|ref|XP_008193349.1| PREDICTED: sodium- and chloride-dependent GABA transporter 1 [Tribolium castaneum]	2580	0	469	578	578	1
cluster2098rr_1to1ortho.sample_nremoved.fa.aln	29	0.00106073	2073	10	yes	mag01_snpQ20AD3md3_300_NI@c101821_g1_i1_m27105|cluster2098rr_1to1ortho.sample_nremoved.fa	gi|350406395|ref|XP_003487758.1| PREDICTED: hypothetical protein LOC100742942 [Bombus impatiens]	536	1.17036e-56	128	342	342	1
cluster2105rr_1to1ortho.sample_nremoved.fa.aln	29	0.00142889	357	1	yes	mag02_snpQ20AD3md3_300_NI@c56543_g1_i1_m6455|cluster2105rr_1to1ortho.sample_nremoved.fa	gi|383861507|ref|XP_003706227.1| PREDICTED: V-type proton ATPase subunit G-like [Megachile rotundata]	247	5.4288e-26	99	115	115	1
cluster2106rr_1to1ortho.sample_nremoved.fa.aln	29	0.00148416	972	3	yes	mag02_snpQ20AD3md3_300_NI@c56601_g1_i1_m6469|cluster2106rr_1to1ortho.sample_nremoved.fa	gi|91079883|ref|XP_967733.1| PREDICTED: ubiquitin carboxyl-terminal hydrolase isozyme L5 [Tribolium castaneum]	1326	0	234	306	306	1
cluster2108rr_1to1ortho.sample_nremoved.fa.aln	29	0.00426682	1389	13	no	mag09_snpQ20AD3md3_300_NI@c56628_g1_i1_m6475|cluster2108rr_1to1ortho.sample_nremoved.fa	gi|328714625|ref|XP_003245413.1| PREDICTED: solute carrier family 46 member 3-like [Acyrthosiphon pisum]	928	3.34532e-118	192	436	436	2
cluster2109rr_1to1ortho.sample_nremoved.fa.aln	29	0.00712683	456	8	yes	mag02_snpQ20AD3md3_300_NI@c56645_g1_i1_m6479|cluster2109rr_1to1ortho.sample_nremoved.fa	gi|189234248|ref|XP_973806.2| PREDICTED: E3 ubiquitin-protein ligase RNF181 [Tribolium castaneum]	491	9.14308e-62	91	151	151	1
cluster2110rr_1to1ortho.sample_nremoved.fa.aln	29	0.00164566	618	3	yes	mag02_snpQ20AD3md3_300_NI@c56646_g1_i1_m6481|cluster2110rr_1to1ortho.sample_nremoved.fa	gi|91090073|ref|XP_969725.1| PREDICTED: nuclear transcription factor Y subunit B-4 isoform X2 [Tribolium castaneum]	712	2.15817e-93	141	205	205	1
cluster2112rr_1to1ortho.sample_nremoved.fa.aln	28	0	1218	0	no	mag02_snpQ20AD3md3_300_NI@c56654_g1_i1_m6484|cluster2112rr_1to1ortho.sample_nremoved.fa	gi|189238017|ref|XP_970317.2| PREDICTED: uncharacterized protein LOC658873 isoform X1 [Tribolium castaneum]	586	4.20585e-72	116	255	255	1
cluster2115rr_1to1ortho.sample_nremoved.fa.aln	28	0.00224259	891	7	yes	mag02_snpQ20AD3md3_300_NI@c56688_g1_i1_m6499|cluster2115rr_1to1ortho.sample_nremoved.fa	gi|158295981|ref|XP_001237830.2| AGAP006520-PA [Anopheles gambiae str. PEST]	1109	2.3868e-150	200	264	264	1
cluster2116rr_1to1ortho.sample_nremoved.fa.aln	29	0.00194479	1581	6	yes	mag02_snpQ20AD3md3_300_NI@c56695_g1_i2_m6500|cluster2116rr_1to1ortho.sample_nremoved.fa	gi|642923551|ref|XP_008193555.1| PREDICTED: Golgi integral membrane protein 4 [Tribolium castaneum]	263	3.97182e-23	86	237	237	1
cluster2117rr_1to1ortho.sample_nremoved.fa.aln	29	0.0036521	858	7	no	mag02_snpQ20AD3md3_300_NI@c56723_g1_i1_m6508|cluster2117rr_1to1ortho.sample_nremoved.fa	gi|328719800|ref|XP_003246863.1| PREDICTED: 39S ribosomal protein L46, mitochondrial [Acyrthosiphon pisum]	589	7.4259e-73	120	248	248	1
cluster2118rr_1to1ortho.sample_nremoved.fa.aln	29	0.00119425	934	3	no	mag04_snpQ20AD3md3_300_NI@c23759_g1_i1_m1804|cluster2118rr_1to1ortho.sample_nremoved.fa	gi|242009228|ref|XP_002425393.1| Aquaporin AQPAe.a, putative [Pediculus humanus corporis]	747	7.1632e-96	154	241	241	2
cluster2119rr_1to1ortho.sample_nremoved.fa.aln	29	0.00211551	1819	7	no	mag02_snpQ20AD3md3_300_NI@c56767_g2_i2_m6520|cluster2119rr_1to1ortho.sample_nremoved.fa	gi|242023194|ref|XP_002432021.1| conserved hypothetical protein [Pediculus humanus corporis]	2113	0	433	593	593	1
cluster2123rr_1to1ortho.sample_nremoved.fa.aln	29	9.00184e-05	828	1	no	mag06_snpQ20AD3md3_300_NI@c42590_g1_i1_m6435|cluster2123rr_1to1ortho.sample_nremoved.fa	gi|746832283|ref|XP_011057477.1| PREDICTED: methylmalonic aciduria and homocystinuria type D homolog, mitochondrial-like isoform X2 [Acromyrmex echinatior]	608	1.39082e-75	119	240	240	1
cluster2124rr_1to1ortho.sample_nremoved.fa.aln	28	0.00120715	793	2	no	mag10_snpQ20AD3md3_300_NI@c56826_g2_i1_m6537|cluster2124rr_1to1ortho.sample_nremoved.fa	gi|642918507|ref|XP_008191501.1| PREDICTED: thioredoxin-related transmembrane protein 1-like [Tribolium castaneum]	764	1.93028e-99	134	189	189	2
cluster2125rr_1to1ortho.sample_nremoved.fa.aln	28	0.00311927	1860	17	yes	mag02_snpQ20AD3md3_300_NI@c56828_g1_i1_m6538|cluster2125rr_1to1ortho.sample_nremoved.fa	gi|662199252|ref|XP_008472783.1| PREDICTED: glucose dehydrogenase [FAD, quinone]-like [Diaphorina citri]	2347	0	453	614	614	1
cluster2127rr_1to1ortho.sample_nremoved.fa.aln	29	0.0028332	705	4	no	mag02_snpQ20AD3md3_300_NI@c56852_g1_i1_m6544|cluster2127rr_1to1ortho.sample_nremoved.fa	gi|170047167|ref|XP_001851105.1| transmembrane emp24 domain-containing protein 7 [Culex quinquefasciatus]	791	7.48682e-105	134	194	194	1
cluster2129rr_1to1ortho.sample_nremoved.fa.aln	29	0.00132704	1373	4	no	mag09_snpQ20AD3md3_300_NI@c56857_g1_i1_m6551|cluster2129rr_1to1ortho.sample_nremoved.fa	gi|746863483|ref|XP_011062698.1| PREDICTED: protein FAM188A homolog [Acromyrmex echinatior]	1391	0	266	460	460	1
cluster2130rr_1to1ortho.sample_nremoved.fa.aln	29	0.00156554	1655	5	no	mag12_snpQ20AD3md3_300_NI@c27377_g1_i1_m2159|cluster2130rr_1to1ortho.sample_nremoved.fa	gi|229577383|ref|NP_001153366.1| ATP synthase subunit beta, mitochondrial [Nasonia vitripennis]	2283	0	473	521	521	3
cluster2131rr_1to1ortho.sample_nremoved.fa.aln	29	0.000827616	636	1	no	mag04_snpQ20AD3md3_300_NI@c32163_g1_i1_m2399|cluster2131rr_1to1ortho.sample_nremoved.fa	gi|746836963|ref|XP_011069210.1| PREDICTED: protein Dr1 [Acromyrmex echinatior] >gi|746836965|ref|XP_011069211.1| PREDICTED: protein Dr1 [Acromyrmex echinatior] >gi|746836967|ref|XP_011069212.1| PREDICTED: protein Dr1 [Acromyrmex echinatior]	556	9.18228e-71	140	168	168	1
cluster2132rr_1to1ortho.sample_nremoved.fa.aln	29	0.00244599	951	5	yes	mag02_snpQ20AD3md3_300_NI@c56874_g1_i2_m6557|cluster2132rr_1to1ortho.sample_nremoved.fa	gi|383850192|ref|XP_003700681.1| PREDICTED: erlin-1-like [Megachile rotundata]	1291	1.53701e-177	235	311	311	1
cluster2135rr_1to1ortho.sample_nremoved.fa.aln	28	0.000824032	1087	1	no	mag04_snpQ20AD3md3_300_NI@c77701_g2_i2_m22255|cluster2135rr_1to1ortho.sample_nremoved.fa	gi|91088681|ref|XP_974930.1| PREDICTED: synaptic vesicle membrane protein VAT-1 homolog [Tribolium castaneum]	261	4.29059e-24	80	254	254	1
cluster2136rr_1to1ortho.sample_nremoved.fa.aln	29	0.00166902	1794	8	yes	mag02_snpQ20AD3md3_300_NI@c56922_g1_i1_m6588|cluster2136rr_1to1ortho.sample_nremoved.fa	gi|242017237|ref|XP_002429098.1| synoviolin, putative [Pediculus humanus corporis]	1532	0	274	319	319	1
cluster2137rr_1to1ortho.sample_nremoved.fa.aln	29	0.00265459	1587	14	yes	mag02_snpQ20AD3md3_300_NI@c56925_g1_i1_m6589|cluster2137rr_1to1ortho.sample_nremoved.fa	gi|350417882|ref|XP_003491626.1| PREDICTED: DNA polymerase delta subunit 3-like [Bombus impatiens]	243	1.56102e-20	52	133	133	1
cluster2138rr_1to1ortho.sample_nremoved.fa.aln	29	0	612	0	yes	mag02_snpQ20AD3md3_300_NI@c56941_g1_i1_m6598|cluster2138rr_1to1ortho.sample_nremoved.fa	gi|746843419|ref|XP_011051943.1| PREDICTED: rho GDP-dissociation inhibitor 2 isoform X2 [Acromyrmex echinatior]	871	5.64341e-117	158	183	183	1
cluster2141rr_1to1ortho.sample_nremoved.fa.aln	29	0.00310576	1124	8	no	mag02_snpQ20AD3md3_300_NI@c56952_g1_i1_m6604|cluster2141rr_1to1ortho.sample_nremoved.fa	gi|665811361|ref|XP_008554144.1| PREDICTED: zinc transporter ZIP13 [Microplitis demolitor]	831	1.39857e-105	206	424	424	1
cluster2143rr_1to1ortho.sample_nremoved.fa.aln	29	0.000231134	1860	1	yes	mag02_snpQ20AD3md3_300_NI@c56967_g1_i1_m6618|cluster2143rr_1to1ortho.sample_nremoved.fa	gi|383856128|ref|XP_003703562.1| PREDICTED: CTP synthase-like [Megachile rotundata]	2315	0	459	572	572	1
cluster2145rr_1to1ortho.sample_nremoved.fa.aln	29	0.00497967	819	9	yes	mag02_snpQ20AD3md3_300_NI@c56969_g1_i1_m6620|cluster2145rr_1to1ortho.sample_nremoved.fa	gi|283046728|ref|NP_001164310.1| ubiquinol-cytochrome c reductase, Rieske iron-sulfur polypeptide 1 [Tribolium castaneum]	958	1.30419e-128	176	260	260	1
cluster2146rr_1to1ortho.sample_nremoved.fa.aln	29	0.00552785	1206	13	yes	mag04_snpQ20AD3md3_300_NI@c54429_g1_i1_m6011|cluster2146rr_1to1ortho.sample_nremoved.fa	gi|512919071|ref|XP_004929286.1| PREDICTED: endoplasmic reticulum-Golgi intermediate compartment protein 3-like isoform X1 [Bombyx mori] >gi|512919075|ref|XP_004929287.1| PREDICTED: endoplasmic reticulum-Golgi intermediate compartment protein 3-like isoform X2 [Bombyx mori]	1129	1.05977e-150	216	385	385	1
cluster2148rr_1to1ortho.sample_nremoved.fa.aln	29	0.000713503	1722	4	no	mag02_snpQ20AD3md3_300_NI@c56984_g1_i3_m6627|cluster2148rr_1to1ortho.sample_nremoved.fa	gi|350424343|ref|XP_003493764.1| PREDICTED: venom carboxylesterase-6-like [Bombus impatiens]	1220	3.53674e-159	269	578	578	1
cluster2150rr_1to1ortho.sample_nremoved.fa.aln	29	0.00337565	1026	7	no	mag02_snpQ20AD3md3_300_NI@c57008_g1_i1_m6638|cluster2150rr_1to1ortho.sample_nremoved.fa	gi|242013829|ref|XP_002427603.1| mitochondrial 2-oxoglutarate/malate carrier protein, putative [Pediculus humanus corporis]	1194	4.24564e-163	227	311	311	1
cluster2151rr_1to1ortho.sample_nremoved.fa.aln	29	0.00134901	1032	5	yes	mag02_snpQ20AD3md3_300_NI@c57034_g1_i1_m6646|cluster2151rr_1to1ortho.sample_nremoved.fa	gi|746865469|ref|XP_011063768.1| PREDICTED: N-alpha-acetyltransferase 30-like isoform X2 [Acromyrmex echinatior]	782	4.05789e-101	148	185	185	1
cluster2152rr_1to1ortho.sample_nremoved.fa.aln	29	0.00270296	1771	14	no	mag10_snpQ20AD3md3_300_NI@c57057_g1_i1_m6652|cluster2152rr_1to1ortho.sample_nremoved.fa	gi|328717273|ref|XP_001951628.2| PREDICTED: G-protein coupled receptor Mth2-like [Acyrthosiphon pisum]	914	8.73336e-115	193	433	433	3
cluster2153rr_1to1ortho.sample_nremoved.fa.aln	29	0.000758589	4990	3	no	mag14_snpQ20AD3md3_300_NI@c59796_g4_i1_m18315|cluster2153rr_1to1ortho.sample_nremoved.fa	gi|572304454|ref|XP_006618193.1| PREDICTED: AP-3 complex subunit delta-1-like [Apis dorsata]	2991	0	599	835	835	1
cluster2154rr_1to1ortho.sample_nremoved.fa.aln	28	0.00463209	3508	12	no	mag13_snpQ20AD3md3_300_NI@c61359_g1_i2_m7947|cluster2154rr_1to1ortho.sample_nremoved.fa	gi|642912125|ref|XP_008200817.1| PREDICTED: cell division cycle and apoptosis regulator protein 1-like [Tribolium castaneum]	1514	0	300	449	449	1
cluster2155rr_1to1ortho.sample_nremoved.fa.aln	29	0.00287486	1227	8	yes	mag02_snpQ20AD3md3_300_NI@c57075_g1_i1_m6663|cluster2155rr_1to1ortho.sample_nremoved.fa	gi|242021429|ref|XP_002431147.1| Tryptophanyl-tRNA synthetase, putative [Pediculus humanus corporis]	1573	0	285	399	399	1
cluster2156rr_1to1ortho.sample_nremoved.fa.aln	29	0.00329567	1758	14	yes	mag02_snpQ20AD3md3_300_NI@c57086_g1_i1_m6665|cluster2156rr_1to1ortho.sample_nremoved.fa	gi|512920532|ref|XP_004929655.1| PREDICTED: 28S ribosomal protein S30, mitochondrial-like [Bombyx mori]	1096	1.17668e-140	236	565	565	1
cluster2157rr_1to1ortho.sample_nremoved.fa.aln	29	0.00223056	1491	8	yes	mag02_snpQ20AD3md3_300_NI@c57096_g1_i1_m6667|cluster2157rr_1to1ortho.sample_nremoved.fa	gi|383859852|ref|XP_003705406.1| PREDICTED: protein Peter pan-like [Megachile rotundata]	1005	5.84901e-130	189	299	299	1
cluster2158rr_1to1ortho.sample_nremoved.fa.aln	29	0.000872548	1164	3	yes	mag02_snpQ20AD3md3_300_NI@c57102_g1_i1_m6669|cluster2158rr_1to1ortho.sample_nremoved.fa	gi|193702420|ref|XP_001946227.1| PREDICTED: V-type proton ATPase subunit C [Acyrthosiphon pisum] >gi|641660018|ref|XP_008181338.1| PREDICTED: V-type proton ATPase subunit C [Acyrthosiphon pisum]	1855	0	344	384	384	1
cluster2159rr_1to1ortho.sample_nremoved.fa.aln	28	0.00223809	2196	9	yes	mag04_snpQ20AD3md3_300_NI@c78671_g2_i1_m23840|cluster2159rr_1to1ortho.sample_nremoved.fa	gi|512931046|ref|XP_004932211.1| PREDICTED: something about silencing protein 10-like [Bombyx mori]	542	2.43198e-62	115	219	219	1
cluster2160rr_1to1ortho.sample_nremoved.fa.aln	29	0.00190311	999	6	yes	mag02_snpQ20AD3md3_300_NI@c57112_g1_i1_m6675|cluster2160rr_1to1ortho.sample_nremoved.fa	gi|118777881|ref|XP_308337.2| AGAP007542-PA [Anopheles gambiae str. PEST]	766	4.03897e-98	168	326	326	1
cluster2161rr_1to1ortho.sample_nremoved.fa.aln	29	0.00261596	1231	8	no	mag04_snpQ20AD3md3_300_NI@c52189_g1_i1_m5568|cluster2161rr_1to1ortho.sample_nremoved.fa	gi|242010611|ref|XP_002426058.1| survival motor neuron protein, putative [Pediculus humanus corporis]	252	1.30781e-23	74	195	195	1
cluster2162rr_1to1ortho.sample_nremoved.fa.aln	29	0.00107421	1911	6	yes	mag02_snpQ20AD3md3_300_NI@c57122_g1_i1_m6682|cluster2162rr_1to1ortho.sample_nremoved.fa	gi|350412818|ref|XP_003489774.1| PREDICTED: plastin-3-like [Bombus impatiens]	2648	0	509	620	620	1
cluster2164rr_1to1ortho.sample_nremoved.fa.aln	29	0.000881211	2361	4	no	mag01_snpQ20AD3md3_300_NI@c75478_g10_i1_m17727|cluster2164rr_1to1ortho.sample_nremoved.fa	gi|350399704|ref|XP_003485614.1| PREDICTED: exocyst complex component 6B-like isoform 1 [Bombus impatiens]	3101	0	573	775	775	1
cluster2167rr_1to1ortho.sample_nremoved.fa.aln	28	0.00225239	687	3	yes	mag02_snpQ20AD3md3_300_NI@c57157_g1_i1_m6696|cluster2167rr_1to1ortho.sample_nremoved.fa	gi|665791932|ref|XP_008543546.1| PREDICTED: cob(I)yrinic acid a,c-diamide adenosyltransferase, mitochondrial-like [Microplitis demolitor]	467	4.53023e-56	89	164	164	1
cluster2168rr_1to1ortho.sample_nremoved.fa.aln	29	0.00213582	1775	8	no	mag02_snpQ20AD3md3_300_NI@c57159_g1_i1_m6698|cluster2168rr_1to1ortho.sample_nremoved.fa	gi|746860120|ref|XP_011060889.1| PREDICTED: coiled-coil domain-containing protein 97 [Acromyrmex echinatior]	550	3.17124e-64	141	349	349	1
cluster2169rr_1to1ortho.sample_nremoved.fa.aln	28	0.00204104	2148	9	yes	mag02_snpQ20AD3md3_300_NI@c57163_g1_i1_m6699|cluster2169rr_1to1ortho.sample_nremoved.fa	gi|91086515|ref|XP_971643.1| PREDICTED: slit homolog 1 protein isoform X2 [Tribolium castaneum]	1672	0	372	713	713	1
cluster216rr_1to1ortho.sample_nremoved.fa.aln	29	0.00224555	3756	19	yes	mag01_snpQ20AD3md3_300_NI@c66737_g1_i3_m10369|cluster216rr_1to1ortho.sample_nremoved.fa	gi|642912447|ref|XP_008200864.1| PREDICTED: LOW QUALITY PROTEIN: putative leucine-rich repeat-containing protein DDB_G0290503 [Tribolium castaneum]	980	1.09226e-112	278	763	763	1
cluster2170rr_1to1ortho.sample_nremoved.fa.aln	29	0.00196878	1129	4	no	mag01_snpQ20AD3md3_300_NI@c80975_g1_i2_m24966|cluster2170rr_1to1ortho.sample_nremoved.fa	gi|644993484|ref|XP_008212999.1| PREDICTED: polyglutamine-binding protein 1 [Nasonia vitripennis]	597	2.10617e-72	129	281	281	1
cluster2171rr_1to1ortho.sample_nremoved.fa.aln	29	0.000289717	645	3	no	mag10_snpQ20AD3md3_300_NI@c57174_g1_i1_m6705|cluster2171rr_1to1ortho.sample_nremoved.fa	gi|91082897|ref|XP_972120.1| PREDICTED: translationally-controlled tumor protein homolog [Tribolium castaneum]	783	1.49015e-104	145	172	172	1
cluster2172rr_1to1ortho.sample_nremoved.fa.aln	29	0.00522251	819	8	yes	mag10_snpQ20AD3md3_300_NI@c57187_g1_i1_m6707|cluster2172rr_1to1ortho.sample_nremoved.fa	gi|242020280|ref|XP_002430583.1| Autophagy protein, putative [Pediculus humanus corporis]	1037	9.6977e-141	184	264	264	1
cluster2178rr_1to1ortho.sample_nremoved.fa.aln	28	0.00150968	1741	9	no	mag13_snpQ20AD3md3_300_NI@c65940_g1_i1_m9881|cluster2178rr_1to1ortho.sample_nremoved.fa	gi|328712128|ref|XP_003244734.1| PREDICTED: lysosome membrane protein 2-like [Acyrthosiphon pisum]	1040	3.02276e-132	194	495	495	1
cluster2182rr_1to1ortho.sample_nremoved.fa.aln	29	0.00141073	3146	11	no	mag02_snpQ20AD3md3_300_NI@c57340_g1_i2_m6761|cluster2182rr_1to1ortho.sample_nremoved.fa	gi|242015135|ref|XP_002428229.1| Thrombospondin-3 precursor, putative [Pediculus humanus corporis]	3451	0	702	1012	1012	1
cluster2188rr_1to1ortho.sample_nremoved.fa.aln	29	0.000529928	3162	4	yes	mag02_snpQ20AD3md3_300_NI@c57396_g1_i1_m6803|cluster2188rr_1to1ortho.sample_nremoved.fa	gi|380026689|ref|XP_003697077.1| PREDICTED: importin-7 [Apis florea]	4255	0	824	1061	1061	1
cluster2189rr_1to1ortho.sample_nremoved.fa.aln	29	0.00219703	549	3	yes	mag02_snpQ20AD3md3_300_NI@c57396_g2_i1_m6805|cluster2189rr_1to1ortho.sample_nremoved.fa	gi|242023913|ref|XP_002432375.1| NEDD8-conjugating enzyme Ubc12, putative [Pediculus humanus corporis]	904	3.49354e-123	168	182	182	1
cluster218rr.ortho.sample_nremoved.fa.aln	28	0.00248101	939	5	yes	mag02_snpQ20AD3md3_300_NI@c67928_g1_i2_m11529|cluster218rr.ortho.sample_nremoved.fa	gi|380012050|ref|XP_003690103.1| PREDICTED: uncharacterized protein LOC100865574 [Apis florea] >gi|572300247|ref|XP_006616229.1| PREDICTED: uncharacterized protein LOC102675692 [Apis dorsata]	1021	1.86841e-136	222	282	282	1
cluster2190rr_1to1ortho.sample_nremoved.fa.aln	29	0.00142905	798	6	yes	mag02_snpQ20AD3md3_300_NI@c57414_g1_i1_m6811|cluster2190rr_1to1ortho.sample_nremoved.fa	gi|242009767|ref|XP_002425654.1| conserved hypothetical protein [Pediculus humanus corporis]	861	4.67055e-114	169	250	250	1
cluster2191rr_1to1ortho.sample_nremoved.fa.aln	29	0.000702797	648	1	no	mag02_snpQ20AD3md3_300_NI@c57430_g1_i3_m6812|cluster2191rr_1to1ortho.sample_nremoved.fa	gi|340716847|ref|XP_003396904.1| PREDICTED: ras-related and estrogen-regulated growth inhibitor-like [Bombus terrestris] >gi|350402910|ref|XP_003486643.1| PREDICTED: ras-related and estrogen-regulated growth inhibitor-like [Bombus impatiens] >gi|380017989|ref|XP_003692923.1| PREDICTED: ras-related and estrogen-regulated growth inhibitor-like [Apis florea]	863	5.95007e-116	177	217	217	1
cluster2194rr_1to1ortho.sample_nremoved.fa.aln	29	0.0013337	399	1	yes	mag02_snpQ20AD3md3_300_NI@c57468_g1_i1_m6818|cluster2194rr_1to1ortho.sample_nremoved.fa	gi|642918419|ref|XP_008191465.1| PREDICTED: NTF2-related export protein [Tribolium castaneum]	459	2.94465e-57	75	130	130	1
cluster2195rr_1to1ortho.sample_nremoved.fa.aln	29	0.00159513	576	3	yes	mag02_snpQ20AD3md3_300_NI@c57481_g1_i1_m6821|cluster2195rr_1to1ortho.sample_nremoved.fa	gi|156540774|ref|XP_001599248.1| PREDICTED: trafficking protein particle complex subunit 5 [Nasonia vitripennis]	838	6.2614e-113	153	191	191	1
cluster2198rr_1to1ortho.sample_nremoved.fa.aln	29	0.000266587	1580	1	no	mag10_snpQ20AD3md3_300_NI@c57501_g1_i3_m6825|cluster2198rr_1to1ortho.sample_nremoved.fa	gi|380020518|ref|XP_003694130.1| PREDICTED: DNA-binding protein Ets97D-like [Apis florea]	1092	1.74243e-142	231	395	395	1
cluster219rr_1to1ortho.sample_nremoved.fa.aln	29	0.0020514	3129	14	no	mag02_snpQ20AD3md3_300_NI@c68309_g1_i2_m11771|cluster219rr_1to1ortho.sample_nremoved.fa	gi|642930476|ref|XP_008196418.1| PREDICTED: sodium/potassium-transporting ATPase subunit alpha isoform X2 [Tribolium castaneum]	4916	0	954	1037	1037	1
cluster2200rr_1to1ortho.sample_nremoved.fa.aln	29	0.000549526	588	1	yes	mag02_snpQ20AD3md3_300_NI@c57504_g1_i1_m6828|cluster2200rr_1to1ortho.sample_nremoved.fa	gi|642931531|ref|XP_008196624.1| PREDICTED: 28 kDa heat- and acid-stable phosphoprotein-like [Tribolium castaneum]	319	7.24197e-35	104	153	153	1
cluster2201rr_1to1ortho.sample_nremoved.fa.aln	28	0.000628192	742	1	no	mag04_snpQ20AD3md3_300_NI@c4062_g1_i1_m315|cluster2201rr_1to1ortho.sample_nremoved.fa	gi|240849426|ref|NP_001155368.1| coiled-coil domain-containing protein 28B-like [Acyrthosiphon pisum] >gi|641657654|ref|XP_008180431.1| PREDICTED: coiled-coil domain-containing protein 28B-like isoform X1 [Acyrthosiphon pisum]	430	6.54698e-50	110	252	252	1
cluster2202rr_1to1ortho.sample_nremoved.fa.aln	29	0.001746	512	5	no	mag08_snpQ20AD3md3_300_NI@c57710_g1_i1_m6866|cluster2202rr_1to1ortho.sample_nremoved.fa	gi|340729743|ref|XP_003403155.1| PREDICTED: small nuclear ribonucleoprotein Sm D3-like [Bombus terrestris] >gi|350411432|ref|XP_003489349.1| PREDICTED: small nuclear ribonucleoprotein Sm D3-like [Bombus impatiens]	475	4.06072e-59	108	142	142	2
cluster2204rr_1to1ortho.sample_nremoved.fa.aln	29	0.000541079	846	1	yes	mag02_snpQ20AD3md3_300_NI@c57578_g1_i1_m6846|cluster2204rr_1to1ortho.sample_nremoved.fa	gi|328782154|ref|XP_623620.3| PREDICTED: syntaxin-12 [Apis mellifera] >gi|380019907|ref|XP_003693842.1| PREDICTED: syntaxin-12-like [Apis florea] >gi|572297278|ref|XP_006614841.1| PREDICTED: syntaxin-12-like [Apis dorsata]	665	2.80361e-84	135	252	252	1
cluster2205rr_1to1ortho.sample_nremoved.fa.aln	28	0.00119918	675	2	yes	mag02_snpQ20AD3md3_300_NI@c57595_g1_i2_m6851|cluster2205rr_1to1ortho.sample_nremoved.fa	gi|170041585|ref|XP_001848538.1| conserved hypothetical protein [Culex quinquefasciatus]	612	8.27304e-78	116	219	219	1
cluster2206rr_1to1ortho.sample_nremoved.fa.aln	29	0.00287194	1119	10	yes	mag02_snpQ20AD3md3_300_NI@c57620_g1_i1_m6860|cluster2206rr_1to1ortho.sample_nremoved.fa	gi|642923298|ref|XP_008193694.1| PREDICTED: presenilins-associated rhomboid-like protein, mitochondrial [Tribolium castaneum]	950	9.71273e-125	179	337	337	1
cluster2207rr_1to1ortho.sample_nremoved.fa.aln	29	0.00240951	1326	6	yes	mag02_snpQ20AD3md3_300_NI@c57621_g1_i3_m6861|cluster2207rr_1to1ortho.sample_nremoved.fa	NA	NA	NA	NA	NA	NA	NA
cluster2208rr_1to1ortho.sample_nremoved.fa.aln	28	0.00183178	1209	4	yes	mag04_snpQ20AD3md3_300_NI@c65597_g1_i1_m10093|cluster2208rr_1to1ortho.sample_nremoved.fa	gi|240848997|ref|NP_001155396.1| IST1 homolog [Acyrthosiphon pisum]	809	3.99366e-103	165	243	243	1
cluster2209rr_1to1ortho.sample_nremoved.fa.aln	28	0.00113762	1335	3	no	mag02_snpQ20AD3md3_300_NI@c57719_g1_i2_m6882|cluster2209rr_1to1ortho.sample_nremoved.fa	gi|665806818|ref|XP_008551664.1| PREDICTED: COP9 signalosome complex subunit 2 isoform X1 [Microplitis demolitor] >gi|665806820|ref|XP_008551665.1| PREDICTED: COP9 signalosome complex subunit 2 isoform X2 [Microplitis demolitor]	1875	0	347	369	369	1
cluster220rr_1to1ortho.sample_nremoved.fa.aln	29	0.00249625	2580	14	no	mag05_snpQ20AD3md3_300_NI@c64107_g1_i4_m9261|cluster220rr_1to1ortho.sample_nremoved.fa	gi|642937994|ref|XP_008199162.1| PREDICTED: putative leucine-rich repeat-containing protein DDB_G0290503 isoform X3 [Tribolium castaneum] >gi|642937996|ref|XP_008199163.1| PREDICTED: putative leucine-rich repeat-containing protein DDB_G0290503 isoform X3 [Tribolium castaneum]	485	1.72904e-50	184	504	504	1
cluster2211rr_1to1ortho.sample_nremoved.fa.aln	29	0.00194781	1854	7	yes	mag02_snpQ20AD3md3_300_NI@c57746_g1_i1_m6900|cluster2211rr_1to1ortho.sample_nremoved.fa	gi|572261164|ref|XP_006608880.1| PREDICTED: RNA polymerase II elongation factor ELL-like [Apis dorsata]	1005	3.8442e-124	215	369	369	1
cluster2212rr_1to1ortho.sample_nremoved.fa.aln	29	0.00113252	1224	6	yes	mag04_snpQ20AD3md3_300_NI@c67069_g1_i1_m10904|cluster2212rr_1to1ortho.sample_nremoved.fa	gi|156542405|ref|XP_001601139.1| PREDICTED: phosphorylated adapter RNA export protein isoform X1 [Nasonia vitripennis]	453	9.95057e-50	130	320	320	1
cluster2213rr_1to1ortho.sample_nremoved.fa.aln	29	0.00198413	1158	5	yes	mag02_snpQ20AD3md3_300_NI@c57778_g1_i1_m6908|cluster2213rr_1to1ortho.sample_nremoved.fa	gi|242018859|ref|XP_002429888.1| translocation-associated membrane protein, putative [Pediculus humanus corporis]	1095	1.68076e-146	212	338	338	1
cluster2216rr_1to1ortho.sample_nremoved.fa.aln	29	0.000736141	621	1	no	mag02_snpQ20AD3md3_300_NI@c57822_g2_i1_m6918|cluster2216rr_1to1ortho.sample_nremoved.fa	gi|340709714|ref|XP_003393447.1| PREDICTED: cdc42 homolog [Bombus terrestris] >gi|350420541|ref|XP_003492543.1| PREDICTED: cdc42 homolog [Bombus impatiens] >gi|383864793|ref|XP_003707862.1| PREDICTED: cdc42 homolog [Megachile rotundata] >gi|572314070|ref|XP_006622715.1| PREDICTED: cdc42 homolog isoform X1 [Apis dorsata] >gi|572314072|ref|XP_006622716.1| PREDICTED: cdc42 homolog isoform X2 [Apis d…	998	2.91492e-137	187	191	191	1
cluster2218rr_1to1ortho.sample_nremoved.fa.aln	29	0.00145648	1917	7	yes	mag02_snpQ20AD3md3_300_NI@c57833_g1_i2_m6922|cluster2218rr_1to1ortho.sample_nremoved.fa	gi|383849485|ref|XP_003700375.1| PREDICTED: GTP-binding protein 1-like [Megachile rotundata]	2266	0	465	578	578	1
cluster2219rr_1to1ortho.sample_nremoved.fa.aln	29	0.0013634	3093	9	yes	mag02_snpQ20AD3md3_300_NI@c57836_g1_i1_m6923|cluster2219rr_1to1ortho.sample_nremoved.fa	gi|350416326|ref|XP_003490911.1| PREDICTED: rab GTPase-activating protein 1-like isoform 2 [Bombus impatiens]	2909	0	637	1044	1044	1
cluster221rr_1to1ortho.sample_nremoved.fa.aln	29	0.0019344	1227	4	no	mag05_snpQ20AD3md3_300_NI@c45444_g1_i1_m4305|cluster221rr_1to1ortho.sample_nremoved.fa	gi|383863879|ref|XP_003707407.1| PREDICTED: paxillin-like [Megachile rotundata]	1049	5.36681e-138	182	196	196	2
cluster2222rr_1to1ortho.sample_nremoved.fa.aln	29	0.00117906	360	1	yes	mag02_snpQ20AD3md3_300_NI@c57886_g1_i1_m6939|cluster2222rr_1to1ortho.sample_nremoved.fa	gi|665788408|ref|XP_008559798.1| PREDICTED: vesicle-associated membrane protein 2 isoform X1 [Microplitis demolitor]	382	2.48832e-45	76	110	110	1
cluster2225rr_1to1ortho.sample_nremoved.fa.aln	29	0.00144618	1240	5	no	mag02_snpQ20AD3md3_300_NI@c57909_g1_i1_m6947|cluster2225rr_1to1ortho.sample_nremoved.fa	gi|110761008|ref|XP_393830.3| PREDICTED: angio-associated migratory cell protein-like isoform X2 [Apis mellifera]	714	1.01321e-87	145	370	370	1
cluster2226rr_1to1ortho.sample_nremoved.fa.aln	29	0.000739977	1725	3	yes	mag09_snpQ20AD3md3_300_NI@c57919_g1_i1_m6950|cluster2226rr_1to1ortho.sample_nremoved.fa	gi|91078814|ref|XP_970649.1| PREDICTED: ran GTPase-activating protein 1 [Tribolium castaneum]	1324	1.90998e-175	287	549	549	1
cluster2227rr_1to1ortho.sample_nremoved.fa.aln	29	0.00369041	3402	27	no	mag07_snpQ20AD3md3_300_NI@c13835_g1_i1_m965|cluster2227rr_1to1ortho.sample_nremoved.fa	gi|746860460|ref|XP_011061071.1| PREDICTED: 5'-3' exoribonuclease 2 homolog [Acromyrmex echinatior]	3189	0	604	849	849	1
cluster2228rr_1to1ortho.sample_nremoved.fa.aln	29	0.000115862	549	1	yes	mag02_snpQ20AD3md3_300_NI@c57931_g1_i1_m6953|cluster2228rr_1to1ortho.sample_nremoved.fa	gi|148298726|ref|NP_001091755.1| ADP-ribosylation factor [Bombyx mori]	961	6.70328e-132	181	182	182	1
cluster222rr_1to1ortho.sample_nremoved.fa.aln	29	0.00185619	1229	5	no	mag02_snpQ20AD3md3_300_NI@c69296_g1_i1_m12473|cluster222rr_1to1ortho.sample_nremoved.fa	gi|328716101|ref|XP_003245832.1| PREDICTED: myocyte-specific enhancer factor 2-like [Acyrthosiphon pisum] >gi|328716103|ref|XP_003245833.1| PREDICTED: myocyte-specific enhancer factor 2-like [Acyrthosiphon pisum]	909	4.83418e-117	253	434	434	1
cluster2233rr_1to1ortho.sample_nremoved.fa.aln	29	0.00321814	977	10	no	mag02_snpQ20AD3md3_300_NI@c58000_g1_i1_m6966|cluster2233rr_1to1ortho.sample_nremoved.fa	gi|241896991|ref|NP_001155952.1| translational activator of cytochrome c oxidase 1 [Acyrthosiphon pisum]	433	9.08849e-50	92	264	264	1
cluster2235rr_1to1ortho.sample_nremoved.fa.aln	29	0.00207228	330	2	yes	mag02_snpQ20AD3md3_300_NI@c58014_g2_i1_m6973|cluster2235rr_1to1ortho.sample_nremoved.fa	gi|195345039|ref|XP_002039083.1| GM17025 [Drosophila sechellia] >gi|195580105|ref|XP_002079896.1| GD21773 [Drosophila simulans]	317	9.45801e-37	60	97	97	1
cluster2237rr_1to1ortho.sample_nremoved.fa.aln	29	0.00346763	694	7	no	mag03_snpQ20AD3md3_300_NI@c58024_g1_i1_m6980|cluster2237rr_1to1ortho.sample_nremoved.fa	gi|557773707|ref|XP_005186506.1| PREDICTED: protein DJ-1-like [Musca domestica]	512	9.16237e-63	114	172	172	1
cluster2239rr_1to1ortho.sample_nremoved.fa.aln	29	0.00101397	1518	4	yes	mag02_snpQ20AD3md3_300_NI@c58043_g1_i1_m6984|cluster2239rr_1to1ortho.sample_nremoved.fa	gi|746851840|ref|XP_011056458.1| PREDICTED: brahma-associated protein of 60 kDa isoform X1 [Acromyrmex echinatior] >gi|746851842|ref|XP_011056459.1| PREDICTED: brahma-associated protein of 60 kDa isoform X1 [Acromyrmex echinatior]	2040	0	430	506	506	1
cluster223rr_1to1ortho.sample_nremoved.fa.aln	29	0.00313302	1367	9	no	mag06_snpQ20AD3md3_300_NI@c54849_g2_i3_m12636|cluster223rr_1to1ortho.sample_nremoved.fa	gi|642936889|ref|XP_008194374.1| PREDICTED: tropomodulin isoform X1 [Tribolium castaneum]	1508	0	305	398	398	1
cluster2240rr_1to1ortho.sample_nremoved.fa.aln	29	0.00252318	384	3	yes	mag02_snpQ20AD3md3_300_NI@c58088_g1_i1_m6990|cluster2240rr_1to1ortho.sample_nremoved.fa	gi|645011591|ref|XP_008214316.1| PREDICTED: NHP2-like protein 1 homolog [Nasonia vitripennis]	531	1.8417e-68	111	127	127	1
cluster2243rr_1to1ortho.sample_nremoved.fa.aln	29	0.00205256	1071	5	yes	mag02_snpQ20AD3md3_300_NI@c58114_g1_i1_m6994|cluster2243rr_1to1ortho.sample_nremoved.fa	gi|157113219|ref|XP_001651947.1| ribose-phosphate pyrophosphokinase 1,2 [Aedes aegypti] >gi|157113221|ref|XP_001651948.1| ribose-phosphate pyrophosphokinase 1,2 [Aedes aegypti]	1657	0	320	356	356	1
cluster2244rr_1to1ortho.sample_nremoved.fa.aln	29	0.00227781	1350	7	no	mag02_snpQ20AD3md3_300_NI@c58119_g1_i1_m6995|cluster2244rr_1to1ortho.sample_nremoved.fa	gi|345497601|ref|XP_001601332.2| PREDICTED: chitobiosyldiphosphodolichol beta-mannosyltransferase isoform X1 [Nasonia vitripennis] >gi|645011578|ref|XP_008214309.1| PREDICTED: chitobiosyldiphosphodolichol beta-mannosyltransferase isoform X1 [Nasonia vitripennis] >gi|645011580|ref|XP_008214310.1| PREDICTED: chitobiosyldiphosphodolichol beta-mannosyltransferase isoform X1 [Nasonia vitripennis]	1136	4.76812e-150	236	428	428	1
cluster2245rr_1to1ortho.sample_nremoved.fa.aln	29	0.00153977	2025	9	no	mag05_snpQ20AD3md3_300_NI@c14706_g1_i1_m1103|cluster2245rr_1to1ortho.sample_nremoved.fa	gi|662201232|ref|XP_008473863.1| PREDICTED: glucose dehydrogenase [FAD, quinone]-like [Diaphorina citri]	1562	0	305	617	617	1
cluster2246rr_1to1ortho.sample_nremoved.fa.aln	28	0.000275978	1041	1	no	mag09_snpQ20AD3md3_300_NI@c58162_g1_i1_m7019|cluster2246rr_1to1ortho.sample_nremoved.fa	gi|665813915|ref|XP_008555537.1| PREDICTED: cyclin-Y-like protein 1 [Microplitis demolitor] >gi|665813917|ref|XP_008555538.1| PREDICTED: cyclin-Y-like protein 1 [Microplitis demolitor] >gi|665813919|ref|XP_008555539.1| PREDICTED: cyclin-Y-like protein 1 [Microplitis demolitor]	1410	0	280	344	344	1
cluster2248rr_1to1ortho.sample_nremoved.fa.aln	29	0.00430879	1008	11	yes	mag02_snpQ20AD3md3_300_NI@c58220_g1_i2_m7032|cluster2248rr_1to1ortho.sample_nremoved.fa	gi|383862629|ref|XP_003706786.1| PREDICTED: nuclear migration protein nudC-like [Megachile rotundata]	1079	7.00942e-145	227	339	339	1
cluster2250rr_1to1ortho.sample_nremoved.fa.aln	28	0.000998639	3369	10	no	mag03_snpQ20AD3md3_300_NI@c58225_g1_i2_m7034|cluster2250rr_1to1ortho.sample_nremoved.fa	gi|383852344|ref|XP_003701688.1| PREDICTED: sterile alpha and TIR motif-containing protein 1-like [Megachile rotundata]	3823	0	784	1118	1118	1
cluster2252rr_1to1ortho.sample_nremoved.fa.aln	29	0.00326301	621	5	yes	mag02_snpQ20AD3md3_300_NI@c58249_g1_i1_m7042|cluster2252rr_1to1ortho.sample_nremoved.fa	gi|746871662|ref|XP_011067065.1| PREDICTED: ADP-ribosylation factor-like protein 6-interacting protein 1 [Acromyrmex echinatior]	450	4.46824e-54	80	177	177	1
cluster2253rr_1to1ortho.sample_nremoved.fa.aln	29	0.00132589	858	3	no	mag05_snpQ20AD3md3_300_NI@c2806_g1_i1_m256|cluster2253rr_1to1ortho.sample_nremoved.fa	gi|572313580|ref|XP_006622485.1| PREDICTED: probable U3 small nucleolar RNA-associated protein 11-like [Apis dorsata]	793	1.24679e-103	153	253	253	1
cluster2255rr_1to1ortho.sample_nremoved.fa.aln	29	0.00287681	696	6	yes	mag02_snpQ20AD3md3_300_NI@c58290_g1_i1_m7064|cluster2255rr_1to1ortho.sample_nremoved.fa	gi|112982946|ref|NP_001037094.1| slowmo [Bombyx mori]	881	2.83496e-118	163	219	219	1
cluster2256rr_1to1ortho.sample_nremoved.fa.aln	29	0.00270778	3064	18	no	mag22_snpQ20AD3md3_300_NI@c51060_g1_i1_m5336|cluster2256rr_1to1ortho.sample_nremoved.fa	gi|662189685|ref|XP_008467580.1| PREDICTED: flocculation protein FLO11-like, partial [Diaphorina citri]	258	1.64978e-21	94	254	254	1
cluster2257rr_1to1ortho.sample_nremoved.fa.aln	28	0.00180031	1420	8	no	mag14_snpQ20AD3md3_300_NI@c53085_g1_i1_m11261|cluster2257rr_1to1ortho.sample_nremoved.fa	gi|193631821|ref|XP_001950452.1| PREDICTED: uncharacterized protein LOC100158766 [Acyrthosiphon pisum]	533	4.65511e-60	106	170	170	2
cluster2258rr_1to1ortho.sample_nremoved.fa.aln	29	0.000999381	1371	3	no	mag02_snpQ20AD3md3_300_NI@c58309_g2_i1_m7081|cluster2258rr_1to1ortho.sample_nremoved.fa	gi|383851209|ref|XP_003701131.1| PREDICTED: dolichyl-diphosphooligosaccharide--protein glycosyltransferase 48 kDa subunit-like [Megachile rotundata]	1652	0	313	415	415	1
cluster2259rr_1to1ortho.sample_nremoved.fa.aln	29	0.00142949	1365	5	yes	mag02_snpQ20AD3md3_300_NI@c58315_g1_i1_m7084|cluster2259rr_1to1ortho.sample_nremoved.fa	gi|350405177|ref|XP_003487350.1| PREDICTED: poly(rC)-binding protein 3-like [Bombus impatiens]	1313	1.72204e-176	354	457	457	1
cluster2260rr_1to1ortho.sample_nremoved.fa.aln	29	0.00248899	1323	15	yes	mag02_snpQ20AD3md3_300_NI@c58346_g1_i1_m7096|cluster2260rr_1to1ortho.sample_nremoved.fa	gi|383849573|ref|XP_003700419.1| PREDICTED: synaptotagmin-1-like [Megachile rotundata]	499	1.35067e-55	143	459	459	1
cluster2261rr_1to1ortho.sample_nremoved.fa.aln	28	0.000392865	3064	2	no	mag05_snpQ20AD3md3_300_NI@c59463_g1_i1_m7493|cluster2261rr_1to1ortho.sample_nremoved.fa	gi|383851520|ref|XP_003701280.1| PREDICTED: protein suppressor of forked-like [Megachile rotundata]	2935	0	542	724	724	1
cluster2263rr_1to1ortho.sample_nremoved.fa.aln	29	0.00177913	901	4	no	mag14_snpQ20AD3md3_300_NI@c59707_g1_i2_m18178|cluster2263rr_1to1ortho.sample_nremoved.fa	gi|642928315|ref|XP_008195531.1| PREDICTED: microtubule-associated protein RP/EB family member 1 [Tribolium castaneum]	1001	5.799e-135	192	286	286	1
cluster2264rr_1to1ortho.sample_nremoved.fa.aln	29	0.00160902	1278	7	no	mag11_snpQ20AD3md3_300_NI@c56456_g1_i2_m6482|cluster2264rr_1to1ortho.sample_nremoved.fa	gi|557765833|ref|XP_005182614.1| PREDICTED: fructose-bisphosphate aldolase-like isoform X1 [Musca domestica] >gi|557784399|ref|XP_005191803.1| PREDICTED: fructose-bisphosphate aldolase-like isoform X2 [Musca domestica]	1620	0	306	364	364	1
cluster2267rr_1to1ortho.sample_nremoved.fa.aln	29	0.00154428	330	1	yes	mag02_snpQ20AD3md3_300_NI@c58431_g1_i1_m7134|cluster2267rr_1to1ortho.sample_nremoved.fa	gi|746862499|ref|XP_011062166.1| PREDICTED: 12 kDa FK506-binding protein [Acromyrmex echinatior]	525	4.84439e-68	95	109	109	1
cluster2268rr_1to1ortho.sample_nremoved.fa.aln	29	0.00095619	3156	5	yes	mag02_snpQ20AD3md3_300_NI@c58454_g2_i3_m7145|cluster2268rr_1to1ortho.sample_nremoved.fa	gi|746860478|ref|XP_011061080.1| PREDICTED: constitutive coactivator of PPAR-gamma-like protein 1 homolog [Acromyrmex echinatior]	2438	0	507	880	880	1
cluster2270rr_1to1ortho.sample_nremoved.fa.aln	29	0.000592251	2356	8	no	mag04_snpQ20AD3md3_300_NI@c61672_g1_i1_m8220|cluster2270rr_1to1ortho.sample_nremoved.fa	gi|193634156|ref|XP_001946141.1| PREDICTED: pre-rRNA-processing protein TSR1 homolog [Acyrthosiphon pisum]	2087	0	416	771	771	1
cluster2271rr_1to1ortho.sample_nremoved.fa.aln	29	0.000789097	759	2	yes	mag02_snpQ20AD3md3_300_NI@c58526_g1_i2_m7166|cluster2271rr_1to1ortho.sample_nremoved.fa	gi|648215737|ref|NP_001280398.1| derlin-1 [Acyrthosiphon pisum]	885	4.64768e-118	166	257	257	1
cluster2272rr_1to1ortho.sample_nremoved.fa.aln	29	0.00248729	1179	9	yes	mag02_snpQ20AD3md3_300_NI@c58529_g1_i1_m7167|cluster2272rr_1to1ortho.sample_nremoved.fa	gi|193671566|ref|XP_001950752.1| PREDICTED: galactokinase-like [Acyrthosiphon pisum]	1116	9.17725e-149	234	391	391	1
cluster2273rr_1to1ortho.sample_nremoved.fa.aln	29	0.00143358	1653	12	yes	mag02_snpQ20AD3md3_300_NI@c58545_g1_i1_m7170|cluster2273rr_1to1ortho.sample_nremoved.fa	gi|195496159|ref|XP_002095574.1| GE22470 [Drosophila yakuba]	2576	0	472	520	520	1
cluster2275rr_1to1ortho.sample_nremoved.fa.aln	29	0.00258275	810	8	yes	mag02_snpQ20AD3md3_300_NI@c58557_g1_i1_m7176|cluster2275rr_1to1ortho.sample_nremoved.fa	gi|746836818|ref|XP_011069138.1| PREDICTED: cytosolic Fe-S cluster assembly factor NUBP2 homolog [Acromyrmex echinatior]	926	5.29001e-124	185	260	260	1
cluster2276rr_1to1ortho.sample_nremoved.fa.aln	29	0.00218278	2075	17	no	mag02_snpQ20AD3md3_300_NI@c58582_g1_i1_m7183|cluster2276rr_1to1ortho.sample_nremoved.fa	gi|242018117|ref|XP_002429527.1| conserved hypothetical protein [Pediculus humanus corporis]	1898	0	375	696	696	1
cluster2278rr_1to1ortho.sample_nremoved.fa.aln	29	0.00217884	3159	16	no	mag05_snpQ20AD3md3_300_NI@c68749_g2_i5_m11987|cluster2278rr_1to1ortho.sample_nremoved.fa	gi|242008287|ref|XP_002424938.1| E1b-55kD-associated protein, putative [Pediculus humanus corporis]	1431	5.40966e-178	272	435	435	1
cluster2279rr_1to1ortho.sample_nremoved.fa.aln	29	0.00062662	836	4	no	mag02_snpQ20AD3md3_300_NI@c58618_g1_i1_m7196|cluster2279rr_1to1ortho.sample_nremoved.fa	gi|189238660|ref|XP_972432.2| PREDICTED: ribosome biogenesis methyltransferase WBSCR22 [Tribolium castaneum]	1073	7.36302e-146	201	272	272	1
cluster227rr_1to1ortho.sample_nremoved.fa.aln	29	0.00267842	1726	10	no	mag04_snpQ20AD3md3_300_NI@c65941_g1_i2_m10315|cluster227rr_1to1ortho.sample_nremoved.fa	gi|642928939|ref|XP_008195625.1| PREDICTED: UTP--glucose-1-phosphate uridylyltransferase isoform X2 [Tribolium castaneum]	2178	0	404	504	504	1
cluster2281rr_1to1ortho.sample_nremoved.fa.aln	29	0.00154532	2349	8	yes	mag02_snpQ20AD3md3_300_NI@c58647_g1_i1_m7210|cluster2281rr_1to1ortho.sample_nremoved.fa	gi|383858004|ref|XP_003704493.1| PREDICTED: uncharacterized protein LOC100876513 [Megachile rotundata]	2347	0	554	798	798	1
cluster2282rr_1to1ortho.sample_nremoved.fa.aln	29	0.000746966	681	1	yes	mag02_snpQ20AD3md3_300_NI@c58654_g1_i1_m7214|cluster2282rr_1to1ortho.sample_nremoved.fa	gi|383865789|ref|XP_003708355.1| PREDICTED: charged multivesicular body protein 4b-like [Megachile rotundata]	581	4.34568e-73	172	231	231	1
cluster2283rr_1to1ortho.sample_nremoved.fa.aln	29	0	409	0	no	mag02_snpQ20AD3md3_300_NI@c58671_g1_i2_m7216|cluster2283rr_1to1ortho.sample_nremoved.fa	gi|665801492|ref|XP_008548760.1| PREDICTED: 60S ribosomal protein L27 [Microplitis demolitor] >gi|665801494|ref|XP_008548761.1| PREDICTED: 60S ribosomal protein L27 [Microplitis demolitor]	524	4.62537e-67	108	135	135	1
cluster2284rr_1to1ortho.sample_nremoved.fa.aln	29	0.0023783	1101	6	no	mag02_snpQ20AD3md3_300_NI@c58675_g1_i1_m7218|cluster2284rr_1to1ortho.sample_nremoved.fa	gi|665793332|ref|XP_008544306.1| PREDICTED: ubiquitin-like protein 7 [Microplitis demolitor]	432	1.431e-47	80	167	167	1
cluster2288rr_1to1ortho.sample_nremoved.fa.aln	29	0.00192197	1101	6	yes	mag02_snpQ20AD3md3_300_NI@c58757_g1_i1_m7250|cluster2288rr_1to1ortho.sample_nremoved.fa	gi|665801157|ref|XP_008548577.1| PREDICTED: MRG/MORF4L-binding protein [Microplitis demolitor]	290	1.97195e-28	50	92	92	1
cluster2289rr_1to1ortho.sample_nremoved.fa.aln	29	0.000190924	436	1	no	mag03_snpQ20AD3md3_300_NI@c58778_g1_i2_m7256|cluster2289rr_1to1ortho.sample_nremoved.fa	gi|512928421|ref|XP_004931574.1| PREDICTED: nuclear envelope phosphatase-regulatory subunit 1-like isoform X2 [Bombyx mori] >gi|512928425|ref|XP_004931575.1| PREDICTED: nuclear envelope phosphatase-regulatory subunit 1-like isoform X3 [Bombyx mori]	483	7.1139e-61	93	126	126	1
cluster228rr.ortho.sample_nremoved.fa.aln	29	0.00614608	2998	18	no	mag06_snpQ20AD3md3_300_NI@c45019_g1_i1_m7270|cluster228rr.ortho.sample_nremoved.fa	gi|328717917|ref|XP_001946812.2| PREDICTED: tubulin polyglutamylase TTLL4-like [Acyrthosiphon pisum]	1960	0	358	519	519	1
cluster2290rr_1to1ortho.sample_nremoved.fa.aln	29	0.00216832	3759	20	yes	mag02_snpQ20AD3md3_300_NI@c58783_g1_i1_m7258|cluster2290rr_1to1ortho.sample_nremoved.fa	gi|641658618|ref|XP_008180778.1| PREDICTED: isoleucine--tRNA ligase, cytoplasmic [Acyrthosiphon pisum]	4271	0	809	1225	1225	1
cluster2291rr_1to1ortho.sample_nremoved.fa.aln	29	0.0014829	1308	7	yes	mag02_snpQ20AD3md3_300_NI@c58847_g1_i1_m7266|cluster2291rr_1to1ortho.sample_nremoved.fa	gi|158294169|ref|XP_315429.4| AGAP005421-PA [Anopheles gambiae str. PEST]	1170	5.51633e-156	217	344	344	1
cluster2292rr_1to1ortho.sample_nremoved.fa.aln	29	0.00146752	1881	6	no	mag02_snpQ20AD3md3_300_NI@c58877_g1_i1_m7275|cluster2292rr_1to1ortho.sample_nremoved.fa	gi|662186697|ref|XP_008483459.1| PREDICTED: poly(A) RNA polymerase, mitochondrial [Diaphorina citri]	1432	0	288	553	553	1
cluster2295rr_1to1ortho.sample_nremoved.fa.aln	29	0.000657977	1674	3	yes	mag02_snpQ20AD3md3_300_NI@c58905_g1_i1_m7290|cluster2295rr_1to1ortho.sample_nremoved.fa	gi|642929255|ref|XP_008195756.1| PREDICTED: PX domain-containing protein kinase-like protein [Tribolium castaneum]	1490	0	274	455	455	1
cluster2296rr_1to1ortho.sample_nremoved.fa.aln	29	0.00095932	888	7	no	mag14_snpQ20AD3md3_300_NI@c44646_g1_i1_m7097|cluster2296rr_1to1ortho.sample_nremoved.fa	gi|283046834|ref|NP_001164360.1| succinate dehydrogenase [ubiquinone] iron-sulfur subunit, mitochondrial [Tribolium castaneum]	1195	5.47395e-164	224	286	286	1
cluster2297rr_1to1ortho.sample_nremoved.fa.aln	29	0.000712109	924	2	yes	mag02_snpQ20AD3md3_300_NI@c58965_g1_i1_m7304|cluster2297rr_1to1ortho.sample_nremoved.fa	gi|189237651|ref|XP_001813448.1| PREDICTED: N-acetylneuraminate lyase-like [Tribolium castaneum]	708	7.57612e-90	147	288	288	1
cluster229rr_1to1ortho.sample_nremoved.fa.aln	29	0.00111157	26665	57	no	mag01_snpQ20AD3md3_300_NI@c71781_g1_i1_m13981|cluster229rr_1to1ortho.sample_nremoved.fa	gi|641663209|ref|XP_008182552.1| PREDICTED: twitchin isoform X7 [Acyrthosiphon pisum]	28652	0	5273	7190	7190	1
cluster2305rr_1to1ortho.sample_nremoved.fa.aln	29	0.000825159	390	1	yes	mag02_snpQ20AD3md3_300_NI@c59076_g1_i1_m7334|cluster2305rr_1to1ortho.sample_nremoved.fa	gi|383849643|ref|XP_003700454.1| PREDICTED: DNA-directed RNA polymerase II subunit RPB9-like [Megachile rotundata]	672	1.18929e-89	121	127	127	1
cluster2307rr_1to1ortho.sample_nremoved.fa.aln	29	0.00250365	1380	10	no	mag07_snpQ20AD3md3_300_NI@c53318_g1_i1_m5984|cluster2307rr_1to1ortho.sample_nremoved.fa	gi|572269698|ref|XP_006612863.1| PREDICTED: PI-PLC X domain-containing protein 1-like [Apis dorsata]	992	4.16909e-128	188	423	423	1
cluster2309rr_1to1ortho.sample_nremoved.fa.aln	29	0.000889012	1032	3	yes	mag02_snpQ20AD3md3_300_NI@c59136_g1_i1_m7350|cluster2309rr_1to1ortho.sample_nremoved.fa	gi|662188714|ref|XP_008488045.1| PREDICTED: PDZ domain-containing protein GIPC3 [Diaphorina citri]	1235	1.30592e-168	235	335	335	1
cluster2310rr_1to1ortho.sample_nremoved.fa.aln	29	0.00133668	381	1	yes	mag02_snpQ20AD3md3_300_NI@c59149_g1_i1_m7356|cluster2310rr_1to1ortho.sample_nremoved.fa	gi|662219257|ref|XP_008483702.1| PREDICTED: alpha-endosulfine [Diaphorina citri]	295	1.76258e-32	78	118	118	1
cluster2314rr_1to1ortho.sample_nremoved.fa.aln	29	0.00274136	1080	9	no	mag02_snpQ20AD3md3_300_NI@c59170_g1_i1_m7361|cluster2314rr_1to1ortho.sample_nremoved.fa	gi|242007700|ref|XP_002424665.1| conserved hypothetical protein [Pediculus humanus corporis]	1342	0	253	356	356	1
cluster2315rr_1to1ortho.sample_nremoved.fa.aln	29	0.00312104	1947	17	yes	mag02_snpQ20AD3md3_300_NI@c59174_g2_i1_m7363|cluster2315rr_1to1ortho.sample_nremoved.fa	gi|746832734|ref|XP_011059804.1| PREDICTED: FAS-associated factor 1 isoform X1 [Acromyrmex echinatior]	1629	0	359	669	669	1
cluster2316rr_1to1ortho.sample_nremoved.fa.aln	29	0.00332846	5732	32	no	mag01_snpQ20AD3md3_300_NI@c39509_g1_i1_m3409|cluster2316rr_1to1ortho.sample_nremoved.fa	gi|665803373|ref|XP_008549781.1| PREDICTED: uncharacterized protein LOC103572785 [Microplitis demolitor] >gi|665803375|ref|XP_008549782.1| PREDICTED: uncharacterized protein LOC103572785 [Microplitis demolitor]	2204	0	631	1955	1955	1
cluster2317rr_1to1ortho.sample_nremoved.fa.aln	29	0	537	0	yes	mag02_snpQ20AD3md3_300_NI@c59189_g1_i2_m7368|cluster2317rr_1to1ortho.sample_nremoved.fa	gi|156543561|ref|XP_001603514.1| PREDICTED: ubiquitin-conjugating enzyme E2 C [Nasonia vitripennis]	753	2.41257e-100	132	171	171	1
cluster2320rr_1to1ortho.sample_nremoved.fa.aln	29	0.00114344	1426	4	no	mag07_snpQ20AD3md3_300_NI@c60779_g2_i3_m7702|cluster2320rr_1to1ortho.sample_nremoved.fa	gi|242012969|ref|XP_002427196.1| protein-L-isoaspartate O-methyltransferase domain-containing protein, putative [Pediculus humanus corporis]	871	1.88444e-109	178	307	307	1
cluster2321rr_1to1ortho.sample_nremoved.fa.aln	29	0.00270687	882	8	yes	mag02_snpQ20AD3md3_300_NI@c59204_g1_i1_m7378|cluster2321rr_1to1ortho.sample_nremoved.fa	gi|383855994|ref|XP_003703495.1| PREDICTED: tetratricopeptide repeat protein 1-like [Megachile rotundata]	644	7.06345e-81	122	194	194	1
cluster2326rr_1to1ortho.sample_nremoved.fa.aln	29	0.00224468	1119	7	yes	mag02_snpQ20AD3md3_300_NI@c59319_g1_i1_m7409|cluster2326rr_1to1ortho.sample_nremoved.fa	gi|642916928|ref|XP_008199558.1| PREDICTED: actin-related protein 2/3 complex subunit 1A isoform X2 [Tribolium castaneum]	1480	0	271	375	375	1
cluster232rr.ortho.sample_nremoved.fa.aln	29	0.00249089	2661	14	no	mag12_snpQ20AD3md3_300_NI@c73996_g4_i6_m17006|cluster232rr.ortho.sample_nremoved.fa	gi|642919702|ref|XP_008192028.1| PREDICTED: inositol-trisphosphate 3-kinase A-like [Tribolium castaneum]	1328	3.20373e-170	300	420	420	3
cluster2331rr_1to1ortho.sample_nremoved.fa.aln	29	0.000841332	909	2	yes	mag02_snpQ20AD3md3_300_NI@c59468_g1_i1_m7443|cluster2331rr_1to1ortho.sample_nremoved.fa	gi|383847283|ref|XP_003699284.1| PREDICTED: coatomer subunit epsilon-like [Megachile rotundata]	954	7.39577e-127	179	297	297	1
cluster2333rr_1to1ortho.sample_nremoved.fa.aln	29	0.00254678	762	4	yes	mag04_snpQ20AD3md3_300_NI@c58369_g1_i3_m7078|cluster2333rr_1to1ortho.sample_nremoved.fa	gi|572268920|ref|XP_006612492.1| PREDICTED: transport and Golgi organization protein 11-like [Apis dorsata]	565	4.07491e-70	120	250	250	1
cluster2334rr_1to1ortho.sample_nremoved.fa.aln	29	0.00216593	2711	14	no	mag14_snpQ20AD3md3_300_NI@c43246_g1_i2_m6634|cluster2334rr_1to1ortho.sample_nremoved.fa	gi|645039790|ref|XP_008204688.1| PREDICTED: endoplasmic reticulum metallopeptidase 1-like [Nasonia vitripennis] >gi|645039793|ref|XP_008204693.1| PREDICTED: endoplasmic reticulum metallopeptidase 1-like [Nasonia vitripennis] >gi|645039796|ref|XP_008204697.1| PREDICTED: endoplasmic reticulum metallopeptidase 1-like [Nasonia vitripennis] >gi|645039799|ref|XP_008204700.1| PREDICTED: endoplasmic reti…	2405	0	459	842	842	1
cluster2336rr_1to1ortho.sample_nremoved.fa.aln	29	0.000801234	1209	2	yes	mag02_snpQ20AD3md3_300_NI@c59602_g1_i1_m7476|cluster2336rr_1to1ortho.sample_nremoved.fa	gi|642925358|ref|XP_972925.2| PREDICTED: short-chain specific acyl-CoA dehydrogenase, mitochondrial [Tribolium castaneum]	1648	0	317	392	392	1
cluster2340rr_1to1ortho.sample_nremoved.fa.aln	28	0.00405058	1073	10	no	mag14_snpQ20AD3md3_300_NI@c62276_g1_i1_m22098|cluster2340rr_1to1ortho.sample_nremoved.fa	gi|665794868|ref|XP_008545154.1| PREDICTED: metaxin-1 isoform X1 [Microplitis demolitor]	838	3.68645e-108	158	312	312	1
cluster2341rr_1to1ortho.sample_nremoved.fa.aln	29	0.0013638	1257	4	yes	mag02_snpQ20AD3md3_300_NI@c59727_g1_i1_m7512|cluster2341rr_1to1ortho.sample_nremoved.fa	gi|662216560|ref|XP_008482218.1| PREDICTED: islet cell autoantigen 1 [Diaphorina citri]	1018	2.08953e-133	186	266	266	1
cluster2344rr_1to1ortho.sample_nremoved.fa.aln	29	0.00147054	2742	8	yes	mag02_snpQ20AD3md3_300_NI@c59813_g1_i2_m7537|cluster2344rr_1to1ortho.sample_nremoved.fa	gi|383851403|ref|XP_003701222.1| PREDICTED: myotubularin-related protein 3-like [Megachile rotundata]	2229	0	477	967	967	1
cluster2346rr_1to1ortho.sample_nremoved.fa.aln	28	0.00244371	1692	5	no	mag04_snpQ20AD3md3_300_NI@c68665_g1_i2_m11933|cluster2346rr_1to1ortho.sample_nremoved.fa	gi|383861180|ref|XP_003706064.1| PREDICTED: methyltransferase-like protein 2-A-like [Megachile rotundata]	911	1.98719e-120	168	274	274	1
cluster2347rr_1to1ortho.sample_nremoved.fa.aln	29	0	729	0	yes	mag02_snpQ20AD3md3_300_NI@c59941_g1_i3_m7558|cluster2347rr_1to1ortho.sample_nremoved.fa	gi|157114389|ref|XP_001652247.1| hypothetical protein AaeL_AAEL006847 [Aedes aegypti]	941	6.833e-127	179	235	235	1
cluster2348rr_1to1ortho.sample_nremoved.fa.aln	28	0.00247243	1131	5	no	mag02_snpQ20AD3md3_300_NI@c59944_g1_i1_m7559|cluster2348rr_1to1ortho.sample_nremoved.fa	gi|156551139|ref|XP_001603971.1| PREDICTED: protein AAR2 homolog isoform X1 [Nasonia vitripennis]	969	5.96623e-127	194	376	376	1
cluster2349rr_1to1ortho.sample_nremoved.fa.aln	29	0.000319006	960	1	yes	mag02_snpQ20AD3md3_300_NI@c59986_g1_i1_m7571|cluster2349rr_1to1ortho.sample_nremoved.fa	gi|746851268|ref|XP_011056149.1| PREDICTED: inhibitor of growth protein 1 [Acromyrmex echinatior]	854	1.23801e-111	189	321	321	1
cluster2350rr_1to1ortho.sample_nremoved.fa.aln	29	0.000973582	1257	7	no	mag08_snpQ20AD3md3_300_NI@c36828_g1_i1_m3061|cluster2350rr_1to1ortho.sample_nremoved.fa	gi|380014718|ref|XP_003691367.1| PREDICTED: vacuolar protein-sorting-associated protein 36-like [Apis florea]	1265	1.07144e-170	246	401	401	1
cluster2351rr_1to1ortho.sample_nremoved.fa.aln	29	0.000982038	582	2	yes	mag02_snpQ20AD3md3_300_NI@c59998_g1_i1_m7574|cluster2351rr_1to1ortho.sample_nremoved.fa	gi|340724942|ref|XP_003400837.1| PREDICTED: 40S ribosomal protein S9-like [Bombus terrestris] >gi|350422075|ref|XP_003493048.1| PREDICTED: 40S ribosomal protein S9-like [Bombus impatiens] >gi|380027607|ref|XP_003697513.1| PREDICTED: 40S ribosomal protein S9-like isoform 1 [Apis florea] >gi|383854712|ref|XP_003702864.1| PREDICTED: 40S ribosomal protein S9-like [Megachile rotundata] >gi|571569110|r…	920	2.24536e-125	180	193	193	1
cluster2353rr_1to1ortho.sample_nremoved.fa.aln	29	0.000443584	1947	4	yes	mag02_snpQ20AD3md3_300_NI@c60047_g1_i1_m7592|cluster2353rr_1to1ortho.sample_nremoved.fa	gi|383858022|ref|XP_003704502.1| PREDICTED: protein fem-1 homolog B-like [Megachile rotundata]	2275	0	435	640	640	1
cluster2354rr_1to1ortho.sample_nremoved.fa.aln	29	0.000455191	1956	2	yes	mag02_snpQ20AD3md3_300_NI@c60079_g1_i1_m7595|cluster2354rr_1to1ortho.sample_nremoved.fa	gi|383864777|ref|XP_003707854.1| PREDICTED: LMBR1 domain-containing protein 2 homolog [Megachile rotundata]	2212	0	433	690	690	1
cluster2355rr_1to1ortho.sample_nremoved.fa.aln	29	0.00142477	777	4	no	mag01_snpQ20AD3md3_300_NI@c71432_g1_i4_m13678|cluster2355rr_1to1ortho.sample_nremoved.fa	gi|242025271|ref|XP_002433049.1| conserved hypothetical protein [Pediculus humanus corporis]	773	5.34008e-101	154	243	243	1
cluster2358rr_1to1ortho.sample_nremoved.fa.aln	29	0.00110929	2679	6	yes	mag02_snpQ20AD3md3_300_NI@c60102_g1_i1_m7603|cluster2358rr_1to1ortho.sample_nremoved.fa	gi|193631957|ref|XP_001952191.1| PREDICTED: cytoplasmic aconitate hydratase-like [Acyrthosiphon pisum]	3732	0	697	889	889	1
cluster235rr_1to1ortho.sample_nremoved.fa.aln	29	0.00268612	1266	7	yes	mag02_snpQ20AD3md3_300_NI@c70708_g1_i1_m13670|cluster235rr_1to1ortho.sample_nremoved.fa	gi|242013075|ref|XP_002427242.1| glucose 1-dehydrogenase, putative [Pediculus humanus corporis]	1470	0	278	416	416	1
cluster2363rr_1to1ortho.sample_nremoved.fa.aln	29	0.001009	1197	4	yes	mag02_snpQ20AD3md3_300_NI@c60270_g1_i1_m7625|cluster2363rr_1to1ortho.sample_nremoved.fa	gi|328714430|ref|XP_001948491.2| PREDICTED: uncharacterized protein LOC100162711 [Acyrthosiphon pisum]	1121	5.63058e-149	224	362	362	1
cluster2364rr_1to1ortho.sample_nremoved.fa.aln	29	0.00212345	714	4	yes	mag04_snpQ20AD3md3_300_NI@c51060_g1_i1_m5349|cluster2364rr_1to1ortho.sample_nremoved.fa	gi|383866338|ref|XP_003708627.1| PREDICTED: dihydropteridine reductase-like [Megachile rotundata]	850	2.94936e-113	159	236	236	1
cluster2368rr_1to1ortho.sample_nremoved.fa.aln	29	0.00041878	1505	2	yes	mag02_snpQ20AD3md3_300_NI@c60340_g1_i1_m7642|cluster2368rr_1to1ortho.sample_nremoved.fa	gi|662198975|ref|XP_008472631.1| PREDICTED: reticulon-4-interacting protein 1 homolog, mitochondrial-like isoform X1 [Diaphorina citri] >gi|662198977|ref|XP_008472632.1| PREDICTED: reticulon-4-interacting protein 1 homolog, mitochondrial-like isoform X2 [Diaphorina citri]	977	3.45325e-125	204	481	481	1
cluster2369rr_1to1ortho.sample_nremoved.fa.aln	29	0.000290651	1473	5	no	mag01_snpQ20AD3md3_300_NI@c53977_g1_i1_m6098|cluster2369rr_1to1ortho.sample_nremoved.fa	gi|91082695|ref|XP_971685.1| PREDICTED: protein disulfide-isomerase A3 [Tribolium castaneum]	1787	0	340	486	486	1
cluster2372rr_1to1ortho.sample_nremoved.fa.aln	29	0.00198762	1068	5	yes	mag02_snpQ20AD3md3_300_NI@c60377_g1_i1_m7657|cluster2372rr_1to1ortho.sample_nremoved.fa	gi|642912694|ref|XP_008200965.1| PREDICTED: probable isocitrate dehydrogenase [NAD] subunit alpha, mitochondrial [Tribolium castaneum]	1596	0	298	357	357	1
cluster2373rr_1to1ortho.sample_nremoved.fa.aln	29	0.00204201	2580	15	yes	mag04_snpQ20AD3md3_300_NI@c68244_g1_i3_m11637|cluster2373rr_1to1ortho.sample_nremoved.fa	gi|642914860|ref|XP_008195065.1| PREDICTED: myosin light chain kinase, smooth muscle-like isoform X1 [Tribolium castaneum]	1301	4.49167e-167	243	328	328	1
cluster2378rr_1to1ortho.sample_nremoved.fa.aln	29	0.00275829	1545	12	no	mag02_snpQ20AD3md3_300_NI@c60443_g1_i2_m7683|cluster2378rr_1to1ortho.sample_nremoved.fa	gi|156545726|ref|XP_001605001.1| PREDICTED: 26S proteasome non-ATPase regulatory subunit 5-like [Nasonia vitripennis]	767	3.10702e-93	188	509	509	1
cluster2380rr_1to1ortho.sample_nremoved.fa.aln	29	0.00118867	1745	5	no	mag02_snpQ20AD3md3_300_NI@c60490_g1_i2_m7696|cluster2380rr_1to1ortho.sample_nremoved.fa	gi|326910921|ref|NP_001192094.1| calcium uptake protein 1 homolog, mitochondrial [Acyrthosiphon pisum] >gi|326910923|ref|NP_001192095.1| calcium uptake protein 1 homolog, mitochondrial [Acyrthosiphon pisum]	1736	0	352	459	459	1
cluster2381rr_1to1ortho.sample_nremoved.fa.aln	29	0.00399411	888	6	yes	mag02_snpQ20AD3md3_300_NI@c60534_g3_i2_m7710|cluster2381rr_1to1ortho.sample_nremoved.fa	gi|665802604|ref|XP_008549363.1| PREDICTED: translin-associated protein X [Microplitis demolitor]	679	1.22711e-85	134	273	273	1
cluster2383rr_1to1ortho.sample_nremoved.fa.aln	29	0.00298435	435	3	yes	mag02_snpQ20AD3md3_300_NI@c60556_g1_i1_m7718|cluster2383rr_1to1ortho.sample_nremoved.fa	gi|512899129|ref|XP_004924567.1| PREDICTED: probable pterin-4-alpha-carbinolamine dehydratase-like [Bombyx mori]	409	2.4202e-49	81	132	132	1
cluster2384rr_1to1ortho.sample_nremoved.fa.aln	29	0.00264168	1236	9	yes	mag02_snpQ20AD3md3_300_NI@c60560_g1_i1_m7719|cluster2384rr_1to1ortho.sample_nremoved.fa	gi|383854162|ref|XP_003702591.1| PREDICTED: lissencephaly-1 homolog [Megachile rotundata]	1912	0	343	411	411	1
cluster2385rr_1to1ortho.sample_nremoved.fa.aln	29	0.00106883	1257	4	no	mag11_snpQ20AD3md3_300_NI@c49881_g1_i1_m5112|cluster2385rr_1to1ortho.sample_nremoved.fa	gi|746836439|ref|XP_011068934.1| PREDICTED: ferrochelatase, mitochondrial isoform X1 [Acromyrmex echinatior] >gi|746836443|ref|XP_011068937.1| PREDICTED: ferrochelatase, mitochondrial isoform X1 [Acromyrmex echinatior]	1508	0	266	377	377	1
cluster2388rr_1to1ortho.sample_nremoved.fa.aln	29	0.000766242	1155	2	yes	mag01_snpQ20AD3md3_300_NI@c65675_g1_i3_m9745|cluster2388rr_1to1ortho.sample_nremoved.fa	NA	NA	NA	NA	NA	NA	NA
cluster2389rr_1to1ortho.sample_nremoved.fa.aln	29	0.0014603	4893	19	yes	mag02_snpQ20AD3md3_300_NI@c60626_g1_i1_m7739|cluster2389rr_1to1ortho.sample_nremoved.fa	gi|572315108|ref|XP_006623214.1| PREDICTED: endoribonuclease Dicer-like [Apis dorsata]	2894	0	650	1642	1642	1
cluster2394rr_1to1ortho.sample_nremoved.fa.aln	29	0.00258919	972	6	no	mag02_snpQ20AD3md3_300_NI@c60682_g1_i1_m7754|cluster2394rr_1to1ortho.sample_nremoved.fa	gi|91088179|ref|XP_972438.1| PREDICTED: hydroxyacylglutathione hydrolase, mitochondrial [Tribolium castaneum]	934	5.46343e-124	171	302	302	1
cluster2395rr_1to1ortho.sample_nremoved.fa.aln	29	0.00226709	909	4	yes	mag02_snpQ20AD3md3_300_NI@c60697_g1_i1_m7759|cluster2395rr_1to1ortho.sample_nremoved.fa	gi|746867636|ref|XP_011064921.1| PREDICTED: GPN-loop GTPase 2 isoform X1 [Acromyrmex echinatior] >gi|746867638|ref|XP_011064922.1| PREDICTED: GPN-loop GTPase 2 isoform X1 [Acromyrmex echinatior]	907	4.84189e-120	172	283	283	1
cluster2399rr_1to1ortho.sample_nremoved.fa.aln	29	0.000700102	708	2	yes	mag02_snpQ20AD3md3_300_NI@c60745_g1_i1_m7776|cluster2399rr_1to1ortho.sample_nremoved.fa	gi|156542785|ref|XP_001605379.1| PREDICTED: bax inhibitor 1 isoform X1 [Nasonia vitripennis]	730	3.38447e-95	138	235	235	1
cluster239rr_1to1ortho.sample_nremoved.fa.aln	28	0.000206251	2092	5	no	mag14_snpQ20AD3md3_300_NI@c61459_g3_i2_m20815|cluster239rr_1to1ortho.sample_nremoved.fa	gi|571561208|ref|XP_006566682.1| PREDICTED: transcription initiation factor TFIID subunit 5 isoform X1 [Apis mellifera]	2533	0	486	648	648	1
cluster2401rr_1to1ortho.sample_nremoved.fa.aln	29	0.00233331	1340	9	yes	mag02_snpQ20AD3md3_300_NI@c60746_g1_i2_m7778|cluster2401rr_1to1ortho.sample_nremoved.fa	gi|91076846|ref|XP_974788.1| PREDICTED: DDB1- and CUL4-associated factor 13 [Tribolium castaneum]	1772	0	304	443	443	1
cluster2402rr_1to1ortho.sample_nremoved.fa.aln	29	0.00273114	3039	15	no	mag13_snpQ20AD3md3_300_NI@c73910_g1_i1_m16040|cluster2402rr_1to1ortho.sample_nremoved.fa	gi|350421158|ref|XP_003492753.1| PREDICTED: zinc finger protein 16-like [Bombus impatiens]	1794	0	441	925	925	1
cluster2403rr_1to1ortho.sample_nremoved.fa.aln	29	0.000771574	1569	3	no	mag02_snpQ20AD3md3_300_NI@c60768_g1_i1_m7786|cluster2403rr_1to1ortho.sample_nremoved.fa	gi|642923207|ref|XP_969908.2| PREDICTED: dnaJ homolog subfamily C member 7 [Tribolium castaneum]	1528	0	296	468	468	1
cluster2404rr_1to1ortho.sample_nremoved.fa.aln	29	0.000868226	2442	4	no	mag02_snpQ20AD3md3_300_NI@c60771_g1_i1_m7787|cluster2404rr_1to1ortho.sample_nremoved.fa	gi|340717949|ref|XP_003397436.1| PREDICTED: cullin-4B-like [Bombus terrestris] >gi|350400361|ref|XP_003485810.1| PREDICTED: cullin-4B-like [Bombus impatiens]	3376	0	653	754	754	1
cluster2405rr_1to1ortho.sample_nremoved.fa.aln	28	0.000714591	856	2	no	mag02_snpQ20AD3md3_300_NI@c60772_g1_i4_m7788|cluster2405rr_1to1ortho.sample_nremoved.fa	gi|242004174|ref|XP_002423002.1| conserved hypothetical protein [Pediculus humanus corporis]	688	2.59075e-88	134	226	226	1
cluster2409rr_1to1ortho.sample_nremoved.fa.aln	29	0.00130354	393	1	yes	mag02_snpQ20AD3md3_300_NI@c60833_g1_i1_m7811|cluster2409rr_1to1ortho.sample_nremoved.fa	gi|662206063|ref|XP_008476475.1| PREDICTED: NADH dehydrogenase [ubiquinone] iron-sulfur protein 6, mitochondrial-like [Diaphorina citri]	404	3.53984e-49	72	89	89	1
cluster2410rr_1to1ortho.sample_nremoved.fa.aln	29	0.00114902	735	3	yes	mag02_snpQ20AD3md3_300_NI@c60922_g1_i1_m7834|cluster2410rr_1to1ortho.sample_nremoved.fa	gi|383858531|ref|XP_003704754.1| PREDICTED: uncharacterized protein LOC100878455 [Megachile rotundata]	543	1.04812e-61	96	198	198	1
cluster2411rr_1to1ortho.sample_nremoved.fa.aln	29	0.000964771	2175	4	yes	mag02_snpQ20AD3md3_300_NI@c60928_g1_i1_m7835|cluster2411rr_1to1ortho.sample_nremoved.fa	gi|665806932|ref|XP_008551727.1| PREDICTED: dentin sialophosphoprotein-like [Microplitis demolitor]	951	2.02324e-115	257	629	629	1
cluster2412rr_1to1ortho.sample_nremoved.fa.aln	29	0	639	0	yes	mag02_snpQ20AD3md3_300_NI@c60928_g1_i1_m7836|cluster2412rr_1to1ortho.sample_nremoved.fa	gi|91087587|ref|XP_971919.1| PREDICTED: ras-related protein Rab-2 [Tribolium castaneum]	1026	9.21251e-141	190	195	195	1
cluster2413rr_1to1ortho.sample_nremoved.fa.aln	29	0.00133021	1803	8	no	mag02_snpQ20AD3md3_300_NI@c60951_g1_i2_m7842|cluster2413rr_1to1ortho.sample_nremoved.fa	gi|746870315|ref|XP_011066337.1| PREDICTED: hexosaminidase D-like isoform X3 [Acromyrmex echinatior]	1454	0	251	482	482	1
cluster2416rr_1to1ortho.sample_nremoved.fa.aln	29	0.0016733	1630	8	no	mag14_snpQ20AD3md3_300_NI@c54661_g1_i1_m12503|cluster2416rr_1to1ortho.sample_nremoved.fa	gi|242014565|ref|XP_002427957.1| parafibromin, putative [Pediculus humanus corporis]	2146	0	430	514	514	2
cluster2418rr_1to1ortho.sample_nremoved.fa.aln	29	0.00212871	1593	7	no	mag04_snpQ20AD3md3_300_NI@c72876_g2_i1_m15750|cluster2418rr_1to1ortho.sample_nremoved.fa	gi|572307712|ref|XP_006619704.1| PREDICTED: BTB/POZ domain-containing protein 17-like isoform X1 [Apis dorsata]	1638	0	295	469	469	1
cluster2419rr_1to1ortho.sample_nremoved.fa.aln	29	0.000583835	1452	2	yes	mag02_snpQ20AD3md3_300_NI@c61004_g1_i1_m7860|cluster2419rr_1to1ortho.sample_nremoved.fa	gi|572271025|ref|XP_006613490.1| PREDICTED: 6-phosphogluconate dehydrogenase, decarboxylating-like [Apis dorsata]	2032	0	375	477	477	1
cluster2421rr_1to1ortho.sample_nremoved.fa.aln	29	0.00265169	2091	15	no	mag02_snpQ20AD3md3_300_NI@c61014_g2_i1_m7869|cluster2421rr_1to1ortho.sample_nremoved.fa	gi|383864459|ref|XP_003707696.1| PREDICTED: solute carrier organic anion transporter family member 5A1-like isoform 1 [Megachile rotundata]	2248	0	468	673	673	1
cluster2422rr_1to1ortho.sample_nremoved.fa.aln	29	0.00407625	1719	16	yes	mag02_snpQ20AD3md3_300_NI@c61039_g1_i1_m7872|cluster2422rr_1to1ortho.sample_nremoved.fa	gi|189239947|ref|XP_001814500.1| PREDICTED: esterase FE4 [Tribolium castaneum]	1162	1.46141e-150	243	557	557	1
cluster2424rr_1to1ortho.sample_nremoved.fa.aln	29	0.000801568	1375	3	no	mag02_snpQ20AD3md3_300_NI@c61053_g1_i2_m7879|cluster2424rr_1to1ortho.sample_nremoved.fa	gi|328705586|ref|XP_001951547.2| PREDICTED: protein SMG9 [Acyrthosiphon pisum]	780	3.16347e-97	188	430	430	1
cluster2425rr_1to1ortho.sample_nremoved.fa.aln	29	0	441	0	yes	mag02_snpQ20AD3md3_300_NI@c61129_g1_i1_m7904|cluster2425rr_1to1ortho.sample_nremoved.fa	gi|91094761|ref|XP_966940.1| PREDICTED: trafficking protein particle complex subunit 1 [Tribolium castaneum]	589	1.32469e-76	109	139	139	1
cluster2426rr_1to1ortho.sample_nremoved.fa.aln	29	0.00153365	1032	4	yes	mag02_snpQ20AD3md3_300_NI@c61129_g1_i1_m7903|cluster2426rr_1to1ortho.sample_nremoved.fa	gi|662191743|ref|XP_008468698.1| PREDICTED: zinc finger protein 239-like [Diaphorina citri]	738	4.66804e-94	141	238	238	1
cluster242rr_1to1ortho.sample_nremoved.fa.aln	29	0.00163322	1686	8	yes	mag04_snpQ20AD3md3_300_NI@c75683_g1_i5_m19122|cluster242rr_1to1ortho.sample_nremoved.fa	gi|571576965|ref|XP_006571905.1| PREDICTED: uncharacterized protein LOC409784 isoform X1 [Apis mellifera] >gi|571576967|ref|XP_006571906.1| PREDICTED: uncharacterized protein LOC409784 isoform X2 [Apis mellifera] >gi|571576969|ref|XP_006571907.1| PREDICTED: uncharacterized protein LOC409784 isoform X3 [Apis mellifera] >gi|571576971|ref|XP_006571908.1| PREDICTED: uncharacterized protein LOC409784 …	1003	6.58083e-127	185	266	266	1
cluster2431rr_1to1ortho.sample_nremoved.fa.aln	29	0	2006	0	no	mag14_snpQ20AD3md3_300_NI@c54368_g1_i6_m12262|cluster2431rr_1to1ortho.sample_nremoved.fa	gi|242021014|ref|XP_002430942.1| conserved hypothetical protein [Pediculus humanus corporis]	1648	0	331	395	395	1
cluster2433rr_1to1ortho.sample_nremoved.fa.aln	29	0.00363809	1210	10	no	mag02_snpQ20AD3md3_300_NI@c61238_g1_i2_m7944|cluster2433rr_1to1ortho.sample_nremoved.fa	gi|345485426|ref|XP_003425268.1| PREDICTED: LOW QUALITY PROTEIN: GPI mannosyltransferase 1 [Nasonia vitripennis]	737	1.65187e-91	173	388	388	1
cluster2437rr_1to1ortho.sample_nremoved.fa.aln	29	0.0042743	1467	16	yes	mag02_snpQ20AD3md3_300_NI@c61303_g2_i1_m7958|cluster2437rr_1to1ortho.sample_nremoved.fa	gi|662195745|ref|XP_008470874.1| PREDICTED: facilitated trehalose transporter Tret1-like [Diaphorina citri]	992	1.08131e-127	218	470	470	1
cluster2439rr_1to1ortho.sample_nremoved.fa.aln	29	0.00156188	1362	6	yes	mag02_snpQ20AD3md3_300_NI@c61358_g1_i1_m7982|cluster2439rr_1to1ortho.sample_nremoved.fa	gi|242012479|ref|XP_002426960.1| eukaryotic translation initiation factor, putative [Pediculus humanus corporis]	1507	0	318	431	431	1
cluster2440rr_1to1ortho.sample_nremoved.fa.aln	29	0.00167865	603	4	yes	mag02_snpQ20AD3md3_300_NI@c61363_g1_i1_m7984|cluster2440rr_1to1ortho.sample_nremoved.fa	gi|240849505|ref|NP_001155791.1| COMM domain-containing protein 3 [Acyrthosiphon pisum] >gi|641658769|ref|XP_008180830.1| PREDICTED: COMM domain-containing protein 3 isoform X1 [Acyrthosiphon pisum] >gi|641658771|ref|XP_008180831.1| PREDICTED: COMM domain-containing protein 3 isoform X1 [Acyrthosiphon pisum] >gi|641658773|ref|XP_008180832.1| PREDICTED: COMM domain-containing protein 3 isoform X1 …	308	5.16046e-33	77	204	204	1
cluster2442rr_1to1ortho.sample_nremoved.fa.aln	29	0.0035234	1421	16	no	mag03_snpQ20AD3md3_300_NI@c61392_g1_i1_m7990|cluster2442rr_1to1ortho.sample_nremoved.fa	gi|189241236|ref|XP_972549.2| PREDICTED: mitochondrial ribonuclease P protein 1 homolog [Tribolium castaneum]	831	8.14303e-105	169	330	330	1
cluster2444rr_1to1ortho.sample_nremoved.fa.aln	29	0.00151524	930	3	yes	mag02_snpQ20AD3md3_300_NI@c61414_g1_i1_m8001|cluster2444rr_1to1ortho.sample_nremoved.fa	gi|242013549|ref|XP_002427467.1| multisynthetase complex auxiliary component p38, putative [Pediculus humanus corporis]	507	9.8196e-60	118	305	305	1
cluster2446rr_1to1ortho.sample_nremoved.fa.aln	29	0.00316034	2858	22	no	mag02_snpQ20AD3md3_300_NI@c61478_g1_i1_m8019|cluster2446rr_1to1ortho.sample_nremoved.fa	gi|350398749|ref|XP_003485298.1| PREDICTED: WD repeat-containing protein 75-like [Bombus impatiens]	1407	3.27919e-178	322	788	788	1
cluster2447rr_1to1ortho.sample_nremoved.fa.aln	29	0.000562563	1536	4	no	mag06_snpQ20AD3md3_300_NI@c44522_g1_i1_m7052|cluster2447rr_1to1ortho.sample_nremoved.fa	gi|242022637|ref|XP_002431746.1| conserved hypothetical protein [Pediculus humanus corporis]	2472	0	462	506	506	1
cluster2449rr_1to1ortho.sample_nremoved.fa.aln	29	0	417	0	no	mag04_snpQ20AD3md3_300_NI@c61030_g1_i1_m8009|cluster2449rr_1to1ortho.sample_nremoved.fa	gi|665811138|ref|XP_008554024.1| PREDICTED: protein Asterix [Microplitis demolitor]	505	1.74327e-64	92	106	106	1
cluster2450rr_1to1ortho.sample_nremoved.fa.aln	29	0.00105878	1329	3	yes	mag02_snpQ20AD3md3_300_NI@c61497_g1_i1_m8024|cluster2450rr_1to1ortho.sample_nremoved.fa	gi|242015386|ref|XP_002428340.1| UBX domain-containing protein, putative [Pediculus humanus corporis]	1259	7.21295e-169	254	436	436	1
cluster2451rr_1to1ortho.sample_nremoved.fa.aln	29	0.00610154	714	10	yes	mag01_snpQ20AD3md3_300_NI@c68695_g2_i1_m11573|cluster2451rr_1to1ortho.sample_nremoved.fa	gi|645022048|ref|XP_001599931.2| PREDICTED: elongation factor 1-beta [Nasonia vitripennis]	682	1.09376e-87	157	236	236	1
cluster2452rr_1to1ortho.sample_nremoved.fa.aln	29	0	432	0	no	mag02_snpQ20AD3md3_300_NI@c61499_g3_i1_m8027|cluster2452rr_1to1ortho.sample_nremoved.fa	gi|242008362|ref|XP_002424975.1| 60S ribosomal protein L30, putative [Pediculus humanus corporis]	553	4.44461e-72	105	109	109	1
cluster2453rr_1to1ortho.sample_nremoved.fa.aln	29	0.000718925	2886	7	yes	mag02_snpQ20AD3md3_300_NI@c61519_g1_i1_m8033|cluster2453rr_1to1ortho.sample_nremoved.fa	gi|242005067|ref|XP_002423396.1| Coatomer subunit beta, putative [Pediculus humanus corporis]	4030	0	783	960	960	1
cluster2454rr_1to1ortho.sample_nremoved.fa.aln	28	0.00301123	1837	9	no	mag02_snpQ20AD3md3_300_NI@c61530_g1_i1_m8037|cluster2454rr_1to1ortho.sample_nremoved.fa	gi|641675663|ref|XP_008187127.1| PREDICTED: uncharacterized protein LOC100164681 isoform X2 [Acyrthosiphon pisum]	1379	0	321	625	625	1
cluster2455rr_1to1ortho.sample_nremoved.fa.aln	29	0.00105777	1902	6	yes	mag02_snpQ20AD3md3_300_NI@c61543_g1_i1_m8043|cluster2455rr_1to1ortho.sample_nremoved.fa	gi|242020704|ref|XP_002430792.1| ATP-dependent transporter, putative [Pediculus humanus corporis]	2824	0	538	634	634	1
cluster2456rr_1to1ortho.sample_nremoved.fa.aln	29	0.00142465	1889	10	no	mag04_snpQ20AD3md3_300_NI@c67364_g1_i1_m11119|cluster2456rr_1to1ortho.sample_nremoved.fa	gi|512903088|ref|XP_004925533.1| PREDICTED: mitochondrial import receptor subunit TOM70-like [Bombyx mori]	1285	2.04609e-168	257	576	576	1
cluster2457rr_1to1ortho.sample_nremoved.fa.aln	29	0.00196704	1431	8	yes	mag02_snpQ20AD3md3_300_NI@c61574_g1_i1_m8049|cluster2457rr_1to1ortho.sample_nremoved.fa	gi|665796901|ref|XP_008546258.1| PREDICTED: mitochondrial-processing peptidase subunit beta [Microplitis demolitor]	1919	0	347	479	479	1
cluster2458rr_1to1ortho.sample_nremoved.fa.aln	28	0.000952833	1369	5	no	mag04_snpQ20AD3md3_300_NI@c78548_g1_i3_m23611|cluster2458rr_1to1ortho.sample_nremoved.fa	gi|157136755|ref|XP_001663829.1| acyl-coa dehydrogenase [Aedes aegypti]	1585	0	292	411	411	1
cluster2459rr_1to1ortho.sample_nremoved.fa.aln	28	0.00469507	1202	11	no	mag14_snpQ20AD3md3_300_NI@c48610_g1_i1_m8819|cluster2459rr_1to1ortho.sample_nremoved.fa	gi|156545980|ref|XP_001607273.1| PREDICTED: activator of 90 kDa heat shock protein ATPase homolog 1 [Nasonia vitripennis]	1079	7.90151e-144	221	347	347	1
cluster2461rr_1to1ortho.sample_nremoved.fa.aln	29	0.00170756	1668	8	no	mag02_snpQ20AD3md3_300_NI@c61586_g1_i1_m8055|cluster2461rr_1to1ortho.sample_nremoved.fa	gi|662183978|ref|XP_008469392.1| PREDICTED: alkaline phosphatase, tissue-nonspecific isozyme-like [Diaphorina citri]	1567	0	297	481	481	1
cluster2462rr_1to1ortho.sample_nremoved.fa.aln	29	0.00184746	1983	9	no	mag02_snpQ20AD3md3_300_NI@c61591_g1_i1_m8056|cluster2462rr_1to1ortho.sample_nremoved.fa	gi|328722737|ref|XP_001943013.2| PREDICTED: SET and MYND domain-containing protein 4-like [Acyrthosiphon pisum]	1437	0	298	660	660	1
cluster2463rr_1to1ortho.sample_nremoved.fa.aln	29	0.00184629	1677	6	no	mag02_snpQ20AD3md3_300_NI@c61604_g1_i1_m8059|cluster2463rr_1to1ortho.sample_nremoved.fa	gi|641655581|ref|XP_008179647.1| PREDICTED: protein spinster isoform X3 [Acyrthosiphon pisum]	1606	0	325	519	519	1
cluster2465rr_1to1ortho.sample_nremoved.fa.aln	29	0.000860507	3883	8	no	mag14_snpQ20AD3md3_300_NI@c42039_g2_i1_m6295|cluster2465rr_1to1ortho.sample_nremoved.fa	gi|242015824|ref|XP_002428547.1| patched 1, putative [Pediculus humanus corporis]	4172	0	805	1182	1182	1
cluster2466rr_1to1ortho.sample_nremoved.fa.aln	29	0.00239141	1395	7	yes	mag02_snpQ20AD3md3_300_NI@c61612_g1_i1_m8072|cluster2466rr_1to1ortho.sample_nremoved.fa	gi|383851305|ref|XP_003701174.1| PREDICTED: sorting nexin-30-like [Megachile rotundata]	1119	6.33951e-147	243	464	464	1
cluster2467rr_1to1ortho.sample_nremoved.fa.aln	29	5.94522e-05	1951	2	no	mag02_snpQ20AD3md3_300_NI@c61616_g1_i1_m8073|cluster2467rr_1to1ortho.sample_nremoved.fa	gi|333944010|ref|NP_001207415.1| U4/U6 small nuclear ribonucleoprotein Prp3 [Apis mellifera] >gi|572306655|ref|XP_006619216.1| PREDICTED: U4/U6 small nuclear ribonucleoprotein Prp3-like isoform X1 [Apis dorsata]	1941	0	397	653	653	1
cluster2468rr_1to1ortho.sample_nremoved.fa.aln	29	0	324	0	yes	mag02_snpQ20AD3md3_300_NI@c61622_g1_i1_m8074|cluster2468rr_1to1ortho.sample_nremoved.fa	gi|512923574|ref|XP_004930385.1| PREDICTED: small integral membrane protein 14-like isoform X1 [Bombyx mori] >gi|512923578|ref|XP_004930386.1| PREDICTED: small integral membrane protein 14-like isoform X2 [Bombyx mori]	124	1.82119e-08	42	103	103	1
cluster246rr_1to1ortho.sample_nremoved.fa.aln	29	0.00168423	3867	10	no	mag01_snpQ20AD3md3_300_NI@c70999_g1_i2_m13344|cluster246rr_1to1ortho.sample_nremoved.fa	gi|328720278|ref|XP_003246991.1| PREDICTED: uncharacterized protein LOC100161216 isoform X7 [Acyrthosiphon pisum]	2069	0	435	758	758	1
cluster2475rr_1to1ortho.sample_nremoved.fa.aln	29	0.000702362	4023	7	yes	mag02_snpQ20AD3md3_300_NI@c61686_g1_i1_m8101|cluster2475rr_1to1ortho.sample_nremoved.fa	gi|328724233|ref|XP_001952568.2| PREDICTED: uncharacterized protein LOC100161816 [Acyrthosiphon pisum]	2544	0	508	788	788	1
cluster2478rr_1to1ortho.sample_nremoved.fa.aln	29	0.0024682	3978	22	yes	mag02_snpQ20AD3md3_300_NI@c61717_g1_i2_m8111|cluster2478rr_1to1ortho.sample_nremoved.fa	gi|662189340|ref|XP_008467392.1| PREDICTED: golgin subfamily A member 4-like, partial [Diaphorina citri]	453	1.24541e-43	143	400	400	1
cluster2479rr_1to1ortho.sample_nremoved.fa.aln	29	0.00207044	561	3	yes	mag02_snpQ20AD3md3_300_NI@c61727_g1_i1_m8112|cluster2479rr_1to1ortho.sample_nremoved.fa	gi|572276055|ref|XP_006614446.1| PREDICTED: D-tyrosyl-tRNA(Tyr) deacylase 1-like [Apis dorsata]	449	1.26029e-54	86	158	158	1
cluster2481rr_1to1ortho.sample_nremoved.fa.aln	29	0.00153254	444	3	yes	mag02_snpQ20AD3md3_300_NI@c61743_g2_i2_m8122|cluster2481rr_1to1ortho.sample_nremoved.fa	gi|746853994|ref|XP_011057624.1| PREDICTED: myosin-2 essential light chain isoform X1 [Acromyrmex echinatior]	625	7.32825e-82	114	128	128	1
cluster2482rr_1to1ortho.sample_nremoved.fa.aln	29	0.00167445	2130	8	no	mag04_snpQ20AD3md3_300_NI@c110385_g2_i1_m27333|cluster2482rr_1to1ortho.sample_nremoved.fa	gi|189242039|ref|XP_001808066.1| PREDICTED: transferrin [Tribolium castaneum]	1674	0	325	687	687	1
cluster2483rr_1to1ortho.sample_nremoved.fa.aln	28	0.000287193	1638	2	no	mag02_snpQ20AD3md3_300_NI@c61760_g1_i1_m8131|cluster2483rr_1to1ortho.sample_nremoved.fa	gi|193690556|ref|XP_001944380.1| PREDICTED: tyrosine-protein kinase Src64B [Acyrthosiphon pisum] >gi|641654547|ref|XP_008179250.1| PREDICTED: tyrosine-protein kinase Src64B [Acyrthosiphon pisum]	2377	0	435	532	532	1
cluster2484rr_1to1ortho.sample_nremoved.fa.aln	29	0	621	0	yes	mag02_snpQ20AD3md3_300_NI@c61768_g2_i1_m8136|cluster2484rr_1to1ortho.sample_nremoved.fa	gi|662186049|ref|XP_008480198.1| PREDICTED: transmembrane emp24 domain-containing protein bai isoform X1 [Diaphorina citri] >gi|662186051|ref|XP_008480205.1| PREDICTED: transmembrane emp24 domain-containing protein bai isoform X2 [Diaphorina citri]	750	3.75605e-99	140	195	195	1
cluster2486rr_1to1ortho.sample_nremoved.fa.aln	29	0.00214049	807	7	yes	mag02_snpQ20AD3md3_300_NI@c61787_g1_i1_m8143|cluster2486rr_1to1ortho.sample_nremoved.fa	gi|746866069|ref|XP_011064082.1| PREDICTED: general transcription factor IIF subunit 2 isoform X1 [Acromyrmex echinatior]	1030	2.2864e-139	205	260	260	1
cluster2488rr_1to1ortho.sample_nremoved.fa.aln	28	0	498	0	yes	mag02_snpQ20AD3md3_300_NI@c61795_g1_i3_m8146|cluster2488rr_1to1ortho.sample_nremoved.fa	gi|746852582|ref|XP_011056850.1| PREDICTED: cysteine-rich hydrophobic domain-containing protein 2 [Acromyrmex echinatior]	679	1.40088e-89	149	165	165	1
cluster2490rr_1to1ortho.sample_nremoved.fa.aln	29	0.00184345	744	3	yes	mag02_snpQ20AD3md3_300_NI@c61803_g1_i1_m8149|cluster2490rr_1to1ortho.sample_nremoved.fa	gi|645024502|ref|XP_008213876.1| PREDICTED: triosephosphate isomerase isoform X1 [Nasonia vitripennis]	1021	2.88207e-138	192	247	247	1
cluster2491rr_1to1ortho.sample_nremoved.fa.aln	29	0.00225152	2554	17	no	mag09_snpQ20AD3md3_300_NI@c61804_g1_i2_m8150|cluster2491rr_1to1ortho.sample_nremoved.fa	gi|572302355|ref|XP_006617200.1| PREDICTED: vacuolar protein sorting-associated protein 53 homolog [Apis dorsata]	2613	0	507	850	850	1
cluster2492rr_1to1ortho.sample_nremoved.fa.aln	29	0.0010014	2019	5	yes	mag02_snpQ20AD3md3_300_NI@c61808_g1_i2_m8154|cluster2492rr_1to1ortho.sample_nremoved.fa	gi|571576735|ref|XP_006571826.1| PREDICTED: uncharacterized protein C2orf42 homolog [Apis mellifera]	1654	0	346	724	724	1
cluster2496rr_1to1ortho.sample_nremoved.fa.aln	29	0.00383084	855	6	yes	mag04_snpQ20AD3md3_300_NI@c75832_g6_i2_m19360|cluster2496rr_1to1ortho.sample_nremoved.fa	gi|746857777|ref|XP_011059635.1| PREDICTED: LOW QUALITY PROTEIN: uncharacterized protein LOC105149129 [Acromyrmex echinatior]	362	8.9828e-39	114	315	315	1
cluster2497rr_1to1ortho.sample_nremoved.fa.aln	29	0.000233548	1377	1	no	mag04_snpQ20AD3md3_300_NI@c65738_g2_i1_m10173|cluster2497rr_1to1ortho.sample_nremoved.fa	gi|557766898|ref|XP_005183141.1| PREDICTED: CCA tRNA nucleotidyltransferase 1, mitochondrial-like [Musca domestica]	1159	6.29893e-153	238	435	435	1
cluster2498rr_1to1ortho.sample_nremoved.fa.aln	29	0.00164755	2170	12	no	mag03_snpQ20AD3md3_300_NI@c61873_g1_i1_m8179|cluster2498rr_1to1ortho.sample_nremoved.fa	gi|170050377|ref|XP_001861262.1| heat shock protein [Culex quinquefasciatus]	2252	0	422	661	661	3
cluster2499rr_1to1ortho.sample_nremoved.fa.aln	29	0.003178	882	9	yes	mag02_snpQ20AD3md3_300_NI@c61876_g1_i1_m8181|cluster2499rr_1to1ortho.sample_nremoved.fa	gi|746851894|ref|XP_011056485.1| PREDICTED: translocon-associated protein subunit alpha [Acromyrmex echinatior]	798	7.48763e-104	148	221	221	1
cluster249rr_1to1ortho.sample_nremoved.fa.aln	29	0.000536069	831	1	yes	mag02_snpQ20AD3md3_300_NI@c72256_g1_i1_m15151|cluster249rr_1to1ortho.sample_nremoved.fa	gi|746871826|ref|XP_011067153.1| PREDICTED: inositol monophosphatase 1-like [Acromyrmex echinatior]	1029	3.25558e-139	185	271	271	1
cluster2500rr_1to1ortho.sample_nremoved.fa.aln	29	0.00206303	5061	29	yes	mag02_snpQ20AD3md3_300_NI@c61877_g1_i1_m8182|cluster2500rr_1to1ortho.sample_nremoved.fa	gi|642936846|ref|XP_008197874.1| PREDICTED: E3 ubiquitin-protein ligase listerin isoform X2 [Tribolium castaneum]	2152	0	571	1759	1759	1
cluster2502rr_1to1ortho.sample_nremoved.fa.aln	29	0.00200052	2675	14	no	mag02_snpQ20AD3md3_300_NI@c61887_g1_i1_m8187|cluster2502rr_1to1ortho.sample_nremoved.fa	gi|91077504|ref|XP_966852.1| PREDICTED: prosaposin [Tribolium castaneum]	1720	0	360	889	889	1
cluster2503rr_1to1ortho.sample_nremoved.fa.aln	29	0.000522742	1671	4	yes	mag02_snpQ20AD3md3_300_NI@c61893_g1_i1_m8194|cluster2503rr_1to1ortho.sample_nremoved.fa	gi|380011108|ref|XP_003689654.1| PREDICTED: T-complex protein 1 subunit alpha-like [Apis florea]	2440	0	480	556	556	1
cluster2507rr_1to1ortho.sample_nremoved.fa.aln	28	0.000821528	1268	2	no	mag14_snpQ20AD3md3_300_NI@c40608_g1_i1_m5961|cluster2507rr_1to1ortho.sample_nremoved.fa	gi|350402632|ref|XP_003486550.1| PREDICTED: SEC14-like protein 2-like [Bombus impatiens]	1277	8.99404e-173	225	386	386	2
cluster2509rr_1to1ortho.sample_nremoved.fa.aln	29	0.000201487	1339	1	no	mag10_snpQ20AD3md3_300_NI@c61948_g1_i1_m8207|cluster2509rr_1to1ortho.sample_nremoved.fa	gi|746832793|ref|XP_011060089.1| PREDICTED: TNF receptor-associated factor 4 isoform X1 [Acromyrmex echinatior] >gi|746832795|ref|XP_011060096.1| PREDICTED: TNF receptor-associated factor 4 isoform X1 [Acromyrmex echinatior]	1741	0	317	461	461	1
cluster250rr_1to1ortho.sample_nremoved.fa.aln	28	0.00137223	2997	6	no	mag13_snpQ20AD3md3_300_NI@c61806_g1_i2_m8131|cluster250rr_1to1ortho.sample_nremoved.fa	gi|571502128|ref|XP_006563334.1| PREDICTED: dentin sialophosphoprotein-like isoform X2 [Apis mellifera] >gi|571502131|ref|XP_006563335.1| PREDICTED: dentin sialophosphoprotein-like isoform X3 [Apis mellifera]	245	1.8358e-19	87	239	239	1
cluster2510rr_1to1ortho.sample_nremoved.fa.aln	29	0.00144969	1416	11	no	mag02_snpQ20AD3md3_300_NI@c61953_g1_i1_m8209|cluster2510rr_1to1ortho.sample_nremoved.fa	gi|195064427|ref|XP_001996567.1| GH23924 [Drosophila grimshawi]	2075	0	375	454	454	1
cluster2511rr_1to1ortho.sample_nremoved.fa.aln	29	0.000950365	2004	6	yes	mag02_snpQ20AD3md3_300_NI@c61960_g1_i1_m8211|cluster2511rr_1to1ortho.sample_nremoved.fa	gi|383848769|ref|XP_003700020.1| PREDICTED: transmembrane protein 214-B-like [Megachile rotundata]	1077	4.7933e-135	271	673	673	1
cluster2513rr_1to1ortho.sample_nremoved.fa.aln	29	0.00124174	2089	7	no	mag01_snpQ20AD3md3_300_NI@c65219_g1_i1_m9522|cluster2513rr_1to1ortho.sample_nremoved.fa	gi|383863107|ref|XP_003707024.1| PREDICTED: protein crooked neck-like [Megachile rotundata]	2809	0	529	653	653	1
cluster2518rr_1to1ortho.sample_nremoved.fa.aln	29	0.00115404	1819	6	no	mag02_snpQ20AD3md3_300_NI@c62033_g1_i1_m8238|cluster2518rr_1to1ortho.sample_nremoved.fa	gi|572304555|ref|XP_006618235.1| PREDICTED: myosin-3-like isoform X1 [Apis dorsata]	804	3.65915e-96	219	534	534	1
cluster2521rr_1to1ortho.sample_nremoved.fa.aln	29	0.00109243	1167	3	yes	mag02_snpQ20AD3md3_300_NI@c62098_g1_i1_m8259|cluster2521rr_1to1ortho.sample_nremoved.fa	gi|512897837|ref|XP_004924250.1| PREDICTED: transcription factor SOX-4-like [Bombyx mori]	590	2.30636e-71	117	164	164	1
cluster2523rr_1to1ortho.sample_nremoved.fa.aln	29	0.0030792	1365	10	no	mag02_snpQ20AD3md3_300_NI@c62117_g1_i1_m8276|cluster2523rr_1to1ortho.sample_nremoved.fa	gi|383863837|ref|XP_003707386.1| PREDICTED: ubiquinone biosynthesis monooxygenase COQ6-like [Megachile rotundata]	1037	7.60133e-135	206	432	432	1
cluster2524rr_1to1ortho.sample_nremoved.fa.aln	29	0.00347472	2184	18	no	mag02_snpQ20AD3md3_300_NI@c62135_g1_i2_m8283|cluster2524rr_1to1ortho.sample_nremoved.fa	gi|571529454|ref|XP_006567785.1| PREDICTED: digestive organ expansion factor homolog [Apis mellifera]	2019	0	377	723	723	1
cluster2525rr_1to1ortho.sample_nremoved.fa.aln	29	0.00283465	2674	14	no	mag13_snpQ20AD3md3_300_NI@c58729_g1_i2_m7162|cluster2525rr_1to1ortho.sample_nremoved.fa	gi|189240495|ref|XP_968692.2| PREDICTED: ribonuclease Z, mitochondrial isoform X1 [Tribolium castaneum]	2059	0	403	838	838	1
cluster2529rr_1to1ortho.sample_nremoved.fa.aln	29	0.00188838	1371	5	no	mag02_snpQ20AD3md3_300_NI@c62180_g1_i1_m8307|cluster2529rr_1to1ortho.sample_nremoved.fa	gi|193589554|ref|XP_001944016.1| PREDICTED: synaptic vesicle membrane protein VAT-1 homolog-like [Acyrthosiphon pisum]	1369	0	272	380	380	1
cluster2531rr_1to1ortho.sample_nremoved.fa.aln	29	0.00162337	1332	7	no	mag02_snpQ20AD3md3_300_NI@c62185_g1_i1_m8313|cluster2531rr_1to1ortho.sample_nremoved.fa	gi|242025012|ref|XP_002432920.1| elongation factor 1-gamma, putative [Pediculus humanus corporis]	1585	0	304	439	439	1
cluster2533rr_1to1ortho.sample_nremoved.fa.aln	29	0.00306705	1593	11	yes	mag02_snpQ20AD3md3_300_NI@c62198_g1_i1_m8322|cluster2533rr_1to1ortho.sample_nremoved.fa	gi|91094127|ref|XP_968492.1| PREDICTED: probable aminopeptidase NPEPL1 [Tribolium castaneum]	1880	0	350	512	512	1
cluster2535rr_1to1ortho.sample_nremoved.fa.aln	29	0.00129514	450	1	no	mag01_snpQ20AD3md3_300_NI@c9847_g1_i1_m754|cluster2535rr_1to1ortho.sample_nremoved.fa	gi|645000286|ref|XP_008215923.1| PREDICTED: ubiquitin-like protein FUBI [Nasonia vitripennis]	384	7.83453e-46	83	129	129	1
cluster2536rr_1to1ortho.sample_nremoved.fa.aln	29	0.00501117	732	12	no	mag18_snpQ20AD3md3_300_NI@c77497_g6_i1_m20058|cluster2536rr_1to1ortho.sample_nremoved.fa	gi|746846692|ref|XP_011053691.1| PREDICTED: prohormone-3 isoform X1 [Acromyrmex echinatior]	644	3.29329e-82	118	210	210	1
cluster253rr.ortho.sample_nremoved.fa.aln	29	0.00135702	2292	12	yes	mag02_snpQ20AD3md3_300_NI@c72531_g1_i1_m15465|cluster253rr.ortho.sample_nremoved.fa	gi|193693010|ref|XP_001950596.1| PREDICTED: neprilysin-2 [Acyrthosiphon pisum] >gi|641671283|ref|XP_008185529.1| PREDICTED: neprilysin-2 [Acyrthosiphon pisum]	2732	0	514	767	767	1
cluster2540rr_1to1ortho.sample_nremoved.fa.aln	29	0.00152604	1905	14	yes	mag02_snpQ20AD3md3_300_NI@c62220_g1_i1_m8342|cluster2540rr_1to1ortho.sample_nremoved.fa	gi|91086585|ref|XP_973508.1| PREDICTED: trafficking protein particle complex subunit 12 [Tribolium castaneum]	1255	5.73975e-164	266	530	530	1
cluster2542rr_1to1ortho.sample_nremoved.fa.aln	29	0.000841241	1668	3	yes	mag02_snpQ20AD3md3_300_NI@c62228_g4_i2_m8354|cluster2542rr_1to1ortho.sample_nremoved.fa	gi|746844275|ref|XP_011052393.1| PREDICTED: EH domain-containing protein 3 [Acromyrmex echinatior] >gi|746844277|ref|XP_011052394.1| PREDICTED: EH domain-containing protein 3 [Acromyrmex echinatior]	2494	0	467	554	554	1
cluster2543rr_1to1ortho.sample_nremoved.fa.aln	29	0.000899724	1494	3	no	mag20_snpQ20AD3md3_300_NI@c57747_g1_i2_m6833|cluster2543rr_1to1ortho.sample_nremoved.fa	gi|380024527|ref|XP_003696046.1| PREDICTED: glycerol-3-phosphate acyltransferase 4-like isoform 1 [Apis florea]	1808	0	346	475	475	1
cluster2544rr_1to1ortho.sample_nremoved.fa.aln	29	0.0024272	716	5	no	mag02_snpQ20AD3md3_300_NI@c62249_g1_i1_m8364|cluster2544rr_1to1ortho.sample_nremoved.fa	gi|642915569|ref|XP_008190670.1| PREDICTED: TP53-regulating kinase [Tribolium castaneum] >gi|642915571|ref|XP_008190671.1| PREDICTED: TP53-regulating kinase [Tribolium castaneum]	626	1.38225e-79	121	233	233	1
cluster2545rr_1to1ortho.sample_nremoved.fa.aln	29	0.0019672	1254	8	yes	mag02_snpQ20AD3md3_300_NI@c62251_g1_i1_m8366|cluster2545rr_1to1ortho.sample_nremoved.fa	gi|156536919|ref|XP_001608023.1| PREDICTED: 60S ribosomal protein L4 [Nasonia vitripennis]	1434	0	286	356	356	1
cluster2547rr_1to1ortho.sample_nremoved.fa.aln	29	0.000900191	945	2	yes	mag02_snpQ20AD3md3_300_NI@c62271_g1_i1_m8373|cluster2547rr_1to1ortho.sample_nremoved.fa	gi|340729126|ref|XP_003402859.1| PREDICTED: sodium/potassium-transporting ATPase subunit beta-2-like [Bombus terrestris]	1136	3.10119e-154	209	311	311	1
cluster2549rr_1to1ortho.sample_nremoved.fa.aln	29	0.00101003	1167	3	yes	mag02_snpQ20AD3md3_300_NI@c62274_g1_i2_m8376|cluster2549rr_1to1ortho.sample_nremoved.fa	gi|340727950|ref|XP_003402296.1| PREDICTED: zinc finger CCCH domain-containing protein 10-like [Bombus terrestris]	578	7.39489e-68	171	434	434	1
cluster2550rr_1to1ortho.sample_nremoved.fa.aln	29	0.00183938	2136	14	yes	mag02_snpQ20AD3md3_300_NI@c62278_g1_i1_m8378|cluster2550rr_1to1ortho.sample_nremoved.fa	gi|91090594|ref|XP_972814.1| PREDICTED: ATP-binding cassette sub-family F member 3 [Tribolium castaneum]	2851	0	563	711	711	1
cluster2553rr_1to1ortho.sample_nremoved.fa.aln	29	0.000958057	1230	6	yes	mag02_snpQ20AD3md3_300_NI@c62298_g2_i1_m8386|cluster2553rr_1to1ortho.sample_nremoved.fa	gi|91076380|ref|XP_968185.1| PREDICTED: interleukin enhancer-binding factor 2 homolog [Tribolium castaneum]	1317	5.12941e-179	239	346	346	1
cluster2554rr_1to1ortho.sample_nremoved.fa.aln	29	0.000447	2306	4	no	mag01_snpQ20AD3md3_300_NI@c78041_g1_i1_m20775|cluster2554rr_1to1ortho.sample_nremoved.fa	gi|350403605|ref|XP_003486851.1| PREDICTED: vesicle-fusing ATPase 1-like [Bombus impatiens]	3349	0	620	743	743	2
cluster2556rr_1to1ortho.sample_nremoved.fa.aln	29	0.00130852	1275	2	no	mag01_snpQ20AD3md3_300_NI@c73051_g4_i2_m15232|cluster2556rr_1to1ortho.sample_nremoved.fa	gi|642940340|ref|XP_008190806.1| PREDICTED: aspartyl/asparaginyl beta-hydroxylase isoform X2 [Tribolium castaneum]	863	3.57002e-109	155	235	235	1
cluster2557rr_1to1ortho.sample_nremoved.fa.aln	29	0.00375463	924	10	yes	mag02_snpQ20AD3md3_300_NI@c62320_g1_i1_m8411|cluster2557rr_1to1ortho.sample_nremoved.fa	gi|91088355|ref|XP_971646.1| PREDICTED: uncharacterized protein C3orf38 homolog [Tribolium castaneum]	408	1.3092e-45	97	273	273	1
cluster255rr.ortho.sample_nremoved.fa.aln	29	0.00167423	1374	15	yes	mag02_snpQ20AD3md3_300_NI@c72647_g5_i1_m15604|cluster255rr.ortho.sample_nremoved.fa	gi|242014214|ref|XP_002427786.1| NF-kappa-B inhibitor alpha, putative [Pediculus humanus corporis]	769	1.03018e-95	167	360	360	1
cluster2562rr_1to1ortho.sample_nremoved.fa.aln	29	0.00295727	2042	12	no	mag02_snpQ20AD3md3_300_NI@c62339_g1_i2_m8425|cluster2562rr_1to1ortho.sample_nremoved.fa	gi|328719360|ref|XP_001951259.2| PREDICTED: glycosylphosphatidylinositol anchor attachment 1 protein [Acyrthosiphon pisum]	1463	0	328	643	643	1
cluster2563rr_1to1ortho.sample_nremoved.fa.aln	29	0.00142982	909	5	yes	mag02_snpQ20AD3md3_300_NI@c62345_g1_i1_m8427|cluster2563rr_1to1ortho.sample_nremoved.fa	gi|383853098|ref|XP_003702061.1| PREDICTED: ubiquinone biosynthesis protein COQ9, mitochondrial-like [Megachile rotundata]	790	1.0119e-102	149	243	243	1
cluster2568rr_1to1ortho.sample_nremoved.fa.aln	29	0.00179694	1707	7	no	mag04_snpQ20AD3md3_300_NI@c110671_g1_i1_m27392|cluster2568rr_1to1ortho.sample_nremoved.fa	gi|242003946|ref|XP_002422919.1| cytochrome P450, putative [Pediculus humanus corporis]	501	1.97142e-55	124	428	428	1
cluster256rr.ortho.sample_nremoved.fa.aln	29	0.00159439	2807	7	no	mag02_snpQ20AD3md3_300_NI@c72702_g4_i2_m15662|cluster256rr.ortho.sample_nremoved.fa	gi|512933200|ref|XP_004932732.1| PREDICTED: glutamate receptor ionotropic, kainate 2-like [Bombyx mori]	1455	0	275	553	553	1
cluster2570rr_1to1ortho.sample_nremoved.fa.aln	28	0.000399658	1816	2	no	mag10_snpQ20AD3md3_300_NI@c62426_g1_i2_m8452|cluster2570rr_1to1ortho.sample_nremoved.fa	gi|242009743|ref|XP_002425642.1| cytochrome P450, putative [Pediculus humanus corporis]	1593	0	309	569	569	3
cluster2572rr_1to1ortho.sample_nremoved.fa.aln	29	0.0019665	864	5	yes	mag02_snpQ20AD3md3_300_NI@c62440_g2_i1_m8459|cluster2572rr_1to1ortho.sample_nremoved.fa	gi|66549567|ref|XP_623543.1| PREDICTED: uncharacterized protein LOC551144 isoform X2 [Apis mellifera] >gi|572308110|ref|XP_006619893.1| PREDICTED: uncharacterized protein LOC102675284 isoform X1 [Apis dorsata]	1086	2.13019e-147	225	288	288	1
cluster2576rr_1to1ortho.sample_nremoved.fa.aln	29	0.00153494	1744	5	no	mag14_snpQ20AD3md3_300_NI@c60435_g4_i4_m19122|cluster2576rr_1to1ortho.sample_nremoved.fa	gi|557773159|ref|XP_005186233.1| PREDICTED: B(0,+)-type amino acid transporter 1-like [Musca domestica]	1886	0	381	538	538	1
cluster2585rr_1to1ortho.sample_nremoved.fa.aln	29	0.00176055	1293	6	yes	mag02_snpQ20AD3md3_300_NI@c62550_g1_i1_m8510|cluster2585rr_1to1ortho.sample_nremoved.fa	gi|512918630|ref|XP_004929181.1| PREDICTED: la protein homolog isoform X1 [Bombyx mori] >gi|512918634|ref|XP_004929182.1| PREDICTED: la protein homolog isoform X2 [Bombyx mori]	781	5.25209e-98	156	332	332	1
cluster2588rr_1to1ortho.sample_nremoved.fa.aln	29	0.00150203	1353	4	no	mag16_snpQ20AD3md3_300_NI@c62573_g1_i1_m8521|cluster2588rr_1to1ortho.sample_nremoved.fa	gi|383857463|ref|XP_003704224.1| PREDICTED: GTP-binding protein CG1354-like [Megachile rotundata]	1779	0	332	395	395	1
cluster2593rr_1to1ortho.sample_nremoved.fa.aln	29	0.000894038	2172	10	yes	mag02_snpQ20AD3md3_300_NI@c62621_g1_i1_m8544|cluster2593rr_1to1ortho.sample_nremoved.fa	gi|340717805|ref|XP_003397366.1| PREDICTED: conserved oligomeric Golgi complex subunit 7-like [Bombus terrestris]	2142	0	408	737	737	1
cluster2599rr_1to1ortho.sample_nremoved.fa.aln	29	0.00454714	1683	18	yes	mag02_snpQ20AD3md3_300_NI@c62675_g2_i2_m8562|cluster2599rr_1to1ortho.sample_nremoved.fa	gi|383859559|ref|XP_003705261.1| PREDICTED: probable cysteine--tRNA ligase, mitochondrial-like [Megachile rotundata]	1389	0	267	513	513	1
cluster2600rr_1to1ortho.sample_nremoved.fa.aln	28	0.00117494	1473	4	no	mag14_snpQ20AD3md3_300_NI@c49867_g1_i2_m9273|cluster2600rr_1to1ortho.sample_nremoved.fa	gi|350408892|ref|XP_003488547.1| PREDICTED: PTB domain-containing adapter protein ced-6-like [Bombus impatiens]	1216	1.77987e-161	290	487	487	1
cluster2602rr_1to1ortho.sample_nremoved.fa.aln	29	0.00354909	837	6	no	mag02_snpQ20AD3md3_300_NI@c62696_g1_i1_m8569|cluster2602rr_1to1ortho.sample_nremoved.fa	gi|665795468|ref|XP_008545482.1| PREDICTED: BRISC and BRCA1-A complex member 1-like [Microplitis demolitor]	281	2.55905e-27	69	234	234	1
cluster2604rr_1to1ortho.sample_nremoved.fa.aln	29	0.000887926	2613	8	no	mag10_snpQ20AD3md3_300_NI@c62717_g1_i2_m8580|cluster2604rr_1to1ortho.sample_nremoved.fa	gi|746848022|ref|XP_011054404.1| PREDICTED: N-alpha-acetyltransferase 15, NatA auxiliary subunit [Acromyrmex echinatior]	3102	0	607	872	872	1
cluster2605rr_1to1ortho.sample_nremoved.fa.aln	29	0.00231507	1302	7	yes	mag02_snpQ20AD3md3_300_NI@c62720_g1_i2_m8581|cluster2605rr_1to1ortho.sample_nremoved.fa	gi|340712088|ref|XP_003394596.1| PREDICTED: ribosome biogenesis protein WDR12 homolog [Bombus terrestris]	1449	0	259	419	419	1
cluster2606rr_1to1ortho.sample_nremoved.fa.aln	29	0.00203047	1245	6	yes	mag02_snpQ20AD3md3_300_NI@c62727_g2_i1_m8583|cluster2606rr_1to1ortho.sample_nremoved.fa	gi|193636675|ref|XP_001945782.1| PREDICTED: decaprenyl-diphosphate synthase subunit 2-like [Acyrthosiphon pisum]	1509	0	290	395	395	1
cluster2607rr_1to1ortho.sample_nremoved.fa.aln	29	0.00107936	2115	5	yes	mag02_snpQ20AD3md3_300_NI@c62729_g1_i1_m8584|cluster2607rr_1to1ortho.sample_nremoved.fa	gi|157105169|ref|XP_001648748.1| oligosaccharyl transferase [Aedes aegypti]	3131	0	596	704	704	1
cluster2608rr_1to1ortho.sample_nremoved.fa.aln	28	0.00165388	3351	15	yes	mag02_snpQ20AD3md3_300_NI@c62732_g1_i1_m8587|cluster2608rr_1to1ortho.sample_nremoved.fa	gi|350414148|ref|XP_003490220.1| PREDICTED: transcription elongation factor SPT5-like [Bombus impatiens]	3524	0	721	972	972	1
cluster2610rr_1to1ortho.sample_nremoved.fa.aln	29	0.00273667	1807	12	no	mag02_snpQ20AD3md3_300_NI@c62754_g1_i1_m8597|cluster2610rr_1to1ortho.sample_nremoved.fa	gi|662184247|ref|XP_008470860.1| PREDICTED: large subunit GTPase 1 homolog [Diaphorina citri]	1695	0	337	578	578	1
cluster2611rr_1to1ortho.sample_nremoved.fa.aln	29	0.00155663	2591	13	no	mag02_snpQ20AD3md3_300_NI@c62755_g1_i1_m8599|cluster2611rr_1to1ortho.sample_nremoved.fa	gi|512923828|ref|XP_004930447.1| PREDICTED: putative ribosomal RNA methyltransferase NOP2-like [Bombyx mori]	1658	0	318	491	491	1
cluster2612rr_1to1ortho.sample_nremoved.fa.aln	28	0.00296753	2352	6	no	mag14_snpQ20AD3md3_300_NI@c50973_g1_i4_m9829|cluster2612rr_1to1ortho.sample_nremoved.fa	gi|242006472|ref|XP_002424074.1| Cullin-5, putative [Pediculus humanus corporis]	3678	0	683	775	775	1
cluster2615rr_1to1ortho.sample_nremoved.fa.aln	29	0.00218591	1555	7	no	mag02_snpQ20AD3md3_300_NI@c62774_g2_i1_m8619|cluster2615rr_1to1ortho.sample_nremoved.fa	gi|170043242|ref|XP_001849304.1| aldehyde dehydrogenase, mitochondrial [Culex quinquefasciatus]	1901	0	368	496	496	1
cluster2616rr_1to1ortho.sample_nremoved.fa.aln	29	7.4747e-05	921	1	yes	mag02_snpQ20AD3md3_300_NI@c62777_g3_i1_m8620|cluster2616rr_1to1ortho.sample_nremoved.fa	gi|642929514|ref|XP_008195868.1| PREDICTED: 3'(2'),5'-bisphosphate nucleotidase 1 isoform X2 [Tribolium castaneum] >gi|642929516|ref|XP_008195869.1| PREDICTED: 3'(2'),5'-bisphosphate nucleotidase 1 isoform X2 [Tribolium castaneum]	1084	1.47667e-146	193	305	305	1
cluster2617rr_1to1ortho.sample_nremoved.fa.aln	29	0.00064323	1632	3	yes	mag02_snpQ20AD3md3_300_NI@c62783_g1_i1_m8621|cluster2617rr_1to1ortho.sample_nremoved.fa	gi|571544228|ref|XP_006563867.1| PREDICTED: midnolin-B-like isoform X1 [Apis mellifera]	549	1.30619e-59	115	138	138	1
cluster2618rr_1to1ortho.sample_nremoved.fa.aln	29	0.0028102	3191	16	no	mag01_snpQ20AD3md3_300_NI@c69895_g1_i1_m12424|cluster2618rr_1to1ortho.sample_nremoved.fa	gi|641663716|ref|XP_008182745.1| PREDICTED: tetratricopeptide repeat protein 27 isoform X2 [Acyrthosiphon pisum]	1546	0	338	824	824	1
cluster2622rr_1to1ortho.sample_nremoved.fa.aln	29	0.00364117	1293	6	no	mag02_snpQ20AD3md3_300_NI@c62842_g1_i2_m8648|cluster2622rr_1to1ortho.sample_nremoved.fa	gi|91079300|ref|XP_966885.1| PREDICTED: serine/threonine-protein kinase SBK1 [Tribolium castaneum] >gi|642917058|ref|XP_008191103.1| PREDICTED: serine/threonine-protein kinase SBK1 [Tribolium castaneum]	1546	0	287	401	401	1
cluster2623rr_1to1ortho.sample_nremoved.fa.aln	28	0.00117557	2793	7	yes	mag02_snpQ20AD3md3_300_NI@c62913_g1_i1_m8665|cluster2623rr_1to1ortho.sample_nremoved.fa	gi|662205770|ref|XP_008476314.1| PREDICTED: pre-mRNA-processing factor 6 [Diaphorina citri]	4097	0	821	926	926	1
cluster2624rr_1to1ortho.sample_nremoved.fa.aln	29	0.00167961	1749	5	yes	mag02_snpQ20AD3md3_300_NI@c62916_g1_i3_m8668|cluster2624rr_1to1ortho.sample_nremoved.fa	gi|662187799|ref|XP_008487546.1| PREDICTED: LOW QUALITY PROTEIN: uncharacterized protein LOC103524309 [Diaphorina citri]	935	8.47754e-117	255	545	545	1
cluster2626rr_1to1ortho.sample_nremoved.fa.aln	28	0.00310826	1515	10	no	mag02_snpQ20AD3md3_300_NI@c62975_g1_i1_m8687|cluster2626rr_1to1ortho.sample_nremoved.fa	gi|350422744|ref|XP_003493269.1| PREDICTED: hexokinase-1-like [Bombus impatiens]	1436	0	286	463	463	1
cluster2627rr_1to1ortho.sample_nremoved.fa.aln	28	0.00303705	2007	10	no	mag13_snpQ20AD3md3_300_NI@c76665_g2_i8_m18999|cluster2627rr_1to1ortho.sample_nremoved.fa	gi|662184928|ref|XP_008474472.1| PREDICTED: amyloid beta A4 precursor protein-binding family B member 1-interacting protein [Diaphorina citri]	1851	0	400	619	619	1
cluster2628rr_1to1ortho.sample_nremoved.fa.aln	28	0.00304775	2076	10	no	mag27_snpQ20AD3md3_300_NI@c56629_g4_i1_m14432|cluster2628rr_1to1ortho.sample_nremoved.fa	gi|91091276|ref|XP_969576.1| PREDICTED: sodium-coupled monocarboxylate transporter 1 isoform X2 [Tribolium castaneum] >gi|642936511|ref|XP_008198467.1| PREDICTED: sodium-coupled monocarboxylate transporter 1 isoform X2 [Tribolium castaneum] >gi|642936513|ref|XP_008198468.1| PREDICTED: sodium-coupled monocarboxylate transporter 1 isoform X2 [Tribolium castaneum] >gi|642936515|ref|XP_008198469.1| P…	1825	0	374	588	588	1
cluster2630rr_1to1ortho.sample_nremoved.fa.aln	29	0.00134893	2057	7	no	mag02_snpQ20AD3md3_300_NI@c62997_g1_i1_m8699|cluster2630rr_1to1ortho.sample_nremoved.fa	gi|328784514|ref|XP_393145.3| PREDICTED: THO complex subunit 1-like isoformX1 [Apis mellifera]	1890	0	379	664	664	1
cluster2632rr_1to1ortho.sample_nremoved.fa.aln	28	0.00296931	1218	8	yes	mag02_snpQ20AD3md3_300_NI@c63017_g1_i2_m8711|cluster2632rr_1to1ortho.sample_nremoved.fa	gi|328720018|ref|XP_001950019.2| PREDICTED: GRB2-related adapter protein [Acyrthosiphon pisum]	1342	0	275	379	379	1
cluster2636rr_1to1ortho.sample_nremoved.fa.aln	29	0.00130802	1815	9	yes	mag02_snpQ20AD3md3_300_NI@c63054_g1_i1_m8722|cluster2636rr_1to1ortho.sample_nremoved.fa	gi|380015605|ref|XP_003691790.1| PREDICTED: LOW QUALITY PROTEIN: RUN domain-containing protein 1-like [Apis florea]	1425	0	290	528	528	1
cluster2637rr_1to1ortho.sample_nremoved.fa.aln	29	0.00132872	3019	9	yes	mag02_snpQ20AD3md3_300_NI@c63078_g2_i1_m8731|cluster2637rr_1to1ortho.sample_nremoved.fa	gi|665801348|ref|XP_008548680.1| PREDICTED: calcium-transporting ATPase sarcoplasmic/endoplasmic reticulum type isoform X2 [Microplitis demolitor]	4750	0	904	994	994	1
cluster263rr.ortho.sample_nremoved.fa.aln	29	0.00162588	4236	13	no	mag01_snpQ20AD3md3_300_NI@c77702_g8_i1_m20317|cluster263rr.ortho.sample_nremoved.fa	gi|746850228|ref|XP_011055585.1| PREDICTED: LOW QUALITY PROTEIN: protein strawberry notch-like [Acromyrmex echinatior]	2445	0	499	690	690	1
cluster2641rr_1to1ortho.sample_nremoved.fa.aln	29	0.00389831	3502	32	no	mag02_snpQ20AD3md3_300_NI@c63121_g1_i1_m8758|cluster2641rr_1to1ortho.sample_nremoved.fa	gi|645033022|ref|XP_008214882.1| PREDICTED: protein argonaute-2-like [Nasonia vitripennis] >gi|645033025|ref|XP_008214883.1| PREDICTED: protein argonaute-2-like [Nasonia vitripennis] >gi|645033028|ref|XP_008214884.1| PREDICTED: protein argonaute-2-like [Nasonia vitripennis]	2028	0	409	848	848	1
cluster2642rr_1to1ortho.sample_nremoved.fa.aln	29	0.000531478	5046	10	yes	mag02_snpQ20AD3md3_300_NI@c63128_g2_i1_m8760|cluster2642rr_1to1ortho.sample_nremoved.fa	gi|242006398|ref|XP_002424037.1| clathrin heavy chain, putative [Pediculus humanus corporis]	7833	0	1531	1684	1684	1
cluster2643rr_1to1ortho.sample_nremoved.fa.aln	29	0.00182745	567	4	yes	mag02_snpQ20AD3md3_300_NI@c63148_g1_i1_m8771|cluster2643rr_1to1ortho.sample_nremoved.fa	gi|193690866|ref|XP_001947253.1| PREDICTED: uncharacterized protein LOC100164229 [Acyrthosiphon pisum]	433	1.51041e-49	97	158	158	1
cluster2644rr_1to1ortho.sample_nremoved.fa.aln	28	0.00160167	2928	10	no	mag07_snpQ20AD3md3_300_NI@c63753_g1_i1_m8856|cluster2644rr_1to1ortho.sample_nremoved.fa	gi|746860323|ref|XP_011060998.1| PREDICTED: exportin-2 [Acromyrmex echinatior]	3492	0	655	974	974	1
cluster2645rr_1to1ortho.sample_nremoved.fa.aln	29	0.0043112	1071	12	yes	mag02_snpQ20AD3md3_300_NI@c63177_g1_i1_m8782|cluster2645rr_1to1ortho.sample_nremoved.fa	gi|156545978|ref|XP_001607122.1| PREDICTED: arginine kinase isoform X2 [Nasonia vitripennis]	1659	0	319	356	356	1
cluster2648rr_1to1ortho.sample_nremoved.fa.aln	29	0.00251869	1281	9	yes	mag02_snpQ20AD3md3_300_NI@c63208_g1_i1_m8795|cluster2648rr_1to1ortho.sample_nremoved.fa	gi|512922219|ref|XP_004930067.1| PREDICTED: lipoyltransferase 1, mitochondrial-like isoform X1 [Bombyx mori] >gi|512922223|ref|XP_004930068.1| PREDICTED: lipoyltransferase 1, mitochondrial-like isoform X2 [Bombyx mori] >gi|512922227|ref|XP_004930069.1| PREDICTED: lipoyltransferase 1, mitochondrial-like isoform X3 [Bombyx mori]	1094	1.76331e-144	215	396	396	1
cluster2649rr_1to1ortho.sample_nremoved.fa.aln	29	0.00192306	2369	10	no	mag01_snpQ20AD3md3_300_NI@c128320_g1_i1_m28589|cluster2649rr_1to1ortho.sample_nremoved.fa	gi|242013533|ref|XP_002427459.1| RING finger protein, putative [Pediculus humanus corporis]	1434	0	364	800	800	1
cluster2653rr_1to1ortho.sample_nremoved.fa.aln	29	0.00107331	804	3	yes	mag02_snpQ20AD3md3_300_NI@c63256_g1_i3_m8825|cluster2653rr_1to1ortho.sample_nremoved.fa	gi|645013666|ref|XP_008205210.1| PREDICTED: myeloid leukemia factor isoform X4 [Nasonia vitripennis]	480	3.50242e-57	86	137	137	1
cluster2655rr_1to1ortho.sample_nremoved.fa.aln	29	0.0016747	602	4	yes	mag02_snpQ20AD3md3_300_NI@c63259_g1_i1_m8828|cluster2655rr_1to1ortho.sample_nremoved.fa	gi|572260101|ref|XP_006608377.1| PREDICTED: RWD domain-containing protein 4-like [Apis dorsata]	655	3.83125e-85	126	197	197	1
cluster2656rr_1to1ortho.sample_nremoved.fa.aln	28	0.00171221	2300	7	no	mag04_snpQ20AD3md3_300_NI@c64741_g1_i1_m9621|cluster2656rr_1to1ortho.sample_nremoved.fa	gi|662204034|ref|XP_008475378.1| PREDICTED: uncharacterized protein LOC103512395 [Diaphorina citri]	2114	0	406	729	729	3
cluster2660rr_1to1ortho.sample_nremoved.fa.aln	29	0.00129087	2013	7	yes	mag02_snpQ20AD3md3_300_NI@c63296_g1_i1_m8846|cluster2660rr_1to1ortho.sample_nremoved.fa	gi|170036598|ref|XP_001846150.1| conserved hypothetical protein [Culex quinquefasciatus]	2714	0	519	654	654	1
cluster2663rr_1to1ortho.sample_nremoved.fa.aln	29	0.00169776	1236	6	yes	mag02_snpQ20AD3md3_300_NI@c63323_g1_i1_m8856|cluster2663rr_1to1ortho.sample_nremoved.fa	gi|156547012|ref|XP_001600640.1| PREDICTED: kelch domain-containing protein 10 homolog [Nasonia vitripennis]	1059	8.20758e-140	198	400	400	1
cluster2664rr_1to1ortho.sample_nremoved.fa.aln	29	0.00169737	300	1	yes	mag02_snpQ20AD3md3_300_NI@c63326_g1_i1_m8857|cluster2664rr_1to1ortho.sample_nremoved.fa	gi|746839421|ref|XP_011050106.1| PREDICTED: uncharacterized protein LOC105143453 [Acromyrmex echinatior]	329	7.65426e-38	58	84	84	1
cluster2666rr_1to1ortho.sample_nremoved.fa.aln	29	0.00276711	765	6	yes	mag02_snpQ20AD3md3_300_NI@c63342_g1_i1_m8868|cluster2666rr_1to1ortho.sample_nremoved.fa	gi|665791500|ref|XP_008543308.1| PREDICTED: proteasome subunit alpha type-3 [Microplitis demolitor]	1107	1.14063e-151	200	242	242	1
cluster2667rr_1to1ortho.sample_nremoved.fa.aln	28	0.00130982	444	2	yes	mag02_snpQ20AD3md3_300_NI@c63348_g1_i2_m8871|cluster2667rr_1to1ortho.sample_nremoved.fa	gi|156551928|ref|XP_001607466.1| PREDICTED: single-stranded DNA-binding protein, mitochondrial [Nasonia vitripennis]	485	7.32556e-61	91	145	145	1
cluster2669rr_1to1ortho.sample_nremoved.fa.aln	29	0.00123826	1019	3	no	mag02_snpQ20AD3md3_300_NI@c63370_g2_i1_m8883|cluster2669rr_1to1ortho.sample_nremoved.fa	gi|340716491|ref|XP_003396731.1| PREDICTED: hypothetical protein LOC100645247 [Bombus terrestris]	317	6.5101e-32	59	97	97	1
cluster2671rr_1to1ortho.sample_nremoved.fa.aln	29	0.00161338	585	2	yes	mag02_snpQ20AD3md3_300_NI@c63385_g1_i1_m8893|cluster2671rr_1to1ortho.sample_nremoved.fa	gi|189239223|ref|XP_973572.2| PREDICTED: DAZ-associated protein 2 isoform X1 [Tribolium castaneum]	276	2.08941e-28	96	158	158	1
cluster2672rr_1to1ortho.sample_nremoved.fa.aln	29	0.000137545	885	2	yes	mag02_snpQ20AD3md3_300_NI@c63405_g1_i1_m8899|cluster2672rr_1to1ortho.sample_nremoved.fa	gi|512914971|ref|XP_004928274.1| PREDICTED: protein TIS11-like isoform X2 [Bombyx mori]	481	8.89179e-57	104	187	187	1
cluster2673rr_1to1ortho.sample_nremoved.fa.aln	29	0.00189174	938	5	no	mag10_snpQ20AD3md3_300_NI@c63407_g2_i1_m8900|cluster2673rr_1to1ortho.sample_nremoved.fa	gi|91080661|ref|XP_974660.1| PREDICTED: phosphoglycolate phosphatase [Tribolium castaneum]	925	1.62136e-122	175	304	304	1
cluster2674rr_1to1ortho.sample_nremoved.fa.aln	29	0.000147764	639	1	no	mag27_snpQ20AD3md3_300_NI@c38852_g1_i1_m5438|cluster2674rr_1to1ortho.sample_nremoved.fa	gi|156548815|ref|XP_001605922.1| PREDICTED: ER membrane protein complex subunit 8/9 homolog [Nasonia vitripennis]	595	1.22756e-75	110	206	206	1
cluster2675rr_1to1ortho.sample_nremoved.fa.aln	29	0.00218088	468	2	yes	mag02_snpQ20AD3md3_300_NI@c63419_g1_i1_m8903|cluster2675rr_1to1ortho.sample_nremoved.fa	gi|642915859|ref|XP_008196247.1| PREDICTED: pleiotrophin isoform X1 [Tribolium castaneum]	341	5.14918e-39	83	130	130	1
cluster2678rr_1to1ortho.sample_nremoved.fa.aln	29	0.00292569	618	6	yes	mag02_snpQ20AD3md3_300_NI@c63440_g1_i1_m8912|cluster2678rr_1to1ortho.sample_nremoved.fa	gi|665788392|ref|XP_008559789.1| PREDICTED: proteasome subunit beta type-3 [Microplitis demolitor]	960	4.48254e-131	172	205	205	1
cluster2679rr_1to1ortho.sample_nremoved.fa.aln	29	0.00334795	2094	15	yes	mag09_snpQ20AD3md3_300_NI@c63444_g2_i1_m8913|cluster2679rr_1to1ortho.sample_nremoved.fa	gi|642929593|ref|XP_008195897.1| PREDICTED: peptide-N(4)-(N-acetyl-beta-glucosaminyl)asparagine amidase isoform X1 [Tribolium castaneum]	1069	4.95965e-134	209	494	494	1
cluster2683rr_1to1ortho.sample_nremoved.fa.aln	29	0.00184244	1056	4	no	mag02_snpQ20AD3md3_300_NI@c63475_g1_i2_m8929|cluster2683rr_1to1ortho.sample_nremoved.fa	gi|557762556|ref|XP_005180992.1| PREDICTED: annexin-B10-like [Musca domestica]	1117	3.86033e-151	208	316	316	1
cluster2685rr_1to1ortho.sample_nremoved.fa.aln	29	0.00110716	1700	4	no	mag05_snpQ20AD3md3_300_NI@c35693_g1_i2_m2738|cluster2685rr_1to1ortho.sample_nremoved.fa	gi|242021689|ref|XP_002431276.1| COBW domain-containing protein, putative [Pediculus humanus corporis]	1002	2.22002e-132	207	356	356	1
cluster2686rr_1to1ortho.sample_nremoved.fa.aln	29	0.00325796	2061	6	no	mag14_snpQ20AD3md3_300_NI@c48521_g1_i6_m8760|cluster2686rr_1to1ortho.sample_nremoved.fa	gi|242018628|ref|XP_002429776.1| hypothetical protein Phum_PHUM450880 [Pediculus humanus corporis]	359	5.45281e-35	87	202	202	1
cluster2687rr_1to1ortho.sample_nremoved.fa.aln	29	0.00206716	2349	11	yes	mag02_snpQ20AD3md3_300_NI@c63512_g3_i1_m8943|cluster2687rr_1to1ortho.sample_nremoved.fa	gi|242017255|ref|XP_002429107.1| conserved hypothetical protein [Pediculus humanus corporis]	2607	0	521	693	693	1
cluster2689rr_1to1ortho.sample_nremoved.fa.aln	29	0.00159132	1221	6	yes	mag02_snpQ20AD3md3_300_NI@c63601_g1_i1_m8971|cluster2689rr_1to1ortho.sample_nremoved.fa	gi|91080419|ref|XP_968050.1| PREDICTED: UDP-N-acetylglucosamine--dolichyl-phosphate N-acetylglucosaminephosphotransferase [Tribolium castaneum]	1356	0	271	402	402	1
cluster2691rr_1to1ortho.sample_nremoved.fa.aln	29	0.00378965	855	10	yes	mag02_snpQ20AD3md3_300_NI@c63627_g1_i1_m8982|cluster2691rr_1to1ortho.sample_nremoved.fa	gi|157169489|ref|XP_001657864.1| S-formylglutathione hydrolase, putative [Aedes aegypti]	1109	5.10346e-151	197	284	284	1
cluster2693rr_1to1ortho.sample_nremoved.fa.aln	29	0.000860632	1023	7	yes	mag02_snpQ20AD3md3_300_NI@c63693_g1_i1_m9000|cluster2693rr_1to1ortho.sample_nremoved.fa	gi|665792641|ref|XP_008543933.1| PREDICTED: 2-acylglycerol O-acyltransferase 2-A-like [Microplitis demolitor]	768	9.9597e-98	161	349	349	1
cluster2694rr_1to1ortho.sample_nremoved.fa.aln	29	0.00214527	900	5	yes	mag02_snpQ20AD3md3_300_NI@c63705_g1_i1_m9013|cluster2694rr_1to1ortho.sample_nremoved.fa	gi|242024209|ref|XP_002432521.1| conserved hypothetical protein [Pediculus humanus corporis]	671	7.4416e-84	123	267	267	1
cluster2697rr_1to1ortho.sample_nremoved.fa.aln	28	0.00129493	861	6	yes	mag02_snpQ20AD3md3_300_NI@c63715_g1_i1_m9017|cluster2697rr_1to1ortho.sample_nremoved.fa	gi|193629582|ref|XP_001944091.1| PREDICTED: alpha-tocopherol transfer protein-like [Acyrthosiphon pisum]	541	6.52693e-65	99	259	259	1
cluster2698rr_1to1ortho.sample_nremoved.fa.aln	29	0	991	0	no	mag14_snpQ20AD3md3_300_NI@c41385_g1_i1_m6172|cluster2698rr_1to1ortho.sample_nremoved.fa	gi|193638898|ref|XP_001944253.1| PREDICTED: lipoma HMGIC fusion partner-like 3 protein [Acyrthosiphon pisum]	957	2.81525e-127	194	292	292	2
cluster269rr.ortho.sample_nremoved.fa.aln	28	0.00151058	1710	9	yes	mag02_snpQ20AD3md3_300_NI@c75503_g1_i1_m18859|cluster269rr.ortho.sample_nremoved.fa	gi|189237595|ref|XP_966729.2| PREDICTED: 5-aminolevulinate synthase, erythroid-specific, mitochondrial [Tribolium castaneum]	1863	0	349	573	573	1
cluster2700rr_1to1ortho.sample_nremoved.fa.aln	29	0.00142965	2078	8	no	mag02_snpQ20AD3md3_300_NI@c63725_g1_i1_m9024|cluster2700rr_1to1ortho.sample_nremoved.fa	gi|380011151|ref|XP_003689675.1| PREDICTED: probable ATP-dependent RNA helicase pitchoune-like [Apis florea]	2108	0	428	524	524	1
cluster2701rr_1to1ortho.sample_nremoved.fa.aln	29	0.00168976	4899	22	yes	mag09_snpQ20AD3md3_300_NI@c63726_g1_i2_m9026|cluster2701rr_1to1ortho.sample_nremoved.fa	gi|642928254|ref|XP_008195509.1| PREDICTED: bifunctional glutamate/proline--tRNA ligase [Tribolium castaneum]	5062	0	1020	1649	1649	1
cluster2702rr_1to1ortho.sample_nremoved.fa.aln	29	0.00134137	928	2	no	mag09_snpQ20AD3md3_300_NI@c63731_g1_i1_m9028|cluster2702rr_1to1ortho.sample_nremoved.fa	gi|641662356|ref|XP_008182217.1| PREDICTED: arylalkylamine N-acetyltransferase-like isoform X1 [Acyrthosiphon pisum] >gi|641662358|ref|XP_008182218.1| PREDICTED: arylalkylamine N-acetyltransferase-like isoform X1 [Acyrthosiphon pisum]	558	7.93316e-69	106	223	223	1
cluster2703rr_1to1ortho.sample_nremoved.fa.aln	29	0.00264175	1605	14	no	mag03_snpQ20AD3md3_300_NI@c63736_g1_i1_m9032|cluster2703rr_1to1ortho.sample_nremoved.fa	gi|91079999|ref|XP_966589.1| PREDICTED: kelch domain-containing protein 4 [Tribolium castaneum]	1337	2.84636e-178	258	450	450	1
cluster2705rr_1to1ortho.sample_nremoved.fa.aln	29	0.00138547	486	4	yes	mag02_snpQ20AD3md3_300_NI@c63748_g1_i1_m9037|cluster2705rr_1to1ortho.sample_nremoved.fa	gi|242012753|ref|XP_002427092.1| protein extra-macrochaetae, putative [Pediculus humanus corporis]	347	7.47553e-40	79	130	130	1
cluster2708rr_1to1ortho.sample_nremoved.fa.aln	29	0.00117099	2559	6	no	mag02_snpQ20AD3md3_300_NI@c63777_g1_i2_m9058|cluster2708rr_1to1ortho.sample_nremoved.fa	gi|242011371|ref|XP_002426426.1| Splicing factor 3B subunit, putative [Pediculus humanus corporis]	1855	0	459	697	697	1
cluster2711rr_1to1ortho.sample_nremoved.fa.aln	29	0.00540077	327	5	yes	mag02_snpQ20AD3md3_300_NI@c63789_g1_i1_m9065|cluster2711rr_1to1ortho.sample_nremoved.fa	gi|125982962|ref|XP_001355246.1| GA13270 [Drosophila pseudoobscura pseudoobscura]	196	1.01753e-18	43	96	96	1
cluster2712rr_1to1ortho.sample_nremoved.fa.aln	29	0.00125659	7254	21	no	mag14_snpQ20AD3md3_300_NI@c61662_g1_i1_m21117|cluster2712rr_1to1ortho.sample_nremoved.fa	gi|383858423|ref|XP_003704701.1| PREDICTED: CCR4-NOT transcription complex subunit 1 isoform 1 [Megachile rotundata]	8478	0	1694	2446	2446	1
cluster2716rr_1to1ortho.sample_nremoved.fa.aln	29	0.00159758	693	4	yes	mag02_snpQ20AD3md3_300_NI@c63800_g1_i1_m9073|cluster2716rr_1to1ortho.sample_nremoved.fa	gi|19921950|ref|NP_610541.1| adam, isoform A [Drosophila melanogaster] >gi|665399928|ref|NP_001286260.1| adam, isoform B [Drosophila melanogaster]	257	6.52469e-25	91	242	242	1
cluster2720rr_1to1ortho.sample_nremoved.fa.aln	29	0.000968718	711	1	yes	mag02_snpQ20AD3md3_300_NI@c63851_g1_i1_m9107|cluster2720rr_1to1ortho.sample_nremoved.fa	gi|662205221|ref|XP_008476014.1| PREDICTED: nuclear receptor-binding factor 2 [Diaphorina citri]	363	3.06007e-40	101	226	226	1
cluster2726rr_1to1ortho.sample_nremoved.fa.aln	28	0.00242719	1644	9	yes	mag10_snpQ20AD3md3_300_NI@c63911_g1_i1_m9139|cluster2726rr_1to1ortho.sample_nremoved.fa	gi|112984346|ref|NP_001037482.1| eIF 2a kinase [Bombyx mori]	954	9.06342e-120	232	591	591	1
cluster2729rr_1to1ortho.sample_nremoved.fa.aln	29	0.00235304	1668	14	yes	mag02_snpQ20AD3md3_300_NI@c63936_g1_i1_m9151|cluster2729rr_1to1ortho.sample_nremoved.fa	gi|91089295|ref|XP_971418.1| PREDICTED: membrane-bound alkaline phosphatase [Tribolium castaneum]	1272	7.6142e-168	251	487	487	1
cluster2733rr_1to1ortho.sample_nremoved.fa.aln	29	0.00149023	1312	5	no	mag02_snpQ20AD3md3_300_NI@c63960_g1_i1_m9167|cluster2733rr_1to1ortho.sample_nremoved.fa	gi|642915652|ref|XP_008190697.1| PREDICTED: integrin-alpha FG-GAP repeat-containing protein 2-like [Tribolium castaneum]	1006	1.8351e-130	204	434	434	1
cluster2736rr_1to1ortho.sample_nremoved.fa.aln	28	0.00172065	1951	4	no	mag14_snpQ20AD3md3_300_NI@c49468_g1_i3_m9090|cluster2736rr_1to1ortho.sample_nremoved.fa	gi|498997803|ref|XP_004533691.1| PREDICTED: heterogeneous nuclear ribonucleoprotein R-like isoform X18 [Ceratitis capitata]	1766	0	370	457	457	1
cluster2737rr_1to1ortho.sample_nremoved.fa.aln	29	0.00184539	1341	5	yes	mag04_snpQ20AD3md3_300_NI@c59974_g1_i1_m7670|cluster2737rr_1to1ortho.sample_nremoved.fa	gi|662198521|ref|XP_008472386.1| PREDICTED: PC4 and SFRS1-interacting protein-like [Diaphorina citri] >gi|662198523|ref|XP_008472387.1| PREDICTED: PC4 and SFRS1-interacting protein-like [Diaphorina citri]	535	8.66826e-61	160	450	450	1
cluster2738rr_1to1ortho.sample_nremoved.fa.aln	28	0.000761947	1524	2	yes	mag09_snpQ20AD3md3_300_NI@c63984_g1_i2_m9194|cluster2738rr_1to1ortho.sample_nremoved.fa	gi|746852067|ref|XP_011056574.1| PREDICTED: pre-mRNA-processing factor 19 [Acromyrmex echinatior]	2279	0	432	505	505	1
cluster2741rr_1to1ortho.sample_nremoved.fa.aln	28	7.40022e-05	1516	1	no	mag10_snpQ20AD3md3_300_NI@c64019_g1_i3_m9210|cluster2741rr_1to1ortho.sample_nremoved.fa	gi|383853954|ref|XP_003702487.1| PREDICTED: transcriptional adapter 3-B-like [Megachile rotundata]	622	1.30014e-72	197	492	492	1
cluster2742rr_1to1ortho.sample_nremoved.fa.aln	29	0.00299977	1386	9	no	mag02_snpQ20AD3md3_300_NI@c64028_g2_i4_m9215|cluster2742rr_1to1ortho.sample_nremoved.fa	gi|350400490|ref|XP_003485852.1| PREDICTED: mitochondrial enolase superfamily member 1-like [Bombus impatiens]	1657	0	296	439	439	1
cluster2743rr_1to1ortho.sample_nremoved.fa.aln	29	0.000880313	1062	3	yes	mag02_snpQ20AD3md3_300_NI@c64032_g3_i1_m9221|cluster2743rr_1to1ortho.sample_nremoved.fa	gi|340716613|ref|XP_003396791.1| PREDICTED: vacuolar protein sorting-associated protein 26-like [Bombus terrestris] >gi|350404273|ref|XP_003487056.1| PREDICTED: vacuolar protein sorting-associated protein 26-like [Bombus impatiens]	1514	0	289	364	364	1
cluster2744rr_1to1ortho.sample_nremoved.fa.aln	29	0.00373843	424	3	no	mag02_snpQ20AD3md3_300_NI@c64036_g1_i1_m9223|cluster2744rr_1to1ortho.sample_nremoved.fa	gi|91088963|ref|XP_974027.1| PREDICTED: cytochrome c oxidase subunit 6A2, mitochondrial [Tribolium castaneum]	303	4.87375e-34	64	110	110	1
cluster2748rr_1to1ortho.sample_nremoved.fa.aln	29	0.00881767	790	20	yes	mag02_snpQ20AD3md3_300_NI@c64048_g1_i2_m9236|cluster2748rr_1to1ortho.sample_nremoved.fa	gi|662193939|ref|XP_008469897.1| PREDICTED: aquaporin AQPAe.a [Diaphorina citri]	700	1.91353e-89	161	275	275	1
cluster2749rr_1to1ortho.sample_nremoved.fa.aln	29	0.00315269	1542	13	yes	mag02_snpQ20AD3md3_300_NI@c64049_g1_i1_m9238|cluster2749rr_1to1ortho.sample_nremoved.fa	gi|642913224|ref|XP_975261.2| PREDICTED: uncharacterized protein LOC664154 [Tribolium castaneum]	864	2.53198e-108	206	437	437	1
cluster2750rr_1to1ortho.sample_nremoved.fa.aln	29	0.00260534	1621	9	no	mag05_snpQ20AD3md3_300_NI@c64459_g1_i3_m9455|cluster2750rr_1to1ortho.sample_nremoved.fa	gi|383855772|ref|XP_003703384.1| PREDICTED: DNA-directed RNA polymerase III subunit RPC3-like [Megachile rotundata]	962	6.70203e-122	226	513	513	1
cluster2755rr_1to1ortho.sample_nremoved.fa.aln	29	0.000669597	1302	3	yes	mag02_snpQ20AD3md3_300_NI@c64082_g1_i1_m9263|cluster2755rr_1to1ortho.sample_nremoved.fa	gi|91083583|ref|XP_968366.1| PREDICTED: adenosylhomocysteinase [Tribolium castaneum]	2023	0	368	431	431	1
cluster2756rr_1to1ortho.sample_nremoved.fa.aln	29	0.000972264	1047	2	yes	mag02_snpQ20AD3md3_300_NI@c64082_g1_i1_m9264|cluster2756rr_1to1ortho.sample_nremoved.fa	gi|383860708|ref|XP_003705831.1| PREDICTED: V-type proton ATPase subunit d-like [Megachile rotundata]	1789	0	330	348	348	1
cluster2758rr_1to1ortho.sample_nremoved.fa.aln	29	0.00329594	1194	8	no	mag13_snpQ20AD3md3_300_NI@c77822_g5_i5_m20481|cluster2758rr_1to1ortho.sample_nremoved.fa	gi|665815922|ref|XP_008556645.1| PREDICTED: minor histocompatibility antigen H13 [Microplitis demolitor]	1509	0	273	356	356	1
cluster2759rr_1to1ortho.sample_nremoved.fa.aln	29	0.001696	978	5	no	mag02_snpQ20AD3md3_300_NI@c64104_g1_i2_m9284|cluster2759rr_1to1ortho.sample_nremoved.fa	gi|746854209|ref|XP_011057736.1| PREDICTED: small glutamine-rich tetratricopeptide repeat-containing protein alpha-like [Acromyrmex echinatior] >gi|746854211|ref|XP_011057737.1| PREDICTED: small glutamine-rich tetratricopeptide repeat-containing protein alpha-like [Acromyrmex echinatior] >gi|746854213|ref|XP_011057738.1| PREDICTED: small glutamine-rich tetratricopeptide repeat-containing protein …	640	9.63338e-80	141	288	288	1
cluster2762rr_1to1ortho.sample_nremoved.fa.aln	28	0.00346196	1341	9	no	mag02_snpQ20AD3md3_300_NI@c64114_g1_i1_m9294|cluster2762rr_1to1ortho.sample_nremoved.fa	gi|662206021|ref|XP_008476453.1| PREDICTED: charged multivesicular body protein 7 [Diaphorina citri]	677	9.00761e-82	158	365	365	1
cluster2764rr_1to1ortho.sample_nremoved.fa.aln	29	0.00105917	1278	3	yes	mag02_snpQ20AD3md3_300_NI@c64143_g1_i2_m9317|cluster2764rr_1to1ortho.sample_nremoved.fa	gi|380029147|ref|XP_003698243.1| PREDICTED: uncharacterized protein LOC100864501 [Apis florea]	753	3.03218e-93	166	305	305	1
cluster2765rr_1to1ortho.sample_nremoved.fa.aln	29	0	756	0	yes	mag02_snpQ20AD3md3_300_NI@c64167_g1_i2_m9335|cluster2765rr_1to1ortho.sample_nremoved.fa	gi|746840279|ref|XP_011050365.1| PREDICTED: type 1 phosphatidylinositol 4,5-bisphosphate 4-phosphatase [Acromyrmex echinatior]	862	1.34967e-114	190	254	254	1
cluster2766rr_1to1ortho.sample_nremoved.fa.aln	29	0.000682711	621	1	yes	mag02_snpQ20AD3md3_300_NI@c64174_g1_i1_m9338|cluster2766rr_1to1ortho.sample_nremoved.fa	gi|156543352|ref|XP_001607917.1| PREDICTED: ras-related protein Rab-7a [Nasonia vitripennis] >gi|156543354|ref|XP_001607924.1| PREDICTED: ras-related protein Rab-7a [Nasonia vitripennis] >gi|645016513|ref|XP_008211508.1| PREDICTED: ras-related protein Rab-7a [Nasonia vitripennis] >gi|645016515|ref|XP_008211509.1| PREDICTED: ras-related protein Rab-7a [Nasonia vitripennis] >gi|645016517|ref|XP_008…	1016	2.04843e-139	189	207	207	1
cluster2767rr_1to1ortho.sample_nremoved.fa.aln	29	0.000494367	989	3	no	mag02_snpQ20AD3md3_300_NI@c64175_g1_i1_m9339|cluster2767rr_1to1ortho.sample_nremoved.fa	gi|665810578|ref|XP_008553718.1| PREDICTED: ataxin-3-like [Microplitis demolitor]	905	1.26446e-118	183	339	339	1
cluster2768rr_1to1ortho.sample_nremoved.fa.aln	29	0.00228855	1215	12	no	mag12_snpQ20AD3md3_300_NI@c58165_g1_i1_m7014|cluster2768rr_1to1ortho.sample_nremoved.fa	gi|665786997|ref|XP_008555254.1| PREDICTED: ankyrin-3-like [Microplitis demolitor]	552	1.35521e-62	132	321	321	1
cluster2772rr_1to1ortho.sample_nremoved.fa.aln	29	0.00383836	1746	13	no	mag02_snpQ20AD3md3_300_NI@c64194_g1_i1_m9351|cluster2772rr_1to1ortho.sample_nremoved.fa	gi|746847536|ref|XP_011054141.1| PREDICTED: stress-induced-phosphoprotein 1 [Acromyrmex echinatior]	1850	0	373	554	554	1
cluster2773rr_1to1ortho.sample_nremoved.fa.aln	29	0.00201001	1605	11	yes	mag02_snpQ20AD3md3_300_NI@c64195_g1_i1_m9353|cluster2773rr_1to1ortho.sample_nremoved.fa	gi|66558942|ref|XP_623672.1| PREDICTED: T-complex protein 1 subunit delta-like isoform 1 [Apis mellifera] >gi|380028257|ref|XP_003697823.1| PREDICTED: T-complex protein 1 subunit delta-like isoform 1 [Apis florea] >gi|572318235|ref|XP_006624694.1| PREDICTED: T-complex protein 1 subunit delta-like [Apis dorsata]	2265	0	447	534	534	1
cluster2774rr_1to1ortho.sample_nremoved.fa.aln	29	0.000932083	2709	4	yes	mag09_snpQ20AD3md3_300_NI@c64203_g1_i2_m9359|cluster2774rr_1to1ortho.sample_nremoved.fa	gi|642924505|ref|XP_973263.2| PREDICTED: importin subunit beta-1 [Tribolium castaneum]	3835	0	696	877	877	1
cluster2775rr_1to1ortho.sample_nremoved.fa.aln	29	0.00639709	2399	10	no	mag14_snpQ20AD3md3_300_NI@c49747_g1_i3_m9196|cluster2775rr_1to1ortho.sample_nremoved.fa	gi|665786975|ref|XP_008555110.1| PREDICTED: protein zyg-11 homolog B-like [Microplitis demolitor]	2376	0	466	785	785	1
cluster2776rr_1to1ortho.sample_nremoved.fa.aln	29	0.00120254	2169	12	yes	mag04_snpQ20AD3md3_300_NI@c61951_g1_i3_m8294|cluster2776rr_1to1ortho.sample_nremoved.fa	gi|91077430|ref|XP_966364.1| PREDICTED: putative pre-mRNA-splicing factor ATP-dependent RNA helicase PRP1 [Tribolium castaneum]	3429	0	645	722	722	1
cluster2777rr_1to1ortho.sample_nremoved.fa.aln	29	0.00138962	1536	6	yes	mag02_snpQ20AD3md3_300_NI@c64218_g1_i1_m9371|cluster2777rr_1to1ortho.sample_nremoved.fa	gi|641662901|ref|XP_008182432.1| PREDICTED: putative inorganic phosphate cotransporter [Acyrthosiphon pisum]	1488	0	273	491	491	1
cluster2778rr_1to1ortho.sample_nremoved.fa.aln	29	0.00195234	1592	8	no	mag11_snpQ20AD3md3_300_NI@c65907_g1_i1_m10283|cluster2778rr_1to1ortho.sample_nremoved.fa	gi|642913109|ref|XP_008201396.1| PREDICTED: protein GDAP2 homolog [Tribolium castaneum]	1676	0	348	512	512	3
cluster2779rr_1to1ortho.sample_nremoved.fa.aln	29	0.00126016	3264	14	no	mag02_snpQ20AD3md3_300_NI@c64236_g1_i1_m9383|cluster2779rr_1to1ortho.sample_nremoved.fa	gi|383853367|ref|XP_003702194.1| PREDICTED: importin-4-like [Megachile rotundata]	2730	0	583	1081	1081	1
cluster277rr_1to1ortho.sample_nremoved.fa.aln	28	0.00219404	645	3	yes	mag02_snpQ20AD3md3_300_NI@c76280_g4_i1_m19913|cluster277rr_1to1ortho.sample_nremoved.fa	gi|645024472|ref|XP_008213869.1| PREDICTED: suppressor of G2 allele of SKP1 homolog isoform X1 [Nasonia vitripennis]	486	4.64713e-59	109	221	221	1
cluster2780rr_1to1ortho.sample_nremoved.fa.aln	28	0.00283954	1872	12	yes	mag02_snpQ20AD3md3_300_NI@c64238_g1_i1_m9385|cluster2780rr_1to1ortho.sample_nremoved.fa	gi|641661277|ref|XP_008181819.1| PREDICTED: 4-coumarate--CoA ligase 3-like [Acyrthosiphon pisum]	1854	0	361	537	537	1
cluster2781rr_1to1ortho.sample_nremoved.fa.aln	29	0.00101907	915	2	yes	mag02_snpQ20AD3md3_300_NI@c64239_g1_i1_m9387|cluster2781rr_1to1ortho.sample_nremoved.fa	gi|66514502|ref|XP_624085.1| PREDICTED: protein phosphatase PTC7 homolog [Apis mellifera] >gi|380020391|ref|XP_003694070.1| PREDICTED: protein phosphatase PTC7 homolog [Apis florea] >gi|572305054|ref|XP_006618471.1| PREDICTED: protein phosphatase PTC7 homolog [Apis dorsata]	1271	4.4675e-175	240	303	303	1
cluster2782rr_1to1ortho.sample_nremoved.fa.aln	29	0.00122252	1179	3	yes	mag02_snpQ20AD3md3_300_NI@c64247_g1_i1_m9395|cluster2782rr_1to1ortho.sample_nremoved.fa	gi|642918572|ref|XP_008199322.1| PREDICTED: ADP-ribosylation factor GTPase-activating protein 1 isoform X2 [Tribolium castaneum]	1072	1.62398e-141	225	374	374	1
cluster2783rr_1to1ortho.sample_nremoved.fa.aln	29	0.00276233	4182	35	yes	mag01_snpQ20AD3md3_300_NI@c68668_g1_i1_m11558|cluster2783rr_1to1ortho.sample_nremoved.fa	gi|91080713|ref|XP_975329.1| PREDICTED: leucine-rich PPR motif-containing protein, mitochondrial [Tribolium castaneum]	2838	0	602	1352	1352	1
cluster2786rr_1to1ortho.sample_nremoved.fa.aln	28	0.00190255	2631	13	no	mag14_snpQ20AD3md3_300_NI@c53717_g3_i2_m11778|cluster2786rr_1to1ortho.sample_nremoved.fa	gi|572261665|ref|XP_006609112.1| PREDICTED: conserved oligomeric Golgi complex subunit 1-like isoform X1 [Apis dorsata]	897	3.31451e-104	285	921	921	1
cluster2788rr_1to1ortho.sample_nremoved.fa.aln	29	0	588	0	no	mag02_snpQ20AD3md3_300_NI@c64327_g1_i1_m9423|cluster2788rr_1to1ortho.sample_nremoved.fa	gi|380028427|ref|XP_003697904.1| PREDICTED: transmembrane protein 85-like [Apis florea] >gi|572309704|ref|XP_006620638.1| PREDICTED: ER membrane protein complex subunit 4-like [Apis dorsata]	702	1.00912e-92	123	171	171	1
cluster2789rr_1to1ortho.sample_nremoved.fa.aln	29	0.00106277	3870	9	yes	mag02_snpQ20AD3md3_300_NI@c64332_g1_i2_m9424|cluster2789rr_1to1ortho.sample_nremoved.fa	gi|383860827|ref|XP_003705890.1| PREDICTED: cytoplasmic FMR1-interacting protein-like isoform 1 [Megachile rotundata]	6403	0	1177	1288	1288	1
cluster2790rr_1to1ortho.sample_nremoved.fa.aln	28	0.0166355	5376	27	no	mag14_snpQ20AD3md3_300_NI@c55627_g1_i1_m13389|cluster2790rr_1to1ortho.sample_nremoved.fa	gi|642934494|ref|XP_008197688.1| PREDICTED: proteasome-associated protein ECM29 homolog [Tribolium castaneum]	3797	0	834	1837	1837	1
cluster2791rr_1to1ortho.sample_nremoved.fa.aln	29	0.00376729	699	6	yes	mag02_snpQ20AD3md3_300_NI@c64349_g2_i1_m9436|cluster2791rr_1to1ortho.sample_nremoved.fa	gi|156551872|ref|XP_001603255.1| PREDICTED: B-cell receptor-associated protein 31-like [Nasonia vitripennis] >gi|645014946|ref|XP_008206248.1| PREDICTED: B-cell receptor-associated protein 31-like [Nasonia vitripennis] >gi|645014948|ref|XP_008206249.1| PREDICTED: B-cell receptor-associated protein 31-like [Nasonia vitripennis] >gi|645014951|ref|XP_008206250.1| PREDICTED: B-cell receptor-associate…	585	1.88756e-73	162	231	231	1
cluster2792rr_1to1ortho.sample_nremoved.fa.aln	29	0	1140	0	yes	mag02_snpQ20AD3md3_300_NI@c64364_g2_i1_m9441|cluster2792rr_1to1ortho.sample_nremoved.fa	gi|91089723|ref|XP_975024.1| PREDICTED: ATPase family AAA domain-containing protein 1-B [Tribolium castaneum]	1367	0	266	378	378	1
cluster2793rr_1to1ortho.sample_nremoved.fa.aln	29	0.00362117	1818	17	yes	mag02_snpQ20AD3md3_300_NI@c64366_g1_i1_m9443|cluster2793rr_1to1ortho.sample_nremoved.fa	gi|350413837|ref|XP_003490128.1| PREDICTED: golgin subfamily A member 5-like [Bombus impatiens]	761	3.10499e-90	222	611	611	1
cluster2794rr_1to1ortho.sample_nremoved.fa.aln	29	0.00184103	2433	10	yes	mag01_snpQ20AD3md3_300_NI@c69463_g1_i1_m12124|cluster2794rr_1to1ortho.sample_nremoved.fa	gi|746871302|ref|XP_011066872.1| PREDICTED: armadillo segment polarity protein isoform X2 [Acromyrmex echinatior]	3586	0	702	821	821	1
cluster2796rr_1to1ortho.sample_nremoved.fa.aln	29	0.001631	1176	5	no	mag02_snpQ20AD3md3_300_NI@c6441_g1_i1_m497|cluster2796rr_1to1ortho.sample_nremoved.fa	gi|641678897|ref|XP_001942756.2| PREDICTED: inactive pancreatic lipase-related protein 1-like [Acyrthosiphon pisum]	1347	0	235	310	310	1
cluster2797rr_1to1ortho.sample_nremoved.fa.aln	29	0.00388241	1002	10	yes	mag02_snpQ20AD3md3_300_NI@c64442_g1_i1_m9466|cluster2797rr_1to1ortho.sample_nremoved.fa	gi|189235583|ref|XP_001807381.1| PREDICTED: epimerase family protein SDR39U1 [Tribolium castaneum] >gi|642917199|ref|XP_008191160.1| PREDICTED: epimerase family protein SDR39U1 [Tribolium castaneum] >gi|642917201|ref|XP_008191161.1| PREDICTED: epimerase family protein SDR39U1 [Tribolium castaneum]	941	1.56519e-124	187	293	293	1
cluster2801rr_1to1ortho.sample_nremoved.fa.aln	29	0.00108851	942	3	yes	mag02_snpQ20AD3md3_300_NI@c64515_g1_i1_m9492|cluster2801rr_1to1ortho.sample_nremoved.fa	gi|91076712|ref|XP_972315.1| PREDICTED: protein MAK16 homolog [Tribolium castaneum]	717	4.09579e-91	151	185	185	1
cluster2810rr_1to1ortho.sample_nremoved.fa.aln	29	0.00155008	660	3	yes	mag02_snpQ20AD3md3_300_NI@c64611_g3_i1_m9541|cluster2810rr_1to1ortho.sample_nremoved.fa	gi|665785966|ref|XP_008549994.1| PREDICTED: vesicle-associated membrane protein 7 [Microplitis demolitor]	846	2.99074e-113	161	219	219	1
cluster2814rr_1to1ortho.sample_nremoved.fa.aln	29	0.00217162	1158	9	yes	mag02_snpQ20AD3md3_300_NI@c64622_g1_i1_m9548|cluster2814rr_1to1ortho.sample_nremoved.fa	gi|242018113|ref|XP_002429525.1| protein pelota, putative [Pediculus humanus corporis]	1605	0	302	372	372	1
cluster2815rr_1to1ortho.sample_nremoved.fa.aln	29	0.00134568	2790	8	no	mag10_snpQ20AD3md3_300_NI@c64627_g1_i3_m9551|cluster2815rr_1to1ortho.sample_nremoved.fa	gi|328718491|ref|XP_001944045.2| PREDICTED: ATP-binding cassette sub-family G member 8 [Acyrthosiphon pisum]	1935	0	482	946	946	1
cluster2817rr_1to1ortho.sample_nremoved.fa.aln	29	0.00125812	543	2	yes	mag02_snpQ20AD3md3_300_NI@c64641_g1_i1_m9560|cluster2817rr_1to1ortho.sample_nremoved.fa	gi|195431184|ref|XP_002063628.1| GK22016 [Drosophila willistoni]	767	1.49339e-102	138	173	173	1
cluster2820rr_1to1ortho.sample_nremoved.fa.aln	29	0.00426293	1648	12	no	mag09_snpQ20AD3md3_300_NI@c64654_g1_i2_m9569|cluster2820rr_1to1ortho.sample_nremoved.fa	gi|170035918|ref|XP_001845813.1| sugar transporter [Culex quinquefasciatus]	1037	1.69968e-133	222	469	469	1
cluster2821rr_1to1ortho.sample_nremoved.fa.aln	29	0.00287106	1912	17	no	mag02_snpQ20AD3md3_300_NI@c64674_g1_i1_m9574|cluster2821rr_1to1ortho.sample_nremoved.fa	gi|746837838|ref|XP_011049421.1| PREDICTED: probable ATP-dependent RNA helicase DDX43 [Acromyrmex echinatior] >gi|746837840|ref|XP_011049422.1| PREDICTED: probable ATP-dependent RNA helicase DDX43 [Acromyrmex echinatior]	1504	0	299	643	643	1
cluster2823rr_1to1ortho.sample_nremoved.fa.aln	28	0.00301957	2462	15	no	mag03_snpQ20AD3md3_300_NI@c64687_g1_i2_m9580|cluster2823rr_1to1ortho.sample_nremoved.fa	gi|665806912|ref|XP_008551716.1| PREDICTED: hepatocyte growth factor-regulated tyrosine kinase substrate [Microplitis demolitor]	1498	0	382	566	566	1
cluster2825rr_1to1ortho.sample_nremoved.fa.aln	29	0.00136923	1644	11	yes	mag02_snpQ20AD3md3_300_NI@c64713_g1_i1_m9596|cluster2825rr_1to1ortho.sample_nremoved.fa	gi|91078690|ref|XP_971137.1| PREDICTED: eukaryotic translation initiation factor 3 subunit L [Tribolium castaneum]	2070	0	395	527	527	1
cluster2826rr_1to1ortho.sample_nremoved.fa.aln	29	0	576	0	yes	mag02_snpQ20AD3md3_300_NI@c64715_g1_i1_m9598|cluster2826rr_1to1ortho.sample_nremoved.fa	gi|340722885|ref|XP_003399831.1| PREDICTED: protein jagunal-like [Bombus terrestris] >gi|350403577|ref|XP_003486841.1| PREDICTED: protein jagunal-like [Bombus impatiens]	747	4.36318e-99	137	192	192	1
cluster2830rr_1to1ortho.sample_nremoved.fa.aln	29	0.00269438	2476	12	no	mag12_snpQ20AD3md3_300_NI@c73396_g7_i1_m16265|cluster2830rr_1to1ortho.sample_nremoved.fa	gi|512915614|ref|XP_004928432.1| PREDICTED: hormone-sensitive lipase-like [Bombyx mori]	1770	0	359	771	771	1
cluster2832rr_1to1ortho.sample_nremoved.fa.aln	29	0.000514523	1122	2	yes	mag02_snpQ20AD3md3_300_NI@c64787_g1_i1_m9627|cluster2832rr_1to1ortho.sample_nremoved.fa	gi|642916846|ref|XP_008199527.1| PREDICTED: failed axon connections isoform X2 [Tribolium castaneum]	1228	3.61775e-166	218	268	268	1
cluster2834rr_1to1ortho.sample_nremoved.fa.aln	29	0.00171065	1728	7	yes	mag10_snpQ20AD3md3_300_NI@c64793_g1_i3_m9632|cluster2834rr_1to1ortho.sample_nremoved.fa	gi|242020664|ref|XP_002430772.1| tyrosine-protein phosphatase corkscrew, putative [Pediculus humanus corporis]	1932	0	357	498	498	1
cluster2835rr_1to1ortho.sample_nremoved.fa.aln	29	0.00207428	2019	11	no	mag04_snpQ20AD3md3_300_NI@c65073_g1_i1_m9787|cluster2835rr_1to1ortho.sample_nremoved.fa	gi|383859575|ref|XP_003705269.1| PREDICTED: uncharacterized protein LOC100881211 [Megachile rotundata]	765	3.95235e-90	149	287	287	1
cluster2837rr_1to1ortho.sample_nremoved.fa.aln	29	0.00124534	1776	6	yes	mag02_snpQ20AD3md3_300_NI@c64817_g1_i1_m9648|cluster2837rr_1to1ortho.sample_nremoved.fa	gi|345483160|ref|XP_001606121.2| PREDICTED: KIF1-binding protein homolog [Nasonia vitripennis]	1386	0	284	604	604	1
cluster2838rr_1to1ortho.sample_nremoved.fa.aln	29	0.00314676	1587	13	no	mag01_snpQ20AD3md3_300_NI@c71246_g1_i1_m13541|cluster2838rr_1to1ortho.sample_nremoved.fa	gi|746857842|ref|XP_011059670.1| PREDICTED: uncharacterized protein LOC105149152 [Acromyrmex echinatior] >gi|746857844|ref|XP_011059671.1| PREDICTED: uncharacterized protein LOC105149152 [Acromyrmex echinatior] >gi|746857846|ref|XP_011059672.1| PREDICTED: uncharacterized protein LOC105149152 [Acromyrmex echinatior] >gi|746857848|ref|XP_011059673.1| PREDICTED: uncharacterized protein LOC105149152 …	273	3.98667e-24	52	122	122	1
cluster2840rr_1to1ortho.sample_nremoved.fa.aln	28	0.000782136	1464	5	no	mag02_snpQ20AD3md3_300_NI@c64838_g1_i1_m9658|cluster2840rr_1to1ortho.sample_nremoved.fa	gi|340710984|ref|XP_003394062.1| PREDICTED: u3 small nucleolar RNA-interacting protein 2-like [Bombus terrestris]	961	3.37185e-123	207	427	427	1
cluster2841rr_1to1ortho.sample_nremoved.fa.aln	29	0.00135787	2223	10	yes	mag04_snpQ20AD3md3_300_NI@c64058_g1_i2_m9238|cluster2841rr_1to1ortho.sample_nremoved.fa	gi|746869750|ref|XP_011066038.1| PREDICTED: E3 ubiquitin-protein ligase RNF19A-like [Acromyrmex echinatior]	1846	0	461	729	729	1
cluster2842rr_1to1ortho.sample_nremoved.fa.aln	29	0.000821534	1671	2	yes	mag08_snpQ20AD3md3_300_NI@c57750_g1_i1_m6878|cluster2842rr_1to1ortho.sample_nremoved.fa	gi|383861099|ref|XP_003706024.1| PREDICTED: nucleolar protein 56 [Megachile rotundata]	1774	0	326	434	434	1
cluster2844rr_1to1ortho.sample_nremoved.fa.aln	29	0.00299578	2750	18	no	mag01_snpQ20AD3md3_300_NI@c69909_g1_i1_m12435|cluster2844rr_1to1ortho.sample_nremoved.fa	gi|91078794|ref|XP_970038.1| PREDICTED: WD repeat-containing protein 3 [Tribolium castaneum]	2543	0	534	916	916	1
cluster2846rr_1to1ortho.sample_nremoved.fa.aln	29	0.00199297	1197	5	yes	mag02_snpQ20AD3md3_300_NI@c64914_g1_i1_m9692|cluster2846rr_1to1ortho.sample_nremoved.fa	gi|350412753|ref|XP_003489750.1| PREDICTED: ceramide glucosyltransferase-like [Bombus impatiens]	1545	0	276	391	391	1
cluster2847rr_1to1ortho.sample_nremoved.fa.aln	29	0.00275358	924	8	yes	mag02_snpQ20AD3md3_300_NI@c64922_g1_i1_m9696|cluster2847rr_1to1ortho.sample_nremoved.fa	gi|242013672|ref|XP_002427526.1| 40S ribosomal protein SA, putative [Pediculus humanus corporis]	1039	4.44791e-140	191	220	220	1
cluster284rr_1to1ortho.sample_nremoved.fa.aln	29	0	684	0	no	mag02_snpQ20AD3md3_300_NI@c76926_g5_i1_m20803|cluster284rr_1to1ortho.sample_nremoved.fa	gi|642913910|ref|XP_008201210.1| PREDICTED: uncharacterized protein LOC663390 isoform X1 [Tribolium castaneum]	742	7.08791e-98	150	206	206	1
cluster2850rr_1to1ortho.sample_nremoved.fa.aln	29	0.00183685	4503	26	yes	mag02_snpQ20AD3md3_300_NI@c64933_g1_i1_m9701|cluster2850rr_1to1ortho.sample_nremoved.fa	gi|193671783|ref|XP_001944699.1| PREDICTED: UDP-glucose:glycoprotein glucosyltransferase [Acyrthosiphon pisum]	4587	0	898	1480	1480	1
cluster2852rr_1to1ortho.sample_nremoved.fa.aln	28	0.00117472	1431	5	yes	mag02_snpQ20AD3md3_300_NI@c64955_g1_i1_m9709|cluster2852rr_1to1ortho.sample_nremoved.fa	gi|66525079|ref|XP_623436.1| PREDICTED: serine/threonine-protein kinase grp isoformX2 [Apis mellifera] >gi|380016394|ref|XP_003692170.1| PREDICTED: serine/threonine-protein kinase grp-like [Apis florea] >gi|571574777|ref|XP_006563572.1| PREDICTED: serine/threonine-protein kinase grp isoform X3 [Apis mellifera] >gi|572259847|ref|XP_006608254.1| PREDICTED: serine/threonine-protein kinase grp-like […	1330	1.33801e-178	264	479	479	1
cluster2855rr_1to1ortho.sample_nremoved.fa.aln	29	0.00210729	3522	17	no	mag04_snpQ20AD3md3_300_NI@c67308_g1_i2_m11062|cluster2855rr_1to1ortho.sample_nremoved.fa	gi|746853520|ref|XP_011057363.1| PREDICTED: zinc finger RNA-binding protein isoform X1 [Acromyrmex echinatior]	1045	6.86735e-122	228	386	386	1
cluster2860rr_1to1ortho.sample_nremoved.fa.aln	29	0.00260866	1101	7	no	mag15_snpQ20AD3md3_300_NI@c65037_g1_i1_m9745|cluster2860rr_1to1ortho.sample_nremoved.fa	gi|156541702|ref|XP_001603635.1| PREDICTED: programmed cell death protein 2 [Nasonia vitripennis] >gi|645019086|ref|XP_008206284.1| PREDICTED: programmed cell death protein 2 [Nasonia vitripennis] >gi|645019091|ref|XP_008206296.1| PREDICTED: programmed cell death protein 2 [Nasonia vitripennis] >gi|645019094|ref|XP_008206304.1| PREDICTED: programmed cell death protein 2 [Nasonia vitripennis]	847	4.61359e-109	165	352	352	1
cluster2862rr_1to1ortho.sample_nremoved.fa.aln	29	0.00134284	5536	17	no	mag09_snpQ20AD3md3_300_NI@c65051_g1_i2_m9753|cluster2862rr_1to1ortho.sample_nremoved.fa	gi|242006682|ref|XP_002424176.1| transcription elongation factor SPT6, putative [Pediculus humanus corporis]	5519	0	1148	1722	1722	1
cluster2863rr_1to1ortho.sample_nremoved.fa.aln	29	0.00131412	2068	8	no	mag02_snpQ20AD3md3_300_NI@c65065_g1_i1_m9756|cluster2863rr_1to1ortho.sample_nremoved.fa	gi|642929416|ref|XP_008195830.1| PREDICTED: transcription factor CP2-like protein 1 [Tribolium castaneum] >gi|642929418|ref|XP_008195831.1| PREDICTED: transcription factor CP2-like protein 1 [Tribolium castaneum] >gi|642929420|ref|XP_008195832.1| PREDICTED: transcription factor CP2-like protein 1 [Tribolium castaneum]	1414	0	293	578	578	1
cluster2865rr_1to1ortho.sample_nremoved.fa.aln	29	0.00205089	1356	7	no	mag05_snpQ20AD3md3_300_NI@c64824_g1_i1_m9660|cluster2865rr_1to1ortho.sample_nremoved.fa	gi|156550269|ref|XP_001602692.1| PREDICTED: acylglycerol kinase, mitochondrial isoform X2 [Nasonia vitripennis]	975	6.74064e-126	194	437	437	3
cluster2868rr_1to1ortho.sample_nremoved.fa.aln	29	0.00144317	1329	4	yes	mag02_snpQ20AD3md3_300_NI@c65100_g1_i1_m9769|cluster2868rr_1to1ortho.sample_nremoved.fa	gi|383863749|ref|XP_003707342.1| PREDICTED: uncharacterized protein LOC100878241 isoform 2 [Megachile rotundata]	1236	2.20365e-165	235	445	445	1
cluster2870rr_1to1ortho.sample_nremoved.fa.aln	28	0.00609636	879	14	no	mag02_snpQ20AD3md3_300_NI@c65148_g1_i1_m9799|cluster2870rr_1to1ortho.sample_nremoved.fa	gi|156548145|ref|XP_001606727.1| PREDICTED: histidine protein methyltransferase 1 homolog [Nasonia vitripennis] >gi|645034503|ref|XP_008201908.1| PREDICTED: histidine protein methyltransferase 1 homolog [Nasonia vitripennis]	508	1.97641e-60	136	289	289	1
cluster2871rr_1to1ortho.sample_nremoved.fa.aln	29	0	789	0	no	mag02_snpQ20AD3md3_300_NI@c65153_g1_i1_m9800|cluster2871rr_1to1ortho.sample_nremoved.fa	gi|189237781|ref|XP_972376.2| PREDICTED: ras-related and estrogen-regulated growth inhibitor-like protein [Tribolium castaneum]	693	1.89673e-89	150	242	242	1
cluster2872rr_1to1ortho.sample_nremoved.fa.aln	29	0.00260464	3266	13	no	mag13_snpQ20AD3md3_300_NI@c66811_g1_i2_m10407|cluster2872rr_1to1ortho.sample_nremoved.fa	gi|383849238|ref|XP_003700252.1| PREDICTED: pre-mRNA-splicing factor CWC22 homolog [Megachile rotundata]	2122	0	410	605	605	1
cluster2875rr_1to1ortho.sample_nremoved.fa.aln	29	0.00315908	972	7	yes	mag02_snpQ20AD3md3_300_NI@c65169_g1_i1_m9808|cluster2875rr_1to1ortho.sample_nremoved.fa	gi|383864209|ref|XP_003707572.1| PREDICTED: PKHD domain-containing transmembrane protein C17orf101 homolog [Megachile rotundata]	933	3.79175e-123	182	280	280	1
cluster2876rr_1to1ortho.sample_nremoved.fa.aln	29	0.00178737	2055	11	yes	mag02_snpQ20AD3md3_300_NI@c65181_g1_i1_m9813|cluster2876rr_1to1ortho.sample_nremoved.fa	gi|642934874|ref|XP_008197845.1| PREDICTED: ecdysone-induced protein 75B, isoforms C/D isoform X4 [Tribolium castaneum]	2145	0	484	695	695	1
cluster2878rr_1to1ortho.sample_nremoved.fa.aln	29	0.00388728	4110	37	yes	mag02_snpQ20AD3md3_300_NI@c65208_g1_i1_m9833|cluster2878rr_1to1ortho.sample_nremoved.fa	gi|642916116|ref|XP_008190891.1| PREDICTED: nuclear pore complex protein Nup153 [Tribolium castaneum]	519	7.06191e-52	179	588	588	1
cluster287rr_1to1ortho.sample_nremoved.fa.aln	29	0.00214224	3897	27	no	mag14_snpQ20AD3md3_300_NI@c61031_g2_i2_m20101|cluster287rr_1to1ortho.sample_nremoved.fa	gi|571507781|ref|XP_006571211.1| PREDICTED: sodium-driven chloride bicarbonate exchanger-like isoform X13 [Apis mellifera]	4015	0	853	1214	1214	1
cluster2881rr_1to1ortho.sample_nremoved.fa.aln	29	0.00154048	597	2	yes	mag02_snpQ20AD3md3_300_NI@c65258_g1_i1_m9851|cluster2881rr_1to1ortho.sample_nremoved.fa	gi|499006526|ref|XP_004535845.1| PREDICTED: 39S ribosomal protein L43, mitochondrial-like [Ceratitis capitata]	544	2.29917e-68	103	174	174	1
cluster2882rr_1to1ortho.sample_nremoved.fa.aln	29	0.000749618	1233	2	yes	mag02_snpQ20AD3md3_300_NI@c65259_g1_i1_m9853|cluster2882rr_1to1ortho.sample_nremoved.fa	NA	NA	NA	NA	NA	NA	NA
cluster2884rr_1to1ortho.sample_nremoved.fa.aln	29	0.00141487	1131	6	yes	mag02_snpQ20AD3md3_300_NI@c65282_g1_i1_m9867|cluster2884rr_1to1ortho.sample_nremoved.fa	gi|512927551|ref|XP_004931363.1| PREDICTED: mannose-1-phosphate guanyltransferase beta-like [Bombyx mori]	1613	0	296	370	370	1
cluster2885rr_1to1ortho.sample_nremoved.fa.aln	29	0.00266302	2086	16	no	mag14_snpQ20AD3md3_300_NI@c49170_g1_i1_m8978|cluster2885rr_1to1ortho.sample_nremoved.fa	gi|383853249|ref|XP_003702135.1| PREDICTED: bifunctional coenzyme A synthase-like [Megachile rotundata]	863	6.21272e-105	196	412	412	1
cluster2886rr_1to1ortho.sample_nremoved.fa.aln	28	0.00204781	426	2	yes	mag03_snpQ20AD3md3_300_NI@c65312_g1_i2_m9877|cluster2886rr_1to1ortho.sample_nremoved.fa	gi|383864783|ref|XP_003707857.1| PREDICTED: mediator of RNA polymerase II transcription subunit 11-like [Megachile rotundata]	505	1.68243e-64	94	110	110	1
cluster2888rr_1to1ortho.sample_nremoved.fa.aln	29	0.000836949	2872	4	no	mag01_snpQ20AD3md3_300_NI@c64811_g1_i2_m9344|cluster2888rr_1to1ortho.sample_nremoved.fa	gi|383865643|ref|XP_003708282.1| PREDICTED: solute carrier family 12 member 9-like [Megachile rotundata]	3280	0	635	963	963	1
cluster2889rr_1to1ortho.sample_nremoved.fa.aln	28	0.00195744	2855	14	no	mag02_snpQ20AD3md3_300_NI@c65343_g1_i1_m9890|cluster2889rr_1to1ortho.sample_nremoved.fa	gi|665799398|ref|XP_008547613.1| PREDICTED: protein unc-45 homolog B [Microplitis demolitor]	3255	0	618	918	918	1
cluster2890rr_1to1ortho.sample_nremoved.fa.aln	28	0.000141084	1442	2	no	mag14_snpQ20AD3md3_300_NI@c32112_g1_i1_m4152|cluster2890rr_1to1ortho.sample_nremoved.fa	gi|91094385|ref|XP_971123.1| PREDICTED: protein FAM98A [Tribolium castaneum]	775	3.73463e-95	166	305	305	1
cluster2891rr_1to1ortho.sample_nremoved.fa.aln	29	0.00147306	1719	7	yes	mag02_snpQ20AD3md3_300_NI@c65370_g2_i1_m9905|cluster2891rr_1to1ortho.sample_nremoved.fa	gi|641670892|ref|XP_008185387.1| PREDICTED: 3-phosphoinositide-dependent protein kinase 1 isoform X2 [Acyrthosiphon pisum]	1808	0	336	476	476	1
cluster2892rr_1to1ortho.sample_nremoved.fa.aln	29	0.00517672	1435	14	no	mag02_snpQ20AD3md3_300_NI@c65376_g1_i1_m9908|cluster2892rr_1to1ortho.sample_nremoved.fa	gi|642929611|ref|XP_975458.3| PREDICTED: lanC-like protein 3 homolog [Tribolium castaneum]	1111	2.57276e-146	214	419	419	1
cluster2894rr_1to1ortho.sample_nremoved.fa.aln	29	0.0017987	2142	8	yes	mag02_snpQ20AD3md3_300_NI@c65395_g1_i2_m9914|cluster2894rr_1to1ortho.sample_nremoved.fa	gi|383862185|ref|XP_003706564.1| PREDICTED: probable ATP-dependent RNA helicase DDX17-like [Megachile rotundata]	2128	0	455	738	738	1
cluster2895rr_1to1ortho.sample_nremoved.fa.aln	29	0.000743398	2652	5	yes	mag02_snpQ20AD3md3_300_NI@c65397_g1_i1_m9916|cluster2895rr_1to1ortho.sample_nremoved.fa	gi|571545068|ref|XP_006564656.1| PREDICTED: eukaryotic translation initiation factor 3 subunit C [Apis mellifera]	3288	0	685	880	880	1
cluster2896rr_1to1ortho.sample_nremoved.fa.aln	29	0.00179502	2004	11	no	mag02_snpQ20AD3md3_300_NI@c65398_g1_i1_m9918|cluster2896rr_1to1ortho.sample_nremoved.fa	gi|242003182|ref|XP_002422642.1| conserved hypothetical protein [Pediculus humanus corporis]	2457	0	481	663	663	1
cluster2897rr_1to1ortho.sample_nremoved.fa.aln	29	0.00181596	564	2	yes	mag02_snpQ20AD3md3_300_NI@c65423_g1_i1_m9934|cluster2897rr_1to1ortho.sample_nremoved.fa	gi|350417746|ref|XP_003491574.1| PREDICTED: heat shock protein beta-1-like isoform 4 [Bombus impatiens]	757	1.15797e-100	153	192	192	1
cluster2898rr_1to1ortho.sample_nremoved.fa.aln	29	0.00152062	2646	14	yes	mag09_snpQ20AD3md3_300_NI@c65437_g1_i1_m9941|cluster2898rr_1to1ortho.sample_nremoved.fa	gi|242021770|ref|XP_002431316.1| ssm4 protein, putative [Pediculus humanus corporis]	2819	0	607	912	912	1
cluster28rr.ortho.sample_nremoved.fa.aln	29	0.00274274	3002	18	no	mag09_snpQ20AD3md3_300_NI@c65888_g1_i2_m10223|cluster28rr.ortho.sample_nremoved.fa	gi|242017839|ref|XP_002429393.1| hypothetical protein Phum_PHUM431970 [Pediculus humanus corporis]	609	2.19952e-66	142	212	212	1
cluster2900rr_1to1ortho.sample_nremoved.fa.aln	29	0.00113234	2385	6	no	mag02_snpQ20AD3md3_300_NI@c65466_g1_i1_m9949|cluster2900rr_1to1ortho.sample_nremoved.fa	gi|380030223|ref|XP_003698753.1| PREDICTED: LOW QUALITY PROTEIN: U4/U6.U5 tri-snRNP-associated protein 1-like [Apis florea]	1554	0	380	693	693	1
cluster2902rr_1to1ortho.sample_nremoved.fa.aln	29	0.00177506	2038	13	no	mag05_snpQ20AD3md3_300_NI@c67743_g1_i1_m11376|cluster2902rr_1to1ortho.sample_nremoved.fa	gi|193676312|ref|XP_001947247.1| PREDICTED: probable ATP-dependent RNA helicase DDX31 [Acyrthosiphon pisum] >gi|641657624|ref|XP_008180417.1| PREDICTED: probable ATP-dependent RNA helicase DDX31 [Acyrthosiphon pisum]	1598	0	327	625	625	1
cluster2904rr_1to1ortho.sample_nremoved.fa.aln	29	0.0021164	5211	23	yes	mag02_snpQ20AD3md3_300_NI@c65490_g1_i2_m9963|cluster2904rr_1to1ortho.sample_nremoved.fa	gi|242005415|ref|XP_002423564.1| eukaryotic translation initiation factor 4 gamma, putative [Pediculus humanus corporis]	1482	9.76866e-179	417	1070	1070	1
cluster2905rr_1to1ortho.sample_nremoved.fa.aln	29	0.00239938	4065	23	no	mag02_snpQ20AD3md3_300_NI@c65501_g1_i1_m9966|cluster2905rr_1to1ortho.sample_nremoved.fa	gi|746852133|ref|XP_011056610.1| PREDICTED: xanthine dehydrogenase isoform X1 [Acromyrmex echinatior]	4360	0	800	1349	1349	1
cluster2907rr_1to1ortho.sample_nremoved.fa.aln	29	0.000628081	807	1	yes	mag02_snpQ20AD3md3_300_NI@c65512_g1_i2_m9971|cluster2907rr_1to1ortho.sample_nremoved.fa	gi|746848777|ref|XP_011054805.1| PREDICTED: protein lin-37 homolog [Acromyrmex echinatior] >gi|746848779|ref|XP_011054806.1| PREDICTED: protein lin-37 homolog [Acromyrmex echinatior]	424	1.2784e-48	106	260	260	1
cluster2909rr_1to1ortho.sample_nremoved.fa.aln	29	0.00111607	1231	5	no	mag02_snpQ20AD3md3_300_NI@c65519_g1_i1_m9976|cluster2909rr_1to1ortho.sample_nremoved.fa	gi|114051866|ref|NP_001040134.1| isocitrate dehydrogenase [Bombyx mori]	1791	0	330	389	389	1
cluster2911rr_1to1ortho.sample_nremoved.fa.aln	28	0.00927088	1335	27	no	mag03_snpQ20AD3md3_300_NI@c65530_g1_i1_m9984|cluster2911rr_1to1ortho.sample_nremoved.fa	gi|288558744|ref|NP_001165735.1| RR1 cuticle protein 11 precursor [Acyrthosiphon pisum]	149	2.20344e-09	28	51	51	1
cluster2913rr_1to1ortho.sample_nremoved.fa.aln	29	0.00103065	3681	9	no	mag02_snpQ20AD3md3_300_NI@c65544_g1_i1_m9988|cluster2913rr_1to1ortho.sample_nremoved.fa	gi|193591985|ref|XP_001948129.1| PREDICTED: structural maintenance of chromosomes protein 1A [Acyrthosiphon pisum]	4005	0	815	1081	1081	1
cluster2916rr_1to1ortho.sample_nremoved.fa.aln	28	0.000862194	1398	3	yes	mag02_snpQ20AD3md3_300_NI@c65556_g1_i1_m9992|cluster2916rr_1to1ortho.sample_nremoved.fa	gi|242010777|ref|XP_002426135.1| conserved hypothetical protein [Pediculus humanus corporis]	1244	1.27389e-165	310	476	476	1
cluster2919rr_1to1ortho.sample_nremoved.fa.aln	29	0.00126979	732	2	yes	mag02_snpQ20AD3md3_300_NI@c65595_g1_i1_m10015|cluster2919rr_1to1ortho.sample_nremoved.fa	gi|746844187|ref|XP_011052348.1| PREDICTED: transmembrane protein 192 [Acromyrmex echinatior] >gi|746844189|ref|XP_011052349.1| PREDICTED: transmembrane protein 192 [Acromyrmex echinatior] >gi|746844191|ref|XP_011052350.1| PREDICTED: transmembrane protein 192 [Acromyrmex echinatior] >gi|746844193|ref|XP_011052351.1| PREDICTED: transmembrane protein 192 [Acromyrmex echinatior] >gi|746844195|ref|XP…	415	1.13213e-47	89	242	242	1
cluster291rr_1to1ortho.sample_nremoved.fa.aln	29	0	1017	0	yes	mag02_snpQ20AD3md3_300_NI@c78482_g4_i2_m23057|cluster291rr_1to1ortho.sample_nremoved.fa	gi|350408584|ref|XP_003488451.1| PREDICTED: tumor protein D54-like isoform 1 [Bombus impatiens]	638	7.879e-82	134	215	215	1
cluster2920rr_1to1ortho.sample_nremoved.fa.aln	29	0.00132307	642	2	yes	mag02_snpQ20AD3md3_300_NI@c65598_g1_i1_m10017|cluster2920rr_1to1ortho.sample_nremoved.fa	gi|242020354|ref|XP_002430620.1| leucine-rich repeat-containing protein, putative [Pediculus humanus corporis]	678	5.28062e-88	136	214	214	1
cluster2924rr_1to1ortho.sample_nremoved.fa.aln	29	0.000365323	1086	2	no	mag06_snpQ20AD3md3_300_NI@c61926_g3_i1_m21536|cluster2924rr_1to1ortho.sample_nremoved.fa	gi|662196978|ref|XP_008471543.1| PREDICTED: innexin inx1 [Diaphorina citri]	1471	0	253	350	350	1
cluster2925rr_1to1ortho.sample_nremoved.fa.aln	29	0.000883279	1455	3	no	mag02_snpQ20AD3md3_300_NI@c65610_g2_i1_m10028|cluster2925rr_1to1ortho.sample_nremoved.fa	gi|642924612|ref|XP_008194363.1| PREDICTED: BTB/POZ domain-containing protein 6 isoform X2 [Tribolium castaneum]	1036	8.02408e-134	212	485	485	1
cluster2926rr_1to1ortho.sample_nremoved.fa.aln	29	0.00185129	1305	6	yes	mag02_snpQ20AD3md3_300_NI@c65618_g1_i1_m10029|cluster2926rr_1to1ortho.sample_nremoved.fa	gi|641679564|ref|XP_008188617.1| PREDICTED: leukocyte elastase inhibitor-like isoform X2 [Acyrthosiphon pisum]	598	2.88571e-69	142	376	376	1
cluster2930rr_1to1ortho.sample_nremoved.fa.aln	29	0.000622742	2772	8	yes	mag02_snpQ20AD3md3_300_NI@c65635_g1_i1_m10044|cluster2930rr_1to1ortho.sample_nremoved.fa	gi|572299227|ref|XP_006615750.1| PREDICTED: AP-1 complex subunit beta-1-like isoform X2 [Apis dorsata]	4075	0	814	926	926	1
cluster2931rr_1to1ortho.sample_nremoved.fa.aln	28	0.00264368	832	6	no	mag10_snpQ20AD3md3_300_NI@c65638_g1_i1_m10045|cluster2931rr_1to1ortho.sample_nremoved.fa	gi|383856603|ref|XP_003703797.1| PREDICTED: exosome complex component RRP43-like [Megachile rotundata]	721	1.27648e-92	126	271	271	1
cluster2932rr_1to1ortho.sample_nremoved.fa.aln	29	0.00184917	1245	6	yes	mag02_snpQ20AD3md3_300_NI@c65659_g1_i1_m10052|cluster2932rr_1to1ortho.sample_nremoved.fa	gi|66564836|ref|XP_624899.1| PREDICTED: AP-3 complex subunit mu-1-like isoform X2 [Apis mellifera] >gi|380016861|ref|XP_003692390.1| PREDICTED: AP-3 complex subunit mu-1 [Apis florea] >gi|572302331|ref|XP_006617189.1| PREDICTED: AP-3 complex subunit mu-1-like isoform X1 [Apis dorsata]	2019	0	369	417	417	1
cluster2937rr_1to1ortho.sample_nremoved.fa.aln	29	0.00227635	1071	5	yes	mag02_snpQ20AD3md3_300_NI@c65670_g1_i1_m10065|cluster2937rr_1to1ortho.sample_nremoved.fa	gi|512905588|ref|XP_004925982.1| PREDICTED: tumor protein p63-regulated gene 1-like protein-like [Bombyx mori]	781	2.09823e-99	143	285	285	1
cluster2938rr_1to1ortho.sample_nremoved.fa.aln	29	0.00122378	1659	8	yes	mag02_snpQ20AD3md3_300_NI@c65679_g1_i1_m10068|cluster2938rr_1to1ortho.sample_nremoved.fa	gi|572263105|ref|XP_006609768.1| PREDICTED: probable elongator complex protein 3-like [Apis dorsata]	2614	0	476	551	551	1
cluster2939rr_1to1ortho.sample_nremoved.fa.aln	29	0.00282992	984	8	yes	mag02_snpQ20AD3md3_300_NI@c65683_g1_i1_m10070|cluster2939rr_1to1ortho.sample_nremoved.fa	gi|557778040|ref|XP_005188653.1| PREDICTED: lipid storage droplets surface-binding protein 2-like isoform X3 [Musca domestica]	597	6.90731e-73	119	250	250	1
cluster293rr_1to1ortho.sample_nremoved.fa.aln	29	0.000724382	1530	3	yes	mag02_snpQ20AD3md3_300_NI@c78671_g1_i1_m23369|cluster293rr_1to1ortho.sample_nremoved.fa	gi|645011109|ref|XP_001607694.2| PREDICTED: acetyl-CoA acetyltransferase, mitochondrial [Nasonia vitripennis]	1649	0	302	408	408	1
cluster2941rr_1to1ortho.sample_nremoved.fa.aln	29	0.0014369	2061	7	yes	mag04_snpQ20AD3md3_300_NI@c67016_g1_i2_m10869|cluster2941rr_1to1ortho.sample_nremoved.fa	gi|195107409|ref|XP_001998306.1| GI23889 [Drosophila mojavensis]	826	5.32064e-98	252	719	719	1
cluster2942rr_1to1ortho.sample_nremoved.fa.aln	29	0.0017112	2868	14	yes	mag02_snpQ20AD3md3_300_NI@c65697_g1_i2_m10079|cluster2942rr_1to1ortho.sample_nremoved.fa	gi|642920336|ref|XP_008192303.1| PREDICTED: zinc finger CCCH domain-containing protein 14 isoform X1 [Tribolium castaneum]	467	3.13389e-47	140	463	463	1
cluster2944rr_1to1ortho.sample_nremoved.fa.aln	28	0.00353406	1138	10	no	mag14_snpQ20AD3md3_300_NI@c56693_g3_i1_m14485|cluster2944rr_1to1ortho.sample_nremoved.fa	gi|662223360|ref|XP_008485966.1| PREDICTED: frizzled-like [Diaphorina citri]	279	1.84572e-26	57	145	145	3
cluster2945rr_1to1ortho.sample_nremoved.fa.aln	29	0.00128499	1059	3	yes	mag02_snpQ20AD3md3_300_NI@c65712_g1_i1_m10094|cluster2945rr_1to1ortho.sample_nremoved.fa	gi|665791868|ref|XP_008543510.1| PREDICTED: protein Tob1 isoform X2 [Microplitis demolitor]	922	1.55363e-119	258	431	431	1
cluster2948rr_1to1ortho.sample_nremoved.fa.aln	29	0.00316439	1797	16	no	mag02_snpQ20AD3md3_300_NI@c65749_g3_i1_m10130|cluster2948rr_1to1ortho.sample_nremoved.fa	gi|193709215|ref|XP_001943317.1| PREDICTED: maltase A1 [Acyrthosiphon pisum]	1377	0	257	557	557	1
cluster2949rr_1to1ortho.sample_nremoved.fa.aln	29	0.00088637	520	2	no	mag14_snpQ20AD3md3_300_NI@c1304_g1_i1_m160|cluster2949rr_1to1ortho.sample_nremoved.fa	gi|156552708|ref|XP_001600260.1| PREDICTED: prefoldin subunit 2 [Nasonia vitripennis]	475	5.08926e-59	95	154	154	3
cluster2951rr_1to1ortho.sample_nremoved.fa.aln	29	0.00432297	1065	11	yes	mag02_snpQ20AD3md3_300_NI@c65759_g3_i1_m10139|cluster2951rr_1to1ortho.sample_nremoved.fa	gi|157134414|ref|XP_001663291.1| hypothetical protein AaeL_AAEL013083 [Aedes aegypti]	355	2.3523e-36	96	275	275	1
cluster2953rr_1to1ortho.sample_nremoved.fa.aln	29	0.00144525	4323	11	no	mag01_snpQ20AD3md3_300_NI@c72539_g1_i2_m14678|cluster2953rr_1to1ortho.sample_nremoved.fa	gi|642917541|ref|XP_008191247.1| PREDICTED: protein TANC2 isoform X3 [Tribolium castaneum]	4125	0	882	1430	1430	1
cluster2954rr_1to1ortho.sample_nremoved.fa.aln	29	9.99515e-05	1854	3	no	mag05_snpQ20AD3md3_300_NI@c58720_g1_i1_m7254|cluster2954rr_1to1ortho.sample_nremoved.fa	gi|665805585|ref|XP_008550992.1| PREDICTED: phosphatidylinositide phosphatase SAC1 [Microplitis demolitor]	1904	0	338	580	580	1
cluster2955rr_1to1ortho.sample_nremoved.fa.aln	29	0.00108007	1191	10	yes	mag02_snpQ20AD3md3_300_NI@c65779_g1_i2_m10155|cluster2955rr_1to1ortho.sample_nremoved.fa	gi|350406661|ref|XP_003487842.1| PREDICTED: actin-related protein 10-like [Bombus impatiens]	1030	7.24193e-136	197	385	385	1
cluster2956rr_1to1ortho.sample_nremoved.fa.aln	28	0.00147468	1665	6	yes	mag02_snpQ20AD3md3_300_NI@c65784_g1_i1_m10157|cluster2956rr_1to1ortho.sample_nremoved.fa	gi|170061451|ref|XP_001866238.1| conserved hypothetical protein [Culex quinquefasciatus]	1530	0	319	533	533	1
cluster2957rr_1to1ortho.sample_nremoved.fa.aln	29	0.00163707	2114	7	no	mag14_snpQ20AD3md3_300_NI@c52965_g1_i1_m11176|cluster2957rr_1to1ortho.sample_nremoved.fa	gi|645039446|ref|XP_008203798.1| PREDICTED: aarF domain-containing protein kinase 4 isoform X2 [Nasonia vitripennis]	1806	0	331	448	448	1
cluster2958rr_1to1ortho.sample_nremoved.fa.aln	29	0.00150478	3319	10	no	mag10_snpQ20AD3md3_300_NI@c65791_g1_i2_m10161|cluster2958rr_1to1ortho.sample_nremoved.fa	gi|662187669|ref|XP_008487474.1| PREDICTED: ubiquitin carboxyl-terminal hydrolase 32-like [Diaphorina citri]	1525	0	329	623	623	1
cluster2959rr_1to1ortho.sample_nremoved.fa.aln	29	0.000370744	1257	1	yes	mag02_snpQ20AD3md3_300_NI@c65795_g1_i2_m10164|cluster2959rr_1to1ortho.sample_nremoved.fa	gi|91078924|ref|XP_973781.1| PREDICTED: actin-related protein 3 [Tribolium castaneum]	2053	0	386	418	418	1
cluster2960rr_1to1ortho.sample_nremoved.fa.aln	28	0.00351011	723	7	no	mag02_snpQ20AD3md3_300_NI@c65798_g1_i1_m10167|cluster2960rr_1to1ortho.sample_nremoved.fa	gi|194751680|ref|XP_001958153.1| GF10776 [Drosophila ananassae]	428	1.87435e-50	77	130	130	1
cluster2961rr_1to1ortho.sample_nremoved.fa.aln	28	0.00114869	1981	9	no	mag08_snpQ20AD3md3_300_NI@c79466_g2_i2_m22683|cluster2961rr_1to1ortho.sample_nremoved.fa	gi|91083493|ref|XP_976358.1| PREDICTED: uncharacterized protein LOC660773 [Tribolium castaneum] >gi|642928430|ref|XP_008193781.1| PREDICTED: uncharacterized protein LOC660773 [Tribolium castaneum]	1008	6.76389e-126	229	593	593	1
cluster2962rr_1to1ortho.sample_nremoved.fa.aln	29	0.000767885	1455	4	yes	mag02_snpQ20AD3md3_300_NI@c65805_g1_i1_m10175|cluster2962rr_1to1ortho.sample_nremoved.fa	gi|193603712|ref|XP_001950301.1| PREDICTED: rho GTPase-activating protein 1 [Acyrthosiphon pisum]	1700	0	338	478	478	1
cluster2964rr_1to1ortho.sample_nremoved.fa.aln	28	0.00131786	1122	5	no	mag04_snpQ20AD3md3_300_NI@c78210_g1_i1_m23098|cluster2964rr_1to1ortho.sample_nremoved.fa	gi|642926887|ref|XP_008195053.1| PREDICTED: zinc finger HIT domain-containing protein 2 [Tribolium castaneum]	656	1.13807e-80	144	354	354	1
cluster2968rr_1to1ortho.sample_nremoved.fa.aln	29	0.00168041	1910	10	no	mag03_snpQ20AD3md3_300_NI@c65862_g1_i1_m10204|cluster2968rr_1to1ortho.sample_nremoved.fa	gi|91081319|ref|XP_969902.1| PREDICTED: electron transfer flavoprotein-ubiquinone oxidoreductase, mitochondrial [Tribolium castaneum]	2636	0	476	599	599	3
cluster2970rr_1to1ortho.sample_nremoved.fa.aln	29	0.00140544	1398	15	yes	mag02_snpQ20AD3md3_300_NI@c65877_g1_i1_m10212|cluster2970rr_1to1ortho.sample_nremoved.fa	gi|383862949|ref|XP_003706945.1| PREDICTED: protein odr-4 homolog [Megachile rotundata]	804	8.44912e-100	208	428	428	1
cluster2971rr_1to1ortho.sample_nremoved.fa.aln	28	0.00334828	1044	10	no	mag02_snpQ20AD3md3_300_NI@c65887_g2_i1_m10221|cluster2971rr_1to1ortho.sample_nremoved.fa	gi|242012107|ref|XP_002426782.1| hypothetical protein Phum_PHUM275760 [Pediculus humanus corporis]	943	3.89278e-121	179	322	322	1
cluster2973rr_1to1ortho.sample_nremoved.fa.aln	29	0.00508655	634	14	no	mag02_snpQ20AD3md3_300_NI@c65899_g1_i1_m10236|cluster2973rr_1to1ortho.sample_nremoved.fa	gi|91078932|ref|XP_967475.1| PREDICTED: glutathione S-transferase [Tribolium castaneum] >gi|642916286|ref|XP_008190960.1| PREDICTED: glutathione S-transferase [Tribolium castaneum]	503	6.53866e-62	109	204	204	1
cluster2974rr_1to1ortho.sample_nremoved.fa.aln	29	0.00187032	1989	22	no	mag14_snpQ20AD3md3_300_NI@c55302_g1_i1_m13032|cluster2974rr_1to1ortho.sample_nremoved.fa	gi|242021569|ref|XP_002431217.1| Signal recognition particle 72 kDa protein, putative [Pediculus humanus corporis]	2030	0	397	632	632	1
cluster2975rr_1to1ortho.sample_nremoved.fa.aln	29	0.00081964	1668	3	yes	mag02_snpQ20AD3md3_300_NI@c65912_g1_i1_m10252|cluster2975rr_1to1ortho.sample_nremoved.fa	gi|58395103|ref|XP_321004.2| AGAP002047-PA [Anopheles gambiae str. PEST]	2002	0	379	534	534	1
cluster2976rr_1to1ortho.sample_nremoved.fa.aln	29	0.00117919	2445	6	yes	mag02_snpQ20AD3md3_300_NI@c65916_g1_i1_m10254|cluster2976rr_1to1ortho.sample_nremoved.fa	gi|328716789|ref|XP_001946016.2| PREDICTED: ecotropic viral integration site 5 ortholog isoform X1 [Acyrthosiphon pisum] >gi|641670582|ref|XP_008185255.1| PREDICTED: ecotropic viral integration site 5 ortholog isoform X1 [Acyrthosiphon pisum] >gi|641670584|ref|XP_008185256.1| PREDICTED: ecotropic viral integration site 5 ortholog isoform X1 [Acyrthosiphon pisum]	2718	0	568	762	762	1
cluster2981rr_1to1ortho.sample_nremoved.fa.aln	29	0.0021521	1317	11	yes	mag02_snpQ20AD3md3_300_NI@c65958_g1_i1_m10279|cluster2981rr_1to1ortho.sample_nremoved.fa	gi|347969340|ref|XP_312834.5| AGAP003142-PA [Anopheles gambiae str. PEST]	1366	0	258	435	435	1
cluster2983rr_1to1ortho.sample_nremoved.fa.aln	29	0.00577487	809	15	no	mag10_snpQ20AD3md3_300_NI@c65961_g1_i1_m10282|cluster2983rr_1to1ortho.sample_nremoved.fa	gi|746856250|ref|XP_011058808.1| PREDICTED: uncharacterized protein LOC105148658 isoform X6 [Acromyrmex echinatior]	277	1.00178e-26	66	92	92	1
cluster2985rr_1to1ortho.sample_nremoved.fa.aln	29	0.000201114	2232	1	no	mag02_snpQ20AD3md3_300_NI@c65967_g2_i2_m10288|cluster2985rr_1to1ortho.sample_nremoved.fa	gi|662214395|ref|XP_008481028.1| PREDICTED: neurochondrin homolog [Diaphorina citri]	1521	0	300	435	435	1
cluster2986rr_1to1ortho.sample_nremoved.fa.aln	29	0.00438642	435	4	yes	mag02_snpQ20AD3md3_300_NI@c65967_g2_i2_m10289|cluster2986rr_1to1ortho.sample_nremoved.fa	gi|512887090|ref|XP_004921865.1| PREDICTED: N-acylneuraminate-9-phosphatase-like [Bombyx mori]	372	5.32339e-43	74	122	122	1
cluster2987rr_1to1ortho.sample_nremoved.fa.aln	29	0.000378983	1242	1	no	mag01_snpQ20AD3md3_300_NI@c69356_g2_i1_m12046|cluster2987rr_1to1ortho.sample_nremoved.fa	gi|746860472|ref|XP_011061077.1| PREDICTED: UPF0183 protein CG7083 [Acromyrmex echinatior]	1552	0	285	421	421	1
cluster2989rr_1to1ortho.sample_nremoved.fa.aln	29	0.00248188	2009	8	no	mag01_snpQ20AD3md3_300_NI@c70081_g1_i1_m12565|cluster2989rr_1to1ortho.sample_nremoved.fa	gi|662183767|ref|XP_008468265.1| PREDICTED: monocarboxylate transporter 13 [Diaphorina citri]	1334	6.43984e-175	338	640	640	1
cluster298rr.ortho.sample_nremoved.fa.aln	29	0.0014672	1026	4	yes	mag02_snpQ20AD3md3_300_NI@c80409_g1_i1_m25429|cluster298rr.ortho.sample_nremoved.fa	gi|91077322|ref|XP_974743.1| PREDICTED: pre-mRNA-splicing factor 18 [Tribolium castaneum] >gi|642913792|ref|XP_008201162.1| PREDICTED: pre-mRNA-splicing factor 18 [Tribolium castaneum]	1185	1.33331e-160	219	337	337	1
cluster2991rr_1to1ortho.sample_nremoved.fa.aln	29	0.00105626	2358	6	no	mag02_snpQ20AD3md3_300_NI@c66005_g1_i2_m10313|cluster2991rr_1to1ortho.sample_nremoved.fa	gi|193700092|ref|XP_001951744.1| PREDICTED: ABC transporter G family member 20 isoform X1 [Acyrthosiphon pisum]	3426	0	667	815	815	1
cluster2994rr_1to1ortho.sample_nremoved.fa.aln	29	0.00106548	312	3	yes	mag02_snpQ20AD3md3_300_NI@c66015_g1_i1_m10324|cluster2994rr_1to1ortho.sample_nremoved.fa	gi|156541992|ref|XP_001599992.1| PREDICTED: 10 kDa heat shock protein, mitochondrial [Nasonia vitripennis]	441	1.86396e-55	85	103	103	1
cluster299rr_1to1ortho.sample_nremoved.fa.aln	29	0.00180265	1661	6	no	mag02_snpQ20AD3md3_300_NI@c86251_g1_i1_m25719|cluster299rr_1to1ortho.sample_nremoved.fa	gi|512900044|ref|XP_004924796.1| PREDICTED: four and a half LIM domains protein 2-like isoform X3 [Bombyx mori]	1528	0	289	343	343	1
cluster29rr.ortho.sample_nremoved.fa.aln	29	0.000637241	963	5	no	mag02_snpQ20AD3md3_300_NI@c66044_g1_i1_m10351|cluster29rr.ortho.sample_nremoved.fa	gi|328791728|ref|XP_003251623.1| PREDICTED: protein BCCIP homolog [Apis mellifera]	721	1.15761e-91	174	307	307	1
cluster3003rr_1to1ortho.sample_nremoved.fa.aln	29	0.000592923	2196	6	yes	mag02_snpQ20AD3md3_300_NI@c66099_g1_i1_m10382|cluster3003rr_1to1ortho.sample_nremoved.fa	gi|340708894|ref|XP_003393052.1| PREDICTED: dynamin-1-like protein-like [Bombus terrestris]	3026	0	577	736	736	1
cluster3009rr_1to1ortho.sample_nremoved.fa.aln	29	0.000212894	747	1	yes	mag02_snpQ20AD3md3_300_NI@c66159_g1_i1_m10415|cluster3009rr_1to1ortho.sample_nremoved.fa	gi|242011684|ref|XP_002426577.1| Endoplasmic reticulum protein ERp29, putative [Pediculus humanus corporis]	737	8.68236e-96	141	227	227	1
cluster3010rr_1to1ortho.sample_nremoved.fa.aln	28	0	1174	0	no	mag02_snpQ20AD3md3_300_NI@c66160_g2_i1_m10416|cluster3010rr_1to1ortho.sample_nremoved.fa	gi|242023582|ref|XP_002432211.1| elongation of very long chain fatty acids protein, putative [Pediculus humanus corporis]	1147	5.92507e-155	210	302	302	1
cluster3012rr_1to1ortho.sample_nremoved.fa.aln	29	0.00165659	2905	15	no	mag02_snpQ20AD3md3_300_NI@c66166_g1_i1_m10419|cluster3012rr_1to1ortho.sample_nremoved.fa	gi|380029242|ref|XP_003698288.1| PREDICTED: 26S proteasome non-ATPase regulatory subunit 1-like isoform 3 [Apis florea]	3849	0	787	997	997	1
cluster3014rr_1to1ortho.sample_nremoved.fa.aln	29	0.00325574	1347	10	yes	mag02_snpQ20AD3md3_300_NI@c66172_g1_i2_m10424|cluster3014rr_1to1ortho.sample_nremoved.fa	gi|153792072|ref|NP_001093299.1| mevalonate kinase [Bombyx mori]	630	6.21856e-75	161	432	432	1
cluster3017rr_1to1ortho.sample_nremoved.fa.aln	29	0.001615	2037	12	yes	mag02_snpQ20AD3md3_300_NI@c66194_g2_i1_m10437|cluster3017rr_1to1ortho.sample_nremoved.fa	gi|746842895|ref|XP_011051672.1| PREDICTED: WD repeat-containing protein 48 [Acromyrmex echinatior]	2463	0	506	685	685	1
cluster3019rr_1to1ortho.sample_nremoved.fa.aln	29	0.00204309	4153	24	no	mag14_snpQ20AD3md3_300_NI@c55475_g1_i2_m13205|cluster3019rr_1to1ortho.sample_nremoved.fa	gi|383851260|ref|XP_003701152.1| PREDICTED: PERQ amino acid-rich with GYF domain-containing protein 2-like [Megachile rotundata]	891	1.61826e-97	317	939	939	1
cluster3021rr_1to1ortho.sample_nremoved.fa.aln	29	0.000536913	588	2	yes	mag02_snpQ20AD3md3_300_NI@c66213_g1_i1_m10455|cluster3021rr_1to1ortho.sample_nremoved.fa	gi|380024788|ref|XP_003696173.1| PREDICTED: peroxiredoxin 1-like [Apis florea]	836	1.94866e-112	153	192	192	1
cluster3025rr_1to1ortho.sample_nremoved.fa.aln	29	0.00462667	510	4	yes	mag04_snpQ20AD3md3_300_NI@c53355_g1_i2_m5785|cluster3025rr_1to1ortho.sample_nremoved.fa	gi|572308207|ref|XP_006619941.1| PREDICTED: uncharacterized protein LOC102681250 [Apis dorsata]	222	3.70765e-21	56	139	139	1
cluster3028rr_1to1ortho.sample_nremoved.fa.aln	29	0.00105907	1454	7	no	mag13_snpQ20AD3md3_300_NI@c63384_g1_i3_m8724|cluster3028rr_1to1ortho.sample_nremoved.fa	gi|242013412|ref|XP_002427401.1| NADPH--cytochrome P450, putative [Pediculus humanus corporis]	666	1.88153e-79	163	467	467	1
cluster3030rr_1to1ortho.sample_nremoved.fa.aln	29	0.00494261	846	9	yes	mag02_snpQ20AD3md3_300_NI@c66247_g1_i1_m10475|cluster3030rr_1to1ortho.sample_nremoved.fa	gi|170032218|ref|XP_001843979.1| 28S ribosomal protein S15, mitochondrial [Culex quinquefasciatus]	521	1.47647e-62	116	241	241	1
cluster3034rr_1to1ortho.sample_nremoved.fa.aln	29	0.000988305	543	1	yes	mag02_snpQ20AD3md3_300_NI@c66260_g1_i1_m10484|cluster3034rr_1to1ortho.sample_nremoved.fa	gi|110757619|ref|XP_001120141.1| PREDICTED: ADP-ribosylation factor-like protein 1-like isoform 1 [Apis mellifera] >gi|380019913|ref|XP_003693845.1| PREDICTED: ADP-ribosylation factor-like protein 1-like isoform 1 [Apis florea] >gi|383855768|ref|XP_003703382.1| PREDICTED: ADP-ribosylation factor-like protein 1-like [Megachile rotundata] >gi|572297315|ref|XP_006614853.1| PREDICTED: ADP-ribosylatio…	908	7.58973e-124	169	180	180	1
cluster3040rr_1to1ortho.sample_nremoved.fa.aln	29	0.00101744	1026	2	yes	mag02_snpQ20AD3md3_300_NI@c66290_g1_i1_m10507|cluster3040rr_1to1ortho.sample_nremoved.fa	gi|665797879|ref|XP_008546789.1| PREDICTED: LIM and senescent cell antigen-like-containing domain protein 1 isoform X2 [Microplitis demolitor]	1585	0	289	339	339	1
cluster3043rr_1to1ortho.sample_nremoved.fa.aln	29	0.00286279	381	3	yes	mag02_snpQ20AD3md3_300_NI@c66312_g1_i1_m10518|cluster3043rr_1to1ortho.sample_nremoved.fa	gi|240849339|ref|NP_001155583.1| CDGSH iron-sulfur domain-containing protein-like [Acyrthosiphon pisum] >gi|641676243|ref|XP_008187337.1| PREDICTED: CDGSH iron-sulfur domain-containing protein-like isoform X1 [Acyrthosiphon pisum]	430	3.00652e-53	82	124	124	1
cluster3044rr_1to1ortho.sample_nremoved.fa.aln	29	0.00134573	2507	11	no	mag14_snpQ20AD3md3_300_NI@c59806_g5_i1_m18335|cluster3044rr_1to1ortho.sample_nremoved.fa	gi|383847669|ref|XP_003699475.1| PREDICTED: programmed cell death 6-interacting protein [Megachile rotundata]	2410	0	481	763	763	1
cluster3048rr_1to1ortho.sample_nremoved.fa.aln	28	0.00252185	2275	18	no	mag02_snpQ20AD3md3_300_NI@c66342_g1_i1_m10534|cluster3048rr_1to1ortho.sample_nremoved.fa	gi|189236526|ref|XP_975464.2| PREDICTED: spondin-1 [Tribolium castaneum]	2147	0	415	746	746	1
cluster3049rr_1to1ortho.sample_nremoved.fa.aln	29	0.00214563	2346	20	no	mag10_snpQ20AD3md3_300_NI@c66351_g1_i3_m10540|cluster3049rr_1to1ortho.sample_nremoved.fa	gi|383857012|ref|XP_003704000.1| PREDICTED: prolyl endopeptidase-like [Megachile rotundata]	2670	0	486	710	710	1
cluster3050rr_1to1ortho.sample_nremoved.fa.aln	29	0.00126448	1230	3	yes	mag02_snpQ20AD3md3_300_NI@c66362_g1_i1_m10547|cluster3050rr_1to1ortho.sample_nremoved.fa	gi|572313789|ref|XP_006622585.1| PREDICTED: probable deoxyhypusine synthase-like isoform X2 [Apis dorsata]	1494	0	274	359	359	1
cluster3052rr_1to1ortho.sample_nremoved.fa.aln	29	0.000858172	2171	3	no	mag05_snpQ20AD3md3_300_NI@c69722_g1_i1_m12649|cluster3052rr_1to1ortho.sample_nremoved.fa	gi|328789175|ref|XP_001121788.2| PREDICTED: polycomb protein Scm isoform X1 [Apis mellifera]	1839	0	406	731	731	1
cluster3054rr_1to1ortho.sample_nremoved.fa.aln	29	0.00459001	912	8	yes	mag02_snpQ20AD3md3_300_NI@c66371_g1_i1_m10557|cluster3054rr_1to1ortho.sample_nremoved.fa	gi|383852489|ref|XP_003701759.1| PREDICTED: NADH-cytochrome b5 reductase 2-like [Megachile rotundata]	1069	3.09739e-144	201	304	304	1
cluster3055rr_1to1ortho.sample_nremoved.fa.aln	29	0	531	0	yes	mag02_snpQ20AD3md3_300_NI@c66374_g1_i1_m10558|cluster3055rr_1to1ortho.sample_nremoved.fa	gi|662215238|ref|XP_008481489.1| PREDICTED: protein phosphatase inhibitor 2-like [Diaphorina citri]	336	1.77666e-37	87	159	159	1
cluster3057rr_1to1ortho.sample_nremoved.fa.aln	29	0.0221772	3122	11	no	mag04_snpQ20AD3md3_300_NI@c69616_g2_i3_m12574|cluster3057rr_1to1ortho.sample_nremoved.fa	gi|641668352|ref|XP_008184427.1| PREDICTED: oxidation resistance protein 1-like isoform X4 [Acyrthosiphon pisum]	1944	0	451	674	674	1
cluster3059rr_1to1ortho.sample_nremoved.fa.aln	29	0.00217578	1884	9	yes	mag02_snpQ20AD3md3_300_NI@c66392_g1_i1_m10574|cluster3059rr_1to1ortho.sample_nremoved.fa	gi|746867427|ref|XP_011064809.1| PREDICTED: sodium-coupled monocarboxylate transporter 1 [Acromyrmex echinatior] >gi|746867429|ref|XP_011064810.1| PREDICTED: sodium-coupled monocarboxylate transporter 1 [Acromyrmex echinatior]	1625	0	339	612	612	1
cluster3060rr_1to1ortho.sample_nremoved.fa.aln	29	0.00293984	1776	13	yes	mag09_snpQ20AD3md3_300_NI@c66393_g1_i2_m10575|cluster3060rr_1to1ortho.sample_nremoved.fa	gi|156554633|ref|XP_001605135.1| PREDICTED: vacuolar protein sorting-associated protein 33B [Nasonia vitripennis] >gi|644995767|ref|XP_008209250.1| PREDICTED: vacuolar protein sorting-associated protein 33B [Nasonia vitripennis]	993	5.18518e-125	223	593	593	1
cluster3061rr_1to1ortho.sample_nremoved.fa.aln	29	0.00356242	1809	20	yes	mag02_snpQ20AD3md3_300_NI@c66399_g1_i1_m10580|cluster3061rr_1to1ortho.sample_nremoved.fa	gi|91082233|ref|XP_972708.1| PREDICTED: 2',5'-phosphodiesterase 12 [Tribolium castaneum]	1357	2.92756e-179	277	572	572	1
cluster3062rr_1to1ortho.sample_nremoved.fa.aln	29	0.000415377	1224	1	yes	mag02_snpQ20AD3md3_300_NI@c66400_g1_i2_m10581|cluster3062rr_1to1ortho.sample_nremoved.fa	gi|383865146|ref|XP_003708036.1| PREDICTED: protein NDRG3-like [Megachile rotundata]	1607	0	307	427	427	1
cluster3065rr_1to1ortho.sample_nremoved.fa.aln	29	0.00179678	816	3	yes	mag02_snpQ20AD3md3_300_NI@c66446_g1_i1_m10604|cluster3065rr_1to1ortho.sample_nremoved.fa	gi|157131114|ref|XP_001655808.1| hypothetical protein AaeL_AAEL011995 [Aedes aegypti]	1041	4.22759e-141	192	265	265	1
cluster3066rr_1to1ortho.sample_nremoved.fa.aln	28	0.00225507	1535	11	no	mag05_snpQ20AD3md3_300_NI@c64686_g1_i1_m9585|cluster3066rr_1to1ortho.sample_nremoved.fa	gi|242018602|ref|XP_002429763.1| WD-repeat protein, putative [Pediculus humanus corporis]	1623	0	327	482	482	1
cluster3067rr_1to1ortho.sample_nremoved.fa.aln	28	0.000393717	1054	2	no	mag02_snpQ20AD3md3_300_NI@c66468_g1_i2_m10615|cluster3067rr_1to1ortho.sample_nremoved.fa	gi|383860799|ref|XP_003705876.1| PREDICTED: cyclin-dependent kinase 7-like [Megachile rotundata]	1262	1.90085e-172	260	340	340	1
cluster3069rr_1to1ortho.sample_nremoved.fa.aln	29	0.000466648	3057	4	yes	mag02_snpQ20AD3md3_300_NI@c66481_g1_i1_m10626|cluster3069rr_1to1ortho.sample_nremoved.fa	gi|746846376|ref|XP_011053515.1| PREDICTED: E3 ubiquitin-protein ligase MIB1 isoform X2 [Acromyrmex echinatior]	4476	0	859	1023	1023	1
cluster3071rr_1to1ortho.sample_nremoved.fa.aln	29	0.000916918	1884	5	yes	mag02_snpQ20AD3md3_300_NI@c66484_g2_i1_m10629|cluster3071rr_1to1ortho.sample_nremoved.fa	gi|242025090|ref|XP_002432959.1| BTB/POZ domain-containing protein, putative [Pediculus humanus corporis]	2116	0	378	566	566	1
cluster3072rr_1to1ortho.sample_nremoved.fa.aln	29	0.00142549	1473	5	yes	mag02_snpQ20AD3md3_300_NI@c66484_g3_i1_m10630|cluster3072rr_1to1ortho.sample_nremoved.fa	gi|328705515|ref|XP_001947132.2| PREDICTED: uncharacterized protein LOC100168483 [Acyrthosiphon pisum]	572	8.62718e-65	149	503	503	1
cluster3076rr_1to1ortho.sample_nremoved.fa.aln	29	0.00261042	649	6	no	mag10_snpQ20AD3md3_300_NI@c66512_g1_i2_m10642|cluster3076rr_1to1ortho.sample_nremoved.fa	gi|114052957|ref|NP_001040117.1| dynactin 4 protein [Bombyx mori]	805	1.35433e-107	146	181	181	2
cluster3077rr_1to1ortho.sample_nremoved.fa.aln	29	0.00194204	4515	20	no	mag02_snpQ20AD3md3_300_NI@c66514_g1_i1_m10643|cluster3077rr_1to1ortho.sample_nremoved.fa	gi|328721928|ref|XP_001949657.2| PREDICTED: glycogen debranching enzyme isoform X3 [Acyrthosiphon pisum]	4849	0	916	1507	1507	1
cluster3079rr_1to1ortho.sample_nremoved.fa.aln	29	0.00234885	651	3	yes	mag02_snpQ20AD3md3_300_NI@c66518_g1_i2_m10650|cluster3079rr_1to1ortho.sample_nremoved.fa	gi|237820631|ref|NP_001153783.1| Rab-protein 14 [Tribolium castaneum]	989	4.83203e-135	196	216	216	1
cluster3081rr_1to1ortho.sample_nremoved.fa.aln	29	0.00221755	1566	8	yes	mag02_snpQ20AD3md3_300_NI@c66535_g2_i1_m10655|cluster3081rr_1to1ortho.sample_nremoved.fa	gi|380014852|ref|XP_003691430.1| PREDICTED: glucose-6-phosphate 1-dehydrogenase-like, partial [Apis florea]	2245	0	401	514	514	1
cluster3082rr_1to1ortho.sample_nremoved.fa.aln	29	0.00265728	903	5	yes	mag02_snpQ20AD3md3_300_NI@c66552_g1_i1_m10667|cluster3082rr_1to1ortho.sample_nremoved.fa	gi|746837422|ref|XP_011049207.1| PREDICTED: E3 ubiquitin-protein ligase RNF126-B isoform X2 [Acromyrmex echinatior]	581	1.60669e-70	128	282	282	1
cluster3086rr_1to1ortho.sample_nremoved.fa.aln	29	0.00169434	972	3	no	mag02_snpQ20AD3md3_300_NI@c66587_g4_i1_m10693|cluster3086rr_1to1ortho.sample_nremoved.fa	gi|642935999|ref|XP_973446.3| PREDICTED: uncharacterized protein YJR142W [Tribolium castaneum]	1107	6.55208e-149	215	320	320	1
[truncated: 1,355 more rows]
