# Supplementary material for: Triplicate parallel life cycle divergence despite gene flow in periodical cicadas
Source: Commun Biol. 2018 Apr 19;1:26. doi: 10.1038/s42003-018-0025-7 (PMC6123741; doi:10.1038/s42003-018-0025-7)
Supplement: Supplementary file 5 — Supplementary Data 3(XLSX 12 kb) [file 42003_2018_25_MOESM5_ESM.xlsx]

## Sheet: Sheet1
Supplementary Data 3. Diverged SNP or locus shared by two or more comparisons of 13- and 17-year species within species groups.
		Fst
Fst calculated for:	Locus (and position for SNP)	Cassini: M. tredecassini vs. M. cassini	Decula: M. tredecula vs. M. septendecula	Decim: M. neotredecim vs. M. septendecim	Decim: M. tredecim vs. M. septendecim
SNP	cluste131_484	0.25	NA	0.333333	0.25
SNP	cluste1697_228	0.5	NA	NA	1
SNP	cluste1784_1336	NA	NA	0.25	1
SNP	cluste1784_501	NA	NA	0.25	0.857143
SNP	cluste1861_1092	NA	NA	0.333333	0.722222
SNP	cluste1938_1650	NA	NA	0.333333	0.722222
SNP	cluste1938_2190	NA	NA	0.333333	0.722222
SNP	cluste1938_2280	NA	NA	0.333333	0.722222
SNP	cluste1938_2343	NA	NA	0.333333	0.722222
SNP	cluste1938_2376	NA	NA	0.333333	0.722222
SNP	cluste1938_2460	NA	NA	0.333333	0.722222
SNP	cluste1938_2532	NA	NA	0.333333	0.722222
SNP	cluste1938_2622	NA	NA	0.333333	0.722222
SNP	cluste1938_801	NA	NA	0.333333	0.722222
SNP	cluste2157_1350	NA	NA	0.515152	0.722222
SNP	cluste3918_799	NA	NA	0.333333	1
SNP	cluste4041_2196	NA	0	0.25	0.857143
SNP	cluste4130_437	NA	NA	0.4	0.75
SNP	cluste4186_2781	NA	NA	0.185185	0.722222
SNP	cluste4186_4527	NA	NA	0.185185	0.722222
SNP	cluste4186_5898	NA	NA	0.185185	0.722222
SNP	cluste4308_577	NA	-0.142857	0.222222	0.857143
SNP	cluste4308_748	NA	NA	0.222222	1
SNP	cluste4378_1878	NA	NA	0.25	0.75
SNP	cluste4378_1991	NA	NA	0.25	0.75
SNP	cluste4934_1092	NA	NA	0.333333	0.857143
SNP	cluste4979_427	0.368421	0.25	NA	0
SNP	cluste5103_1176	NA	NA	0.515152	0.857143
SNP	cluste615_2328	0.246377	NA	NA	1
SNP	cluste844_2375	0.333333	0.5	NA	NA
locus	cluste1393	0.161905	0.454545	NA	1
locus	cluste1402	0.296296	0	0.246377	0.636364
locus	cluste1710	-0.025641	0.512821	0.2	0.304348
locus	cluste2157	0.277778	NA	0.222222	0.541667
locus	cluste2321	-0.1	0.333333	NA	0.75
locus	cluste2384	0.388889	0.515152	NA	0
locus	cluste2660	0	0.375	0.333333	NA
locus	cluste3072	0.287356	0.333333	NA	0.166667
locus	cluste3120	0.366667	-0.0526316	0	0.685185
locus	cluste3192	0.2	-0.047619	0.207921	0.813333
locus	cluste3507	NA	-0.208333	0.185185	1
locus	cluste3641	0	NA	0.208333	0.941176
locus	cluste3716	0	NA	0.333333	0.941176
locus	cluste3846	0.444444	NA	0.238095	0.351598
locus	cluste3909	NA	-0.0909091	0.304348	0.68
locus	cluste400	NA	0.416667	-0.166667	0.791667
locus	cluste5027	0.230769	-0.0516432	-0.0212766	0.675
locus	cluste5325	0	0	0.190476	0.761905
locus	cluste690	NA	-0.174603	0.185185	0.931034
locus	cluste792	NA	NA	0.368421	0.892857
locus	cluste795	0	NA	0.222222	1
SNP max/locus	cluste116	0.0769231	NA	0.454545	1
SNP max/locus	cluste1393	0.277778	0.454545	NA	1
SNP max/locus	cluste1629	0.5	0.0769231	0.166667	0.857143
SNP max/locus	cluste1697	0.5	0	0	1
SNP max/locus	cluste2384	0.5	0.515152	NA	0
SNP max/locus	cluste3192	0.533333	-0.0196078	0.444444	1
SNP max/locus	cluste3322	0.533333	0	0.166667	1
SNP max/locus	cluste3716	0	NA	0.435897	1
SNP max/locus	cluste4934	0.68	0	0.333333	0.857143
SNP max/locus	cluste5103	NA	NA	0.515152	0.857143
SNP max/locus	cluste5235	-0.0909091	0.515152	0.5	0.5
SNP max/locus	cluste5276	NA	0.5	0.5	0.5
SNP max/locus	cluste5346	0	0.0769231	0.454545	1
SNP max/locus	cluste570	0.166667	0	0.515152	1
SNP max/locus	cluste848	0.5	0.5	0.333333	0.435897
Divergence indices are Weir & Cockerham Fst. Red numbers are outlier Fst.
