# Supplementary material for: Triplicate parallel life cycle divergence despite gene flow in periodical cicadas
Source: Commun Biol. 2018 Apr 19;1:26. doi: 10.1038/s42003-018-0025-7 (PMC6123741; doi:10.1038/s42003-018-0025-7)
Supplement: Supplementary file 6 — Supplementary Data 4(XLSX 32 kb) [file 42003_2018_25_MOESM6_ESM.xlsx]

## Sheet: Data 4
Supplementary Data 4. Functional annotation of 45 non-duplicated outlier loci.
			Blast result
Locus	Outlier at:	Data file	sname	Bit score	e-value	Identity, bp	Query, bp	Subject, bp	No. frames hit	Accession	Gene ID	Accession	Gene Name	Species	COG_ONTOLOGY	GOTERM_BP_DIRECT	GOTERM_CC_DIRECT	GOTERM_MF_DIRECT	INTERPRO	KEGG_PATHWAY	PIR_SUPERFAMILY	SMART	UP_KEYWORDS	UP_SEQ_FEATURE
cluster3641	locus	cluster3641rr_1to1ortho.sample_nremoved.fa.aln	gi|320543640|ref|NP_001188881.1| lipin, isoform J [Drosophila melanogaster]	1399	1.4077e-176	307	681	681	1	NP_001188881.1	320543640	NP_001188881	Lipin(Lpin)	Drosophila melanogaster	General function prediction only,	GO:0006357~regulation of transcription from RNA polymerase II promoter,GO:0007474~imaginal disc-derived wing vein specification,GO:0009062~fatty acid catabolic process,GO:0010565~regulation of cellular ketone metabolic process,GO:0019217~regulation of fatty acid metabolic process,GO:0019432~triglyceride biosynthetic process,GO:0030514~negative regulation of BMP signaling pathway,GO:0042594~respon…	GO:0005634~nucleus,GO:0005737~cytoplasm,GO:0035183~female germline ring canal inner rim,	GO:0003713~transcription coactivator activity,GO:0008195~phosphatidate phosphatase activity,	IPR007651:Lipin, N-terminal,IPR013209:LNS2, Lipin/Ned1/Smp2,IPR023214:HAD-like domain,	dme00561:Glycerolipid metabolism,dme00564:Glycerophospholipid metabolism,dme01100:Metabolic pathways,		SM00775:LNS2,	Complete proteome,Hydrolase,Proteomics identification,Reference proteome,		;
cluster400	locus	cluster400rr_1to1ortho.sample_nremoved.fa.aln	gi|386766410|ref|NP_001247287.1| extended synaptotagmin-like protein 2 ortholog, isoform C [Drosophila melanogaster]	2284	0	434	783	783	1	NP_001247287.1	386766410	NP_001247287	Extended synaptotagmin-like protein 2 ortholog (H. sapiens)(Esyt2)	Drosophila melanogaster	General function prediction only,	GO:0016079~synaptic vesicle exocytosis,GO:0046907~intracellular transport,	GO:0005783~endoplasmic reticulum,GO:0005887~integral component of plasma membrane,GO:0008021~synaptic vesicle,GO:0016021~integral component of membrane,	GO:0005544~calcium-dependent phospholipid binding,	IPR000008:C2 calcium-dependent membrane targeting,			SM00239:C2,	Complete proteome,Membrane,Proteomics identification,Reference proteome,Transmembrane,Transmembrane helix,		;
cluster690	locus	cluster690rr_1to1ortho.sample_nremoved.fa.aln	gi|665402032|ref|NP_001286598.1| thin, isoform F [Drosophila melanogaster]	1420	8.3496e-177	298	482	482	1	NP_001286598.1	665402032	NP_001286598	thin(tn)	Drosophila melanogaster	Function unknown,	GO:0006941~striated muscle contraction,GO:0016567~protein ubiquitination,GO:0030239~myofibril assembly,GO:0046716~muscle cell cellular homeostasis,GO:0048747~muscle fiber development,	GO:0030018~Z disc,	GO:0004842~ubiquitin-protein transferase activity,GO:0008270~zinc ion binding,	IPR001258:NHL repeat,IPR001841:Zinc finger, RING-type,IPR011042:Six-bladed beta-propeller, TolB-like,IPR013017:NHL repeat, subgroup,IPR013083:Zinc finger, RING/FYVE/PHD-type,IPR018957:Zinc finger, C3HC4 RING-type,			SM00184:RING,	Coiled coil,Complete proteome,Metal-binding,Proteomics identification,Reference proteome,Zinc,Zinc-finger,		;
cluster792	locus	cluster792rr_1to1ortho.sample_nremoved.fa.aln	gi|17137010|ref|NP_477047.1| Calpain-A, isoform B [Drosophila melanogaster] >gi|161077258|ref|NP_001097378.1| Calpain-A, isoform C [Drosophila melanogaster]	2440	0	468	805	805	1	NP_477047.1	17137010	NP_477047	Calpain-A(CalpA)	Drosophila melanogaster		GO:0006508~proteolysis,GO:0006909~phagocytosis,GO:0007520~myoblast fusion,GO:0008340~determination of adult lifespan,GO:0008345~larval locomotory behavior,GO:0009953~dorsal/ventral pattern formation,GO:0016322~neuron remodeling,GO:0016540~protein autoprocessing,GO:0021919~BMP signaling pathway involved in spinal cord dorsal/ventral patterning,GO:0042335~cuticle development,GO:0050832~defense resp…	GO:0005622~intracellular,GO:0005737~cytoplasm,GO:0015629~actin cytoskeleton,GO:0043025~neuronal cell body,	GO:0004198~calcium-dependent cysteine-type endopeptidase activity,GO:0005509~calcium ion binding,	IPR000169:Cysteine peptidase, cysteine active site,IPR001300:Peptidase C2, calpain, catalytic domain,IPR002048:EF-hand domain,IPR011992:EF-hand-like domain,IPR018247:EF-Hand 1, calcium-binding site,IPR022682:Peptidase C2, calpain, large subunit, domain III,IPR022683:Peptidase C2, calpain, domain III,IPR022684:Peptidase C2, calpain family,			SM00054:EFh,SM00230:CysPc,SM00720:calpain_III,	Alternative splicing,Autocatalytic cleavage,Calcium,Complete proteome,Cytoplasm,Direct protein sequencing,Hydrolase,Metal-binding,Protease,Proteomics identification,Reference proteome,Repeat,Thiol protease,	calcium-binding region:1,calcium-binding region:2,chain:Calpain-A,chain:Calpain-A catalytic subunit,domain:Calpain catalytic,domain:EF-hand 1,domain:EF-hand 2,domain:EF-hand 3,domain:EF-hand 4,domain:EF-hand 5,region of interest:Domain III,region of interest:Domain IV,region of interest:Linker,sequence conflict,site:Cleavage; by autolysis,splice variant,	;
cluster3507	locus	cluster3507rr_1to1ortho.sample_nremoved.fa.aln	gi|17137632|ref|NP_477409.1| aminopeptidase P, isoform A [Drosophila melanogaster] >gi|386769732|ref|NP_001246053.1| aminopeptidase P, isoform B [Drosophila melanogaster]	1658	0	313	613	613	1	NP_477409.1	17137632	NP_477409	Aminopeptidase P(ApepP)	Drosophila melanogaster	Amino acid transport and metabolism,	GO:0006508~proteolysis,	GO:0005829~cytosol,	GO:0046872~metal ion binding,GO:0070006~metalloaminopeptidase activity,	IPR000587:Creatinase,IPR000994:Peptidase M24, structural domain,				Aminopeptidase,Complete proteome,Hydrolase,Manganese,Metal-binding,Protease,Proteomics identification,Reference proteome,		;
cluster3846	locus	cluster3846rr_1to1ortho.sample_nremoved.fa.aln	gi|24640162|ref|NP_572331.2| pickled eggs, isoform A [Drosophila melanogaster] >gi|386763931|ref|NP_001245550.1| pickled eggs, isoform B [Drosophila melanogaster] >gi|665389977|ref|NP_001284949.1| pickled eggs, isoform C [Drosophila melanogaster]	1141	1.673e-139	216	337	337	1	NP_572331.2	24640162	NP_572331	pickled eggs(pigs)	Drosophila melanogaster		GO:0030707~ovarian follicle cell development,GO:0030713~ovarian follicle cell stalk formation,GO:0045746~negative regulation of Notch signaling pathway,	GO:0005856~cytoskeleton,GO:0005881~cytoplasmic microtubule,GO:0005938~cell cortex,GO:0015629~actin cytoskeleton,	GO:0008017~microtubule binding,	IPR001715:Calponin homology domain,IPR003108:Growth-arrest-specific protein 2 domain,			SM00033:CH,SM00243:GAS2,	Complete proteome,Cytoplasm,Cytoskeleton,Reference proteome,		;
cluster1402	locus	cluster1402rr_1to1ortho.sample_nremoved.fa.aln	gi|18858175|ref|NP_572524.1| CG7033 [Drosophila melanogaster]	2095	0	422	533	533	1	NP_572524.1	18858175	NP_572524	CG7033 gene product from transcript CG7033-RA(CG7033)	Drosophila melanogaster		GO:0006457~protein folding,GO:0007052~mitotic spindle organization,GO:0022008~neurogenesis,GO:0031122~cytoplasmic microtubule organization,GO:0051298~centrosome duplication,	GO:0005737~cytoplasm,GO:0005811~lipid particle,GO:0005875~microtubule associated complex,GO:0072686~mitotic spindle,	GO:0005524~ATP binding,GO:0051082~unfolded protein binding,	IPR002194:Chaperonin TCP-1, conserved site,IPR002423:Chaperonin Cpn60/TCP-1,IPR012716:T-complex protein 1, beta subunit,IPR017998:Chaperone tailless complex polypeptide 1 (TCP-1),IPR027409:GroEL-like apical domain,IPR027410:TCP-1-like chaperonin intermediate domain,IPR027413:GroEL-like equatorial domain,				ATP-binding,Chaperone,Complete proteome,Cytoplasm,Nucleotide-binding,Proteomics identification,Reference proteome,		;
cluster1710	locus	cluster1710rr_1to1ortho.sample_nremoved.fa.aln	gi|18859851|ref|NP_573129.1| rings lost, isoform A [Drosophila melanogaster] >gi|665391841|ref|NP_001285328.1| rings lost, isoform B [Drosophila melanogaster]	1025	4.8386e-134	236	488	488	1	NP_573129.1	18859851	NP_573129	rings lost(rngo)	Drosophila melanogaster		GO:0006508~proteolysis,GO:0007301~female germline ring canal formation,	GO:0005634~nucleus,GO:0005737~cytoplasm,GO:0005829~cytosol,	GO:0004190~aspartic-type endopeptidase activity,GO:0043130~ubiquitin binding,GO:0070628~proteasome binding,	IPR000626:Ubiquitin,IPR001995:Peptidase A2A, retrovirus, catalytic,IPR009060:UBA-like,IPR015940:Ubiquitin-associated/translation elongation factor EF1B, N-terminal, eukaryote,IPR019103:Aspartic peptidase, DDI1-type,IPR021109:Aspartic peptidase,			SM00165:UBA,SM00213:UBQ,	Complete proteome,Hydrolase,Proteomics identification,Reference proteome,		;
cluster2660	locus	cluster2660rr_1to1ortho.sample_nremoved.fa.aln	gi|19921598|ref|NP_610053.1| CG9318, isoform A [Drosophila melanogaster] >gi|442628628|ref|NP_001260637.1| CG9318, isoform B [Drosophila melanogaster]	2631	0	498	644	644	1	NP_610053.1	19921598	NP_610053	Transmembrane 9 superfamily protein member 2(TM9SF2)	Drosophila melanogaster		GO:0061060~negative regulation of peptidoglycan recognition protein signaling pathway,	GO:0005737~cytoplasm,GO:0005886~plasma membrane,GO:0016021~integral component of membrane,		IPR004240:Nonaspanin (TM9SF),				Complete proteome,Membrane,Proteomics identification,Reference proteome,Signal,Transmembrane,Transmembrane helix,		;
cluster2321	locus	cluster2321rr_1to1ortho.sample_nremoved.fa.aln	gi|24647436|ref|NP_650543.1| CG14894, isoform A [Drosophila melanogaster] >gi|442619424|ref|NP_001262636.1| CG14894, isoform B [Drosophila melanogaster]	553	1.45419e-68	106	170	170	1	NP_650543.1	24647436	NP_650543	CG14894 gene product from transcript CG14894-RB(CG14894)	Drosophila melanogaster		GO:0006626~protein targeting to mitochondrion,GO:0071806~protein transmembrane transport,	GO:0005739~mitochondrion,	GO:0015266~protein channel activity,	IPR001440:Tetratricopeptide TPR-1,IPR011990:Tetratricopeptide-like helical,IPR013026:Tetratricopeptide repeat-containing domain,IPR019734:Tetratricopeptide repeat,			SM00028:TPR,	Complete proteome,Proteomics identification,Reference proteome,Repeat,TPR repeat,		;
cluster795	locus	cluster795rr_1to1ortho.sample_nremoved.fa.aln	gi|24646367|ref|NP_652025.2| karmoisin, isoform A [Drosophila melanogaster]	1142	1.1781e-150	242	456	456	1	NP_652025.2	24646367	NP_652025	karmoisin(kar)	Drosophila melanogaster		GO:0006727~ommochrome biosynthetic process,GO:0055085~transmembrane transport,	GO:0016021~integral component of membrane,		IPR011701:Major facilitator superfamily,IPR020846:Major facilitator superfamily domain,				Complete proteome,Membrane,Reference proteome,Transmembrane,Transmembrane helix,		;
cluster3120	locus	cluster3120rr_1to1ortho.sample_nremoved.fa.aln	gi|24586460|ref|NP_724636.1| Acetyl-CoA carboxylase, isoform B [Drosophila melanogaster] >gi|161076407|ref|NP_001097226.1| Acetyl-CoA carboxylase, isoform C [Drosophila melanogaster] >gi|665399403|ref|NP_001286177.1| Acetyl-CoA carboxylase, isoform F [Drosophila melanogaster] >gi|665399405|ref|NP_001286178.1| Acetyl-CoA carboxylase, isoform G [Drosophila melanogaster]	9077	0	1715	2274	2274	2	NP_724636.1	24586460	NP_724636	Acetyl-CoA carboxylase(ACC)	Drosophila melanogaster	Lipid metabolism,	GO:0000902~cell morphogenesis,GO:0005977~glycogen metabolic process,GO:0006633~fatty acid biosynthetic process,GO:0008593~regulation of Notch signaling pathway,GO:0009744~response to sucrose,GO:0019432~triglyceride biosynthetic process,GO:0030111~regulation of Wnt signaling pathway,GO:0040008~regulation of growth,GO:0071329~cellular response to sucrose stimulus,GO:1903827~regulation of cellular p…	GO:0005737~cytoplasm,GO:0005811~lipid particle,	GO:0003989~acetyl-CoA carboxylase activity,GO:0004075~biotin carboxylase activity,GO:0005524~ATP binding,GO:0046872~metal ion binding,	IPR000022:Carboxyl transferase,IPR000089:Biotin/lipoyl attachment,IPR001882:Biotin-binding site,IPR005479:Carbamoyl-phosphate synthetase large subunit-like, ATP-binding domain,IPR005481:Carbamoyl-phosphate synthase, large subunit, N-terminal,IPR005482:Biotin carboxylase, C-terminal,IPR011053:Single hybrid motif,IPR011054:Rudiment single hybrid motif,IPR011761:ATP-grasp fold,IPR011762:Acetyl-coenz…	dme00061:Fatty acid biosynthesis,dme00620:Pyruvate metabolism,dme00640:Propanoate metabolism,dme01100:Metabolic pathways,dme01212:Fatty acid metabolism,		SM00878:SM00878,	ATP-binding,Biotin,Complete proteome,Ligase,Nucleotide-binding,Proteomics identification,Reference proteome,		;
cluster5325	locus	cluster5325rr_1to1ortho.sample_nremoved.fa.aln	gi|28573410|ref|NP_788342.1| 1,4-Alpha-Glucan branching enzyme [Drosophila melanogaster]	2684	0	480	682	682	1	NP_788342.1	28573410	NP_788342	1,4-Alpha-Glucan Branching Enzyme(AGBE)	Drosophila melanogaster	Carbohydrate transport and metabolism,	GO:0005975~carbohydrate metabolic process,GO:0005978~glycogen biosynthetic process,GO:0008340~determination of adult lifespan,		GO:0003824~catalytic activity,GO:0003844~1,4-alpha-glucan branching enzyme activity,GO:0004553~hydrolase activity, hydrolyzing O-glycosyl compounds,GO:0043169~cation binding,	IPR004193:Glycoside hydrolase, family 13, N-terminal,IPR006047:Glycosyl hydrolase, family 13, catalytic domain,IPR006048:Alpha-amylase, C-terminal all beta,IPR006407:1,4-alpha-glucan-branching enzyme,IPR013780:Glycosyl hydrolase, family 13, all-beta,IPR013781:Glycoside hydrolase, catalytic domain,IPR013783:Immunoglobulin-like fold,IPR014756:Immunoglobulin E-set,IPR015902:Glycoside hydrolase, fami…	dme00500:Starch and sucrose metabolism,dme01100:Metabolic pathways,	PIRSF000463:1,4-alpha-glucan branching enzyme,	SM00642:Aamy,	Complete proteome,Glycosidase,Glycosyltransferase,Hydrolase,Proteomics identification,Reference proteome,Transferase,		;
cluster3072	locus	cluster3072rr_1to1ortho.sample_nremoved.fa.aln	gi|45555160|ref|NP_996437.1| CG5541, isoform B [Drosophila melanogaster] >gi|45555171|ref|NP_996438.1| CG5541, isoform A [Drosophila melanogaster]	165	5.04274e-12	62	243	243	1	NP_996437.1	45555160	NP_996437	CG5541 gene product from transcript CG5541-RA(CG5541)	Drosophila melanogaster		GO:0007274~neuromuscular synaptic transmission,GO:0007616~long-term memory,GO:0019233~sensory perception of pain,	GO:0016021~integral component of membrane,						Complete proteome,Membrane,Reference proteome,Signal,Transmembrane,Transmembrane helix,		;
cluster3909	locus	cluster3909rr_1to1ortho.sample_nremoved.fa.aln	gi|20129813|ref|NP_610460.1| alicorn, isoform A [Drosophila melanogaster]	849	2.44514e-112	162	271	271	1	NP_610460.1	35931	NP_610460	alicorn(alc)	Drosophila melanogaster		GO:0006974~cellular response to DNA damage stimulus,GO:0007165~signal transduction,GO:0035090~maintenance of apical/basal cell polarity,GO:0045859~regulation of protein kinase activity,GO:0070050~neuron cellular homeostasis,	GO:0031588~nucleotide-activated protein kinase complex,		IPR006828:5-AMP-activated protein kinase, beta subunit, interaction domain,IPR014756:Immunoglobulin E-set,	dme04068:FoxO signaling pathway,dme04931:Insulin resistance,		SM01010:SM01010,	Complete proteome,Proteomics identification,Reference proteome,		;
cluster5027rr_1to1ortho.sample_nremoved.fa.aln	locus	cluster5027rr_1to1ortho.sample_nremoved.fa.aln	gi|20130403|ref|NP_612021.1| Tudor-SN, isoform A [Drosophila melanogaster] >gi|442629148|ref|NP_001261195.1| Tudor-SN, isoform B [Drosophila melanogaster]	2434	0	493	901	901	1	NP_612021.1	38045	NP_612021	Tudor staphylococcal nuclease(Tudor-SN)	Drosophila melanogaster		GO:0006401~RNA catabolic process,GO:0007283~spermatogenesis,GO:0010529~negative regulation of transposition,GO:0031047~gene silencing by RNA,GO:0035194~posttranscriptional gene silencing by RNA,	GO:0005634~nucleus,GO:0005737~cytoplasm,GO:0005811~lipid particle,GO:0005829~cytosol,GO:0005875~microtubule associated complex,GO:0016442~RISC complex,	GO:0003712~transcription cofactor activity,GO:0004518~nuclease activity,	IPR002999:Tudor domain,IPR016071:Staphylococcal nuclease (SNase-like), OB-fold,IPR016685:RNA-induced silencing complex, nuclease component Tudor-SN,		PIRSF017179:RNA-induced silencing complex, nuclease component Tudor-SN,	SM00318:SNc,SM00333:TUDOR,	3D-structure,Complete proteome,Hydrolase,Proteomics identification,Reference proteome,		;
cluster3716	locus & SNP max/locus	cluster3716rr_1to1ortho.sample_nremoved.fa.aln	gi|665393474|ref|NP_001287216.1| CG2943, isoform C [Drosophila melanogaster] >gi|665393476|ref|NP_001287217.1| CG2943, isoform D [Drosophila melanogaster]	1501	0	300	607	607	1	NP_001287216.1	40933	NP_001287216	ER Membrane protein Complex 1(EMC1)	Drosophila melanogaster		GO:0034975~protein folding in endoplasmic reticulum,	GO:0012505~endomembrane system,GO:0072546~ER membrane protein complex,		IPR011047:Quinonprotein alcohol dehydrogenase-like superfamily,IPR011678:Domain of unknown function DUF1620,IPR026895:ER membrane protein complex subunit 1,				Complete proteome,Membrane,Proteomics identification,Reference proteome,Signal,Transmembrane,Transmembrane helix,		;
cluster2384	locus & SNP max/locus	cluster2384rr_1to1ortho.sample_nremoved.fa.aln	gi|17137196|ref|NP_477160.1| Lissencephaly-1, isoform A [Drosophila melanogaster] >gi|28573462|ref|NP_788370.1| Lissencephaly-1, isoform B [Drosophila melanogaster] >gi|45552655|ref|NP_995852.1| Lissencephaly-1, isoform F [Drosophila melanogaster] >gi|386768081|ref|NP_001246361.1| Lissencephaly-1, isoform G [Drosophila melanogaster]	1781	0	325	411	411	1	NP_477160.1	36791	NP_477160	Lissencephaly-1(Lis-1)	Drosophila melanogaster		GO:0000132~establishment of mitotic spindle orientation,GO:0006810~transport,GO:0006886~intracellular protein transport,GO:0007018~microtubule-based movement,GO:0007067~mitotic nuclear division,GO:0007093~mitotic cell cycle checkpoint,GO:0007097~nuclear migration,GO:0007283~spermatogenesis,GO:0007294~germarium-derived oocyte fate determination,GO:0007298~border follicle cell migration,GO:0007303~…	GO:0000776~kinetochore,GO:0000777~condensed chromosome kinetochore,GO:0000922~spindle pole,GO:0005737~cytoplasm,GO:0005813~centrosome,GO:0005815~microtubule organizing center,GO:0005828~kinetochore microtubule,GO:0005829~cytosol,GO:0005869~dynactin complex,GO:0005874~microtubule,GO:0005875~microtubule associated complex,GO:0005938~cell cortex,GO:0030286~dynein complex,GO:0030424~axon,GO:0030425~d…	GO:0008017~microtubule binding,GO:0016787~hydrolase activity,GO:0030234~enzyme regulator activity,GO:0042623~ATPase activity, coupled,GO:0045502~dynein binding,	IPR001680:WD40 repeat,IPR006594:LisH dimerisation motif,IPR015943:WD40/YVTN repeat-like-containing domain,IPR017252:Dynein regulator LIS1,IPR017986:WD40-repeat-containing domain,IPR019775:WD40 repeat, conserved site,IPR020472:G-protein beta WD-40 repeat,	dme00565:Ether lipid metabolism,dme01100:Metabolic pathways,	PIRSF037647:dynein regulator, Lis1 type,	SM00320:WD40,SM00667:LisH,	Cell cycle,Cell division,Centromere,Chromosome,Coiled coil,Complete proteome,Cytoplasm,Cytoskeleton,Developmental protein,Differentiation,Hydrolase,Kinetochore,Microtubule,Mitosis,Neurogenesis,Oogenesis,Reference proteome,Repeat,Transport,WD repeat,	chain:Lissencephaly-1 homolog,domain:LisH,mutagenesis site,repeat:WD 1,repeat:WD 2,repeat:WD 3,repeat:WD 4,repeat:WD 5,repeat:WD 6,repeat:WD 7,sequence conflict,	;
cluster1393	locus & SNP max/locus	cluster1393rr_1to1ortho.sample_nremoved.fa.aln	gi|24647704|ref|NP_524654.2| splicing factor 1, isoform A [Drosophila melanogaster]	1352	1.8774e-177	247	316	316	1	NP_524654.2	24647704	NP_524654	Splicing factor 1(SF1)	Drosophila melanogaster		GO:0000398~mRNA splicing, via spliceosome,GO:0002121~inter-male aggressive behavior,GO:0007476~imaginal disc-derived wing morphogenesis,GO:0022008~neurogenesis,	GO:0005634~nucleus,GO:0005681~spliceosomal complex,GO:0071011~precatalytic spliceosome,	GO:0008270~zinc ion binding,GO:0044822~poly(A) RNA binding,GO:0045131~pre-mRNA branch point binding,	IPR001878:Zinc finger, CCHC-type,IPR004087:K Homology domain,IPR004088:K Homology domain, type 1,			SM00322:KH,SM00343:ZnF_C2HC,	Complete proteome,Proteomics identification,Reference proteome,		;
cluster3192	locus & SNP max/locus	cluster3192rr_1to1ortho.sample_nremoved.fa.aln	gi|221330676|ref|NP_608805.2| CG10019, isoform B [Drosophila melanogaster] >gi|442625758|ref|NP_001260002.1| CG10019, isoform C [Drosophila melanogaster]	63	8.2465	12	22	22	3	NP_608805.2	33600	NP_608805	CG10019 gene product from transcript CG10019-RC(CG10019)	Drosophila melanogaster		GO:0055085~transmembrane transport,	GO:0016021~integral component of membrane,	GO:0008028~monocarboxylic acid transmembrane transporter activity,	IPR011701:Major facilitator superfamily,IPR020846:Major facilitator superfamily domain,				Complete proteome,Membrane,Reference proteome,Transmembrane,Transmembrane helix,		;
cluster5276	SNP max/locus	cluster5276rr_1to1ortho.sample_nremoved.fa.aln	gi|442625572|ref|NP_001259965.1| synaptotagmin 1, isoform F [Drosophila melanogaster]	64	3.7917	13	36	36	3	NP_001259965.1	33473	NP_001259965	Synaptotagmin 1(Syt1)	Drosophila melanogaster		GO:0007268~chemical synaptic transmission,GO:0007269~neurotransmitter secretion,GO:0007317~regulation of pole plasm oskar mRNA localization,GO:0008345~larval locomotory behavior,GO:0016079~synaptic vesicle exocytosis,GO:0016192~vesicle-mediated transport,GO:0017158~regulation of calcium ion-dependent exocytosis,GO:0031340~positive regulation of vesicle fusion,GO:0048488~synaptic vesicle endocytos…	GO:0005886~plasma membrane,GO:0008021~synaptic vesicle,GO:0016020~membrane,GO:0016021~integral component of membrane,GO:0030054~cell junction,GO:0030285~integral component of synaptic vesicle membrane,GO:0030672~synaptic vesicle membrane,GO:0031594~neuromuscular junction,GO:0043195~terminal bouton,	GO:0000149~SNARE binding,GO:0001786~phosphatidylserine binding,GO:0005509~calcium ion binding,GO:0005515~protein binding,GO:0005544~calcium-dependent phospholipid binding,GO:0019905~syntaxin binding,GO:0030276~clathrin binding,GO:0042803~protein homodimerization activity,	IPR000008:C2 calcium-dependent membrane targeting,IPR001565:Synaptotagmin,			SM00239:C2,	Alternative splicing,Calcium,Cell junction,Complete proteome,Cytoplasmic vesicle,Membrane,Metal-binding,Reference proteome,Repeat,RNA editing,Synapse,Transmembrane,Transmembrane helix,	chain:Synaptotagmin 1,domain:C2 1,domain:C2 2,metal ion-binding site:Calcium 1,metal ion-binding site:Calcium 1; via carbonyl oxygen,metal ion-binding site:Calcium 2,metal ion-binding site:Calcium 2; via carbonyl oxygen,metal ion-binding site:Calcium 3,metal ion-binding site:Calcium 3; via carbonyl oxygen,region of interest:Phospholipid binding,sequence conflict,sequence variant,splice variant,to…	;
cluster848	SNP max/locus	cluster848rr_1to1ortho.sample_nremoved.fa.aln	gi|17137282|ref|NP_477207.1| cag, isoform A [Drosophila melanogaster] >gi|442623274|ref|NP_001260876.1| cag, isoform B [Drosophila melanogaster]	207	2.25e-18	44	113	113	1	NP_477207.1	36157	NP_477207	CG12346 gene product from transcript CG12346-RA(cag)	Drosophila melanogaster				GO:0003677~DNA binding,	IPR006600:HTH CenpB-type DNA-binding domain,IPR007889:DNA binding HTH domain, Psq-type,IPR009057:Homeodomain-like,			SM00674:CENPB,	Complete proteome,Reference proteome,		;
cluster570	SNP max/locus	cluster570rr_1to1ortho.sample_nremoved.fa.aln	gi|18859631|ref|NP_536346.1| amylase proximal, isoform A [Drosophila melanogaster] >gi|665401544|ref|NP_001286518.1| amylase proximal, isoform B [Drosophila melanogaster]	1204	1.08e-159	228	489	489	1	NP_536346.1	47764	NP_536346	Amylase proximal(Amy-p)	Drosophila melanogaster		GO:0005975~carbohydrate metabolic process,GO:0030431~sleep,	GO:0005576~extracellular region,	GO:0003824~catalytic activity,GO:0004556~alpha-amylase activity,GO:0005509~calcium ion binding,GO:0016798~hydrolase activity, acting on glycosyl bonds,GO:0043169~cation binding,	IPR006046:Alpha amylase,IPR006047:Glycosyl hydrolase, family 13, catalytic domain,IPR006048:Alpha-amylase, C-terminal all beta,IPR013780:Glycosyl hydrolase, family 13, all-beta,IPR013781:Glycoside hydrolase, catalytic domain,IPR015902:Glycoside hydrolase, family 13,IPR017853:Glycoside hydrolase, superfamily,	dme00500:Starch and sucrose metabolism,dme01100:Metabolic pathways,		SM00632:Aamy_C,SM00642:Aamy,	Calcium,Carbohydrate metabolism,Chloride,Complete proteome,Disulfide bond,Glycosidase,Hydrolase,Metal-binding,Polymorphism,Pyrrolidone carboxylic acid,Reference proteome,Signal,	active site:Nucleophile,active site:Proton donor,binding site:Chloride,chain:Alpha-amylase A,disulfide bond,metal ion-binding site:Calcium,metal ion-binding site:Calcium; via carbonyl oxygen,modified residue,sequence variant,signal peptide,	;
cluster5235	SNP max/locus	cluster5235rr_1to1ortho.sample_nremoved.fa.aln	gi|28571148|ref|NP_572529.2| CG7065 [Drosophila melanogaster]	242	4.03e-20	39	78	78	1	NP_572529.2	31844	NP_572529	CG7065 gene product from transcript CG7065-RA(CG7065)	Drosophila melanogaster									Complete proteome,Phosphoprotein,Reference proteome,	chain:Uncharacterized protein CG7065,compositionally biased region:Arg-rich,compositionally biased region:Gln-rich,modified residue,	;
cluster5346	SNP max/locus	cluster5346rr_1to1ortho.sample_nremoved.fa.aln	gi|24648013|ref|NP_650738.1| cleavage and polyadenylation specificity factor 73 [Drosophila melanogaster]	2695	0	495	679	679	1	NP_650738.1	42240	NP_650738	Cleavage and polyadenylation specificity factor 73(Cpsf73)	Drosophila melanogaster	Translation, ribosomal structure and biogenesis,	GO:0006378~mRNA polyadenylation,GO:0006379~mRNA cleavage,GO:0006398~mRNA 3'-end processing by stem-loop binding and cleavage,GO:0022008~neurogenesis,	GO:0005847~mRNA cleavage and polyadenylation specificity factor complex,	GO:0003677~DNA binding,GO:0003723~RNA binding,GO:0004519~endonuclease activity,GO:0046872~metal ion binding,	IPR001279:Beta-lactamase-like,IPR011108:RNA-metabolising metallo-beta-lactamase,IPR021718:Pre-mRNA 3'-end-processing endonuclease polyadenylation factor C-term,IPR022712:Beta-Casp domain,	dme03015:mRNA surveillance pathway,		SM00849:SM00849,SM01027:SM01027,SM01098:SM01098,	Complete proteome,Endonuclease,Hydrolase,Metal-binding,mRNA processing,Nuclease,Nucleus,Reference proteome,RNA-binding,Zinc,		;
cluster1629	SNP max/locus	cluster1629rr_1to1ortho.sample_nremoved.fa.aln	gi|21355279|ref|NP_651181.1| CG10219 [Drosophila melanogaster]	316	6.65e-36	72	180	180	1	NP_651181.1	42808	NP_651181	Succinate dehydrogenase, subunit D(SdhD)	Drosophila melanogaster		GO:0006099~tricarboxylic acid cycle,	GO:0005740~mitochondrial envelope,GO:0005743~mitochondrial inner membrane,GO:0005749~mitochondrial respiratory chain complex II, succinate dehydrogenase complex (ubiquinone),GO:0016021~integral component of membrane,	GO:0000104~succinate dehydrogenase activity,GO:0008177~succinate dehydrogenase (ubiquinone) activity,GO:0020037~heme binding,GO:0046872~metal ion binding,GO:0048039~ubiquinone binding,	IPR007992:Succinate dehydrogenase [ubiquinone] cytochrome b small subunit, CybS,	dme00020:Citrate cycle (TCA cycle),dme00190:Oxidative phosphorylation,dme01100:Metabolic pathways,dme01130:Biosynthesis of antibiotics,dme01200:Carbon metabolism,			Complete proteome,Electron transport,Heme,Iron,Membrane,Metal-binding,Mitochondrion,Mitochondrion inner membrane,Reference proteome,Transit peptide,Transmembrane,Transmembrane helix,Transport,Tricarboxylic acid cycle,	binding site:Ubiquinone; shared with IP,chain:Putative succinate dehydrogenase [ubiquinone] cytochrome b small subunit, mitochondrial,metal ion-binding site:Iron (heme axial ligand); shared with large subunit,topological domain:Mitochondrial intermembrane,topological domain:Mitochondrial matrix,transit peptide:Mitochondrion,transmembrane region,	;
cluster116	SNP max/locus	cluster116rr_1to1ortho.sample_nremoved.fa.aln	gi|24650949|ref|NP_651670.1| CG11880, isoform A [Drosophila melanogaster] >gi|24650951|ref|NP_733268.1| CG11880, isoform B [Drosophila melanogaster] >gi|24650953|ref|NP_733269.1| CG11880, isoform C [Drosophila melanogaster]	1012	1.41e-124	249	548	548	1	NP_651670.1	43440	NP_651670	CG11880 gene product from transcript CG11880-RA(CG11880)	Drosophila melanogaster			GO:0016021~integral component of membrane,		IPR007603:Choline transporter-like,				Complete proteome,Glycoprotein,Membrane,Reference proteome,Transmembrane,Transmembrane helix,	chain:CTL-like protein 2,glycosylation site:N-linked (GlcNAc...),transmembrane region,	;
cluster3322	SNP max/locus	cluster3322rr_1to1ortho.sample_nremoved.fa.aln	gi|24581820|ref|NP_723044.1| collagen type IV, isoform A [Drosophila melanogaster] >gi|24581822|ref|NP_723045.1| collagen type IV, isoform B [Drosophila melanogaster] >gi|24581824|ref|NP_723046.1| collagen type IV, isoform C [Drosophila melanogaster]	1229	4.43e-139	537	1370	1370	1	NP_723044.1	33727	NP_723044	Collagen type IV(Cg25C)	Drosophila melanogaster		GO:0007391~dorsal closure,GO:0035848~oviduct morphogenesis,GO:0048621~post-embryonic digestive tract morphogenesis,GO:0055013~cardiac muscle cell development,GO:0060729~intestinal epithelial structure maintenance,	GO:0005581~collagen trimer,GO:0005587~collagen type IV trimer,	GO:0005201~extracellular matrix structural constituent,	IPR001442:Collagen IV, non-collagenous,IPR008160:Collagen triple helix repeat,IPR016187:C-type lectin fold,	dme04512:ECM-receptor interaction,		SM00111:C4,	Basement membrane,Collagen,Complete proteome,Disulfide bond,Extracellular matrix,Glycoprotein,Hydroxylation,Reference proteome,Repeat,Secreted,Signal,	chain:Collagen alpha-1(IV) chain,disulfide bond,domain:Collagen IV NC1,glycosylation site:N-linked (GlcNAc...),propeptide:N-terminal propeptide (7S domain),region of interest:Triple-helical region,sequence conflict,signal peptide,	;
cluster2157	SNP & locus	cluster2157rr_1to1ortho.sample_nremoved.fa.aln	gi|17136906|ref|NP_476979.1| peter pan [Drosophila melanogaster]	857	1.4725e-108	157	286	286	1	NP_476979.1	17136906	NP_476979	peter pan(ppan)	Drosophila melanogaster		GO:0000027~ribosomal large subunit assembly,GO:0002164~larval development,GO:0007292~female gamete generation,GO:0007444~imaginal disc development,GO:0022008~neurogenesis,GO:0048477~oogenesis,	GO:0030687~preribosome, large subunit precursor,	GO:0019843~rRNA binding,	IPR007109:Brix domain,			SM00879:SM00879,	Coiled coil,Complete proteome,Developmental protein,Differentiation,Oogenesis,Phosphoprotein,Reference proteome,	chain:Protein Peter pan,domain:Brix,modified residue,sequence conflict,	;
cluster4934	SNP & max/locus	cluster4934rr_1to1ortho.sample_nremoved.fa.aln	gi|24655085|ref|NP_523784.2| phosphoenolpyruvate carboxykinase [Drosophila melanogaster]	2376	0	443	626	626	1	NP_523784.2	37131	NP_523784	Phosphoenolpyruvate carboxykinase(Pepck)	Drosophila melanogaster		GO:0006094~gluconeogenesis,	GO:0005739~mitochondrion,	GO:0004613~phosphoenolpyruvate carboxykinase (GTP) activity,GO:0005525~GTP binding,GO:0046872~metal ion binding,	IPR008209:Phosphoenolpyruvate carboxykinase, GTP-utilising,IPR008210:Phosphoenolpyruvate carboxykinase, N-terminal,IPR013035:Phosphoenolpyruvate carboxykinase, C-terminal,IPR018091:Phosphoenolpyruvate carboxykinase, GTP-utilising, conserved site,	dme00010:Glycolysis / Gluconeogenesis,dme00020:Citrate cycle (TCA cycle),dme00620:Pyruvate metabolism,dme01100:Metabolic pathways,dme01130:Biosynthesis of antibiotics,dme04068:FoxO signaling pathway,dme04931:Insulin resistance,	PIRSF001348:phosphoenolpyruvate carboxykinase (GTP),		Complete proteome,Decarboxylase,Gluconeogenesis,GTP-binding,Lyase,Manganese,Metal-binding,Nucleotide-binding,Reference proteome,	binding site:GTP,binding site:Substrate,binding site:Substrate; via amide nitrogen,chain:Phosphoenolpyruvate carboxykinase [GTP],metal ion-binding site:Manganese,nucleotide phosphate-binding region:GTP,region of interest:Substrate binding,sequence conflict,splice variant,	;
cluster1697	SNP & max/locus	cluster1697rr_1to1ortho.sample_nremoved.fa.aln	gi|20129425|ref|NP_609374.1| CG5390, isoform A [Drosophila melanogaster] >gi|665407425|ref|NP_001285802.1| CG5390, isoform B [Drosophila melanogaster]	896	1.02e-115	170	331	331	1	NP_609374.1	34383	NP_609374	CG5390 gene product from transcript CG5390-RA(CG5390)	Drosophila melanogaster		GO:0006508~proteolysis,	GO:0005576~extracellular region,	GO:0004252~serine-type endopeptidase activity,GO:0016787~hydrolase activity,	IPR001254:Peptidase S1,IPR001314:Peptidase S1A, chymotrypsin-type,IPR009003:Trypsin-like cysteine/serine peptidase domain,IPR018114:Peptidase S1, trypsin family, active site,			SM00020:Tryp_SPc,	Complete proteome,Disulfide bond,Hydrolase,Proteomics identification,Reference proteome,Signal,		;
cluster5103	SNP & max/locus	cluster5103rr_1to1ortho.sample_nremoved.fa.aln	gi|24662613|ref|NP_648454.1| CG42671, isoform C [Drosophila melanogaster] >gi|24662617|ref|NP_729690.1| CG42671, isoform E [Drosophila melanogaster] >gi|320545761|ref|NP_001189083.1| CG42671, isoform B [Drosophila melanogaster] >gi|386770957|ref|NP_001246715.1| CG42671, isoform G [Drosophila melanogaster] >gi|386770959|ref|NP_001246716.1| CG42671, isoform H [Drosophila melanogaster]	66	7.8929	10	17	17	1	NP_648454.1	39268	NP_648454	CG42671 gene product from transcript CG42671-RG(CG42671)	Drosophila melanogaster									Coiled coil,Complete proteome,Reference proteome,		;
cluster844	SNP	cluster844rr.ortho.sample_nremoved.fa.aln	NA	NA	NA	NA	NA	NA	NA	NA	NA	NA													;
cluster1784	SNP	cluster1784rr_1to1ortho.sample_nremoved.fa.aln	gi|17136776|ref|NP_476898.1| pale, isoform B [Drosophila melanogaster] >gi|665409973|ref|NP_001286955.1| pale, isoform C [Drosophila melanogaster]	2079	0	396	566	566	1	NP_476898.1	38746	NP_476898	pale(ple)	Drosophila melanogaster		GO:0006584~catecholamine metabolic process,GO:0007619~courtship behavior,GO:0008049~male courtship behavior,GO:0008344~adult locomotory behavior,GO:0009072~aromatic amino acid family metabolic process,GO:0009611~response to wounding,GO:0035220~wing disc development,GO:0040040~thermosensory behavior,GO:0042136~neurotransmitter biosynthetic process,GO:0042416~dopamine biosynthetic process,GO:004241…		GO:0004511~tyrosine 3-monooxygenase activity,GO:0005506~iron ion binding,	IPR001273:Aromatic amino acid hydroxylase,IPR005962:Tyrosine 3-monooxygenase,IPR018301:Aromatic amino acid hydroxylase, iron/copper binding site,IPR019773:Tyrosine 3-monooxygenase-like,IPR019774:Aromatic amino acid hydroxylase, C-terminal,	dme00350:Tyrosine metabolism,dme01100:Metabolic pathways,	PIRSF000336:tyrosine 3-monooxygenase,		Alternative splicing,Catecholamine biosynthesis,Complete proteome,Iron,Metal-binding,Monooxygenase,Neurotransmitter biosynthesis,Oxidoreductase,Proteomics identification,Reference proteome,	chain:Tyrosine 3-monooxygenase,metal ion-binding site:Iron,sequence conflict,splice variant,	;
cluster1861	SNP	cluster1861rr_1to1ortho.sample_nremoved.fa.aln	gi|17137506|ref|NP_477332.1| Nonsense-mediated mRNA 3 [Drosophila melanogaster]	1370	0	279	504	504	1	NP_477332.1	31195	NP_477332	Nonsense-mediated mRNA 3(Nmd3)	Drosophila melanogaster		GO:0000055~ribosomal large subunit export from nucleus,GO:0009267~cellular response to starvation,GO:0022008~neurogenesis,	GO:0005634~nucleus,GO:0005737~cytoplasm,	GO:0043023~ribosomal large subunit binding,	IPR007064:NMD3,	dme03008:Ribosome biogenesis in eukaryotes,dme03013:RNA transport,			Complete proteome,Proteomics identification,Reference proteome,		;
cluster1938	SNP	cluster1938rr_1to1ortho.sample_nremoved.fa.aln	gi|24641342|ref|NP_572736.1| CG1703, isoform A [Drosophila melanogaster] >gi|665390789|ref|NP_001285130.1| CG1703, isoform B [Drosophila melanogaster]	2443	0	467	587	587	1	NP_572736.1	32112	NP_572736	CG1703 gene product from transcript CG1703-RB(CG1703)	Drosophila melanogaster	General function prediction only,			GO:0005524~ATP binding,GO:0016887~ATPase activity,	IPR003439:ABC transporter-like,IPR003593:AAA+ ATPase domain,IPR017871:ABC transporter, conserved site,IPR027417:P-loop containing nucleoside triphosphate hydrolase,			SM00382:AAA,	ATP-binding,Coiled coil,Complete proteome,Hydrolase,Nucleotide-binding,Proteomics identification,Reference proteome,		;
cluster4378	SNP	cluster4378rr_1to1ortho.sample_nremoved.fa.aln	gi|24583919|ref|NP_525103.2| bunched, isoform A [Drosophila melanogaster]	358	2.68e-34	89	179	179	1	NP_525103.2	34665	NP_525103	bunched(bun)	Drosophila melanogaster		GO:0001751~compound eye photoreceptor cell differentiation,GO:0002052~positive regulation of neuroblast proliferation,GO:0006351~transcription, DNA-templated,GO:0006355~regulation of transcription, DNA-templated,GO:0007297~ovarian follicle cell migration,GO:0007304~chorion-containing eggshell formation,GO:0007422~peripheral nervous system development,GO:0007476~imaginal disc-derived wing morphoge…	GO:0005634~nucleus,GO:0005737~cytoplasm,GO:0005829~cytosol,	GO:0003700~transcription factor activity, sequence-specific DNA binding,GO:0042803~protein homodimerization activity,	IPR000580:TSC-22 / Dip / Bun,				Alternative splicing,Coiled coil,Complete proteome,Cytoplasm,Developmental protein,Differentiation,Nucleus,Oogenesis,Reference proteome,Transcription,Transcription regulation,	chain:Protein bunched, class 1/class 3/D/E isoforms,chain:Protein bunched, class 2/F isoform,compositionally biased region:Ala-rich,compositionally biased region:Gln-rich,compositionally biased region:His-rich,compositionally biased region:Ser-rich,domain:Leucine-zipper,sequence conflict,splice variant,	;
cluster4979	SNP	cluster4979rr_1to1ortho.sample_nremoved.fa.aln	gi|24641452|ref|NP_572768.1| papillote, isoform A [Drosophila melanogaster] >gi|24641454|ref|NP_727583.1| papillote, isoform B [Drosophila melanogaster] >gi|386764265|ref|NP_001245635.1| papillote, isoform C [Drosophila melanogaster]	1552	0	462	955	955	1	NP_572768.1	32154	NP_572768	papillote(pot)	Drosophila melanogaster		GO:0007475~apposition of dorsal and ventral imaginal disc-derived wing surfaces,GO:0008039~synaptic target recognition,GO:0008362~chitin-based embryonic cuticle biosynthetic process,GO:0040005~chitin-based cuticle attachment to epithelium,	GO:0016021~integral component of membrane,GO:0045177~apical part of cell,		IPR001507:Zona pellucida domain,				Complete proteome,Membrane,Reference proteome,Signal,Transmembrane,Transmembrane helix,		;
cluster4130	SNP	cluster4130rr_1to1ortho.sample_nremoved.fa.aln	gi|24581020|ref|NP_608649.2| apoptosis inducing factor, isoform A [Drosophila melanogaster]	1241	1.23e-160	267	503	503	1	NP_608649.2	33390	NP_608649	Apoptosis inducing factor(AIF)	Drosophila melanogaster		GO:0006915~apoptotic process,GO:0010623~programmed cell death involved in cell development,GO:0042775~mitochondrial ATP synthesis coupled electron transport,GO:0045454~cell redox homeostasis,GO:0050832~defense response to fungus,	GO:0005623~cell,GO:0005739~mitochondrion,GO:0005758~mitochondrial intermembrane space,GO:0016021~integral component of membrane,	GO:0003677~DNA binding,GO:0016491~oxidoreductase activity,GO:0046983~protein dimerization activity,GO:0050660~flavin adenine dinucleotide binding,	IPR004099:Pyridine nucleotide-disulphide oxidoreductase, dimerisation,IPR016156:FAD/NAD-linked reductase, dimerisation,IPR023753:Pyridine nucleotide-disulphide oxidoreductase, FAD/NAD(P)-binding domain,				Alternative splicing,Apoptosis,Complete proteome,FAD,Flavoprotein,Membrane,Mitochondrion,NAD,Oxidoreductase,Proteomics identification,Reference proteome,Transit peptide,Transmembrane,Transmembrane helix,	binding site:FAD,binding site:FAD; via amide nitrogen and carbonyl oxygen,chain:Putative apoptosis-inducing factor 1, mitochondrial,nucleotide phosphate-binding region:FAD,region of interest:FAD-dependent oxidoreductase,sequence conflict,splice variant,transit peptide:Mitochondrion,	;
cluster4041	SNP	cluster4041rr_1to1ortho.sample_nremoved.fa.aln	gi|19921068|ref|NP_609389.1| Cullin-associated and neddylation-dissociated 1, isoform A [Drosophila melanogaster] >gi|442627239|ref|NP_001260333.1| Cullin-associated and neddylation-dissociated 1, isoform B [Drosophila melanogaster]	3887	0	784	1256	1256	1	NP_609389.1	34403	NP_609389	Cullin-associated and neddylation-dissociated 1(Cand1)	Drosophila melanogaster		GO:0010265~SCF complex assembly,GO:0016567~protein ubiquitination,GO:0031647~regulation of protein stability,GO:2000435~negative regulation of protein neddylation,	GO:0005634~nucleus,	GO:0005515~protein binding,	IPR011989:Armadillo-like helical,IPR013932:TATA-binding protein interacting (TIP20),IPR016024:Armadillo-type fold,				Complete proteome,Proteomics identification,Reference proteome,Repeat,Ubl conjugation pathway,		;
cluster4186	SNP	cluster4186rr_1to1ortho.sample_nremoved.fa.aln	gi|22024124|ref|NP_610761.2| gartenzwerg, isoform B [Drosophila melanogaster]	3156	0	689	1386	1386	1	NP_610761.2	36337	NP_610761	gartenzwerg(garz)	Drosophila melanogaster	General function prediction only,	GO:0000902~cell morphogenesis,GO:0002064~epithelial cell development,GO:0006909~phagocytosis,GO:0007030~Golgi organization,GO:0007431~salivary gland development,GO:0009306~protein secretion,GO:0019233~sensory perception of pain,GO:0032012~regulation of ARF protein signal transduction,GO:0032940~secretion by cell,GO:0035149~lumen formation, open tracheal system,GO:0035158~regulation of tube diamet…	GO:0000137~Golgi cis cisterna,GO:0005801~cis-Golgi network,GO:0005802~trans-Golgi network,	GO:0005086~ARF guanyl-nucleotide exchange factor activity,	IPR000904:SEC7-like,IPR023394:SEC7-like, alpha orthogonal bundle,	dme04144:Endocytosis,		SM00222:Sec7,	Complete proteome,Proteomics identification,Reference proteome,		;
cluster4308	SNP	cluster4308rr_1to1ortho.sample_nremoved.fa.aln	gi|21357035|ref|NP_647801.1| zinc transporter 63C, isoform A [Drosophila melanogaster] >gi|24656715|ref|NP_728856.1| zinc transporter 63C, isoform B [Drosophila melanogaster] >gi|24656720|ref|NP_728857.1| zinc transporter 63C, isoform C [Drosophila melanogaster] >gi|24656724|ref|NP_728858.1| zinc transporter 63C, isoform D [Drosophila melanogaster] >gi|24656728|ref|NP_728859.1| zinc transporter 6…	1258	7.07e-170	283	404	404	1	NP_647801.1	38407	NP_647801	Zinc transporter 63C(ZnT63C)	Drosophila melanogaster		GO:0006882~cellular zinc ion homeostasis,GO:0010043~response to zinc ion,GO:0055069~zinc ion homeostasis,GO:0061088~regulation of sequestering of zinc ion,GO:0071577~zinc II ion transmembrane transport,	GO:0005886~plasma membrane,GO:0016021~integral component of membrane,GO:0016323~basolateral plasma membrane,GO:0016324~apical plasma membrane,	GO:0005385~zinc ion transmembrane transporter activity,GO:0008324~cation transmembrane transporter activity,	IPR002524:Cation efflux protein,IPR027469:Cation efflux protein transmembrane domain,				Complete proteome,Membrane,Proteomics identification,Reference proteome,Transmembrane,Transmembrane helix,		;
cluster615	SNP	cluster615rr_1to1ortho.sample_nremoved.fa.aln	gi|21355751|ref|NP_648238.1| rhea, isoform F [Drosophila melanogaster] >gi|386770815|ref|NP_001246674.1| rhea, isoform B [Drosophila melanogaster] >gi|442631068|ref|NP_001261586.1| rhea, isoform E [Drosophila melanogaster]	6918	0	1533	2657	2657	1	NP_648238.1	38978	NP_648238	CG6831 gene product from transcript CG6831-RB(rhea)	Drosophila melanogaster		GO:0006909~phagocytosis,GO:0007016~cytoskeletal anchoring at plasma membrane,GO:0007155~cell adhesion,GO:0007298~border follicle cell migration,GO:0007390~germ-band shortening,GO:0007430~terminal branching, open tracheal system,GO:0007475~apposition of dorsal and ventral imaginal disc-derived wing surfaces,GO:0007526~larval somatic muscle development,GO:0008360~regulation of cell shape,GO:0016203…	GO:0001726~ruffle,GO:0005623~cell,GO:0005856~cytoskeleton,GO:0005925~focal adhesion,	GO:0003779~actin binding,GO:0005158~insulin receptor binding,GO:0005178~integrin binding,GO:0005200~structural constituent of cytoskeleton,GO:0005515~protein binding,GO:0051015~actin filament binding,	IPR000299:FERM domain,IPR002404:Insulin receptor substrate-1, PTB,IPR002558:I/LWEQ domain,IPR006077:Vinculin/alpha-catenin,IPR011993:Pleckstrin homology-like domain,IPR014352:FERM/acyl-CoA-binding protein, 3-helical bundle,IPR015009:Vinculin-binding site-containing domain,IPR015224:Talin, central,IPR018979:FERM, N-terminal,IPR019747:FERM conserved site,IPR019748:FERM central domain,IPR019749:Band…			SM00295:B41,SM00307:ILWEQ,	3D-structure,Coiled coil,Complete proteome,Proteomics identification,Reference proteome,		;
cluster3918	SNP	cluster3918rr_1to1ortho.sample_nremoved.fa.aln	gi|24650670|ref|NP_651574.1| CG5611, isoform A [Drosophila melanogaster] >gi|665395261|ref|NP_001263016.2| CG5611, isoform C [Drosophila melanogaster]	470	2.34e-55	109	219	219	1	NP_651574.1	43318	NP_651574	CG5611 gene product from transcript CG5611-RC(CG5611)	Drosophila melanogaster	Lipid metabolism,	GO:0008152~metabolic process,GO:0019233~sensory perception of pain,		GO:0003824~catalytic activity,GO:0016853~isomerase activity,	IPR001753:Crotonase superfamily,				Complete proteome,Isomerase,Reference proteome,		;
cluster131	SNP	cluster131rr.ortho.sample_nremoved.fa.aln	gi|665399496|ref|NP_788284.3| LDL receptor protein 1, isoform G [Drosophila melanogaster]	66	9.05277	14	36	36	1	NP_788284.3	35799	NP_788284	LDL receptor protein 1(LRP1)	Drosophila melanogaster			GO:0005829~cytosol,GO:0016021~integral component of membrane,	GO:0005509~calcium ion binding,	IPR000033:LDLR class B repeat,IPR000152:EGF-type aspartate/asparagine hydroxylation site,IPR000742:Epidermal growth factor-like domain,IPR001881:EGF-like calcium-binding,IPR002172:Low-density lipoprotein (LDL) receptor class A repeat,IPR009030:Insulin-like growth factor binding protein, N-terminal,IPR011042:Six-bladed beta-propeller, TolB-like,IPR013032:EGF-like, conserved site,IPR018097:EGF-like…			SM00135:LY,SM00179:EGF_CA,SM00181:EGF,SM00192:LDLa,	Complete proteome,Disulfide bond,EGF-like domain,Membrane,Proteomics identification,Receptor,Reference proteome,Repeat,Signal,Transmembrane,Transmembrane helix,		;
