# Supplementary material for: Triplicate parallel life cycle divergence despite gene flow in periodical cicadas
Source: Commun Biol. 2018 Apr 19;1:26. doi: 10.1038/s42003-018-0025-7 (PMC6123741; doi:10.1038/s42003-018-0025-7)
Supplement: Supplementary file 7 — Supplementary Data 5(XLSX 42 kb) [file 42003_2018_25_MOESM7_ESM.xlsx]

## Sheet: Data 5
Supplementary Data 5. Genes involved in pathways potentially related to life cycle control.
Pathway			Blast results									Outlier analysis with max SNP Fst
Pathway name (ID)	Gene name (abbreviation; gene ID; Flybase ID)	Refseq sequence	Query name	Subject name	Bit score	e-value	Identity, bp	Query, bp	Subject, bp	No. frames hit		Cassini	Decula	M. septendecim/ M. neotredecim	M. septendecim/ M. tredecim
Circadian rhythm (dme04711)	cryptochrome (cry; 42305; Dmel_CG3772)	NT_033777.3	mag04_snpQ20AD3md3_300_NI@c98535_g1_i1_m26715|cluster4958rr_1to1ortho.sample_nremoved.fa	gi|24648152|ref|NP_732407.1| cryptochrome [Drosophila melanogaster]	1576	0	304	536	536	1		NA	0	-0.047619	0.166667
Circadian rhythm (dme04711)	period (per; 31251; Dmel_CG2647)	NC_004354.4	mag11_snpQ20AD3md3_300_NI@c70433_g1_i1_m13310|cluster4178rr_1to1ortho.sample_nremoved.fa	gi|24639387|ref|NP_525056.2| period, isoform A [Drosophila melanogaster] >gi|442614977|ref|NP_001259194.1| period, isoform B [Drosophila melanogaster]	1090	3.69073e-127	218	437	437	1		NA	NA	NA	NA
Circadian rhythm (dme04711)	shaggy (sgg; 31248; Dmel_CG2621)	NC_004354.4	mag02_snpQ20AD3md3_300_NI@c52555_g1_i2_m5390|cluster401rr_1to1ortho.sample_nremoved.fa	gi|45554006|ref|NP_996335.1| shaggy, isoform G [Drosophila melanogaster]	1657	0	306	351	351	1		NA	-0.142857	NA	NA
Circadian rhythm (dme04711)	vrille (vri; 33759; Dmel_CG14029)	NT_033779.5	mag13_snpQ20AD3md3_300_NI@c60645_g1_i1_m7668|cluster2023rr_1to1ortho.sample_nremoved.fa	gi|24581909|ref|NP_723075.1| vrille, isoform C [Drosophila melanogaster] >gi|665404371|ref|NP_001285623.1| vrille, isoform E [Drosophila melanogaster]	471	1.33018e-51	88	124	124	1		0	0.298246	NA	NA
Insulin signaling pathway (dme04068/ dmel04213)	CG4006 gene product from transcript CG4006-RE (Akt1; 41957; Dmel_CG4006)	NT_033777.3	mag04_snpQ20AD3md3_300_NI@c64831_g1_i2_m9663|cluster3348rr_1to1ortho.sample_nremoved.fa	gi|24647358|ref|NP_732114.1| Akt1, isoform A [Drosophila melanogaster] >gi|24647360|ref|NP_732115.1| Akt1, isoform B [Drosophila melanogaster] >gi|665394206|ref|NP_001287353.1| Akt1, isoform D [Drosophila melanogaster] >gi|665394208|ref|NP_001287354.1| Akt1, isoform E [Drosophila melanogaster]	1824	0	368	495	495	1		NA	0	-0.0909091	0.25
Insulin signaling pathway (dme04068/ dmel04213)	CG4141 gene product from transcript CG4141-RB (Pi3K92E; 42446; Dmel_CG4141)	NT_033777.3	mag13_snpQ20AD3md3_300_NI@c70577_g1_i1_m12978|cluster3167rr_1to1ortho.sample_nremoved.fa	gi|21356197|ref|NP_650902.1| Pi3K92E, isoform A [Drosophila melanogaster] >gi|24648472|ref|NP_732536.1| Pi3K92E, isoform B [Drosophila melanogaster] >gi|442620113|ref|NP_001262770.1| Pi3K92E, isoform C [Drosophila melanogaster]	2385	0	508	1058	1058	1		NA	NA	-0.0909091	-0.0909091
Insulin signaling pathway (dme04068/ dmel04213)	Phosphatase and tensin homolog (Pten; 43991; Dmel_CG5671)	NT_033779.5	mag10_snpQ20AD3md3_300_NI@c62715_g1_i2_m8579|cluster489rr_1to1ortho.sample_nremoved.fa	gi|17137660|ref|NP_477424.1| pten, isoform C [Drosophila melanogaster]	731	3.3077e-91	167	391	391	1		NA	NA	-0.047619	0.166667
Insulin signaling pathway (dme04068/ dmel04213)	Sirtuin 1 (Sirt1; 34708; Dmel_CG5216)	NT_033779.5	mag02_snpQ20AD3md3_300_NI@c73017_g2_i1_m16011|cluster4121rr_1to1ortho.sample_nremoved.fa	gi|17137536|ref|NP_477351.1| Sir2 [Drosophila melanogaster]	1201	2.16246e-152	265	595	595	1		0.111111	0.166667	0.166667	0.166667
Insulin signaling pathway (dme04068/ dmel04213)	Phosphoinositide-dependent kinase 1 (Pdk1; 38017; Dmel_CG1210)	NT_037436.4	mag02_snpQ20AD3md3_300_NI@c65370_g2_i1_m9905|cluster2891rr_1to1ortho.sample_nremoved.fa	gi|24654489|ref|NP_525121.2| Phosphoinositide-dependent kinase 1, isoform A [Drosophila melanogaster] >gi|24654496|ref|NP_728472.1| Phosphoinositide-dependent kinase 1, isoform F [Drosophila melanogaster] >gi|24654500|ref|NP_728473.1| Phosphoinositide-dependent kinase 1, isoform H [Drosophila melanogaster]	1402	0	275	523	523	1		0.333333	-0.142857	-0.142857	0
Insulin signaling pathway (dme04068/ dmel04213)	CG2699 gene product from transcript CG2699-RE (Pi3K21B; 33203; Dmel_CG2699)	NT_033779.5	mag04_snpQ20AD3md3_300_NI@c67069_g2_i1_m10905|cluster1665rr_1to1ortho.sample_nremoved.fa	gi|442624931|ref|NP_477270.2| Pi3K21B, isoform B [Drosophila melanogaster] >gi|442624937|ref|NP_001259817.1| Pi3K21B, isoform E [Drosophila melanogaster]	644	2.47663e-77	152	397	397	1		0	0	0.0769231	0.515152
Insect hormone biosynthesis (dme00981)	shade (shd; 39592; Dmel_CG13478)	NT_037436.4	mag10_snpQ20AD3md3_300_NI@c62426_g1_i2_m8452|cluster2570rr_1to1ortho.sample_nremoved.fa	gi|45553093|ref|NP_996074.1| shade, isoform B [Drosophila melanogaster] >gi|442632322|ref|NP_001261843.1| shade, isoform D [Drosophila melanogaster]	1184	2.29778e-155	247	524	524	3		-0.0666667	NA	NA	0.111111
Insect hormone biosynthesis (dme00981)	Juvenile hormone epoxide hydrolase 2 (Jheh2; 37181; Dmel_CG15102)	NT_033778.4	mag02_snpQ20AD3md3_300_NI@c99008_g1_i1_m26503|cluster5405rr_1to1ortho.sample_nremoved.fa	gi|24655327|ref|NP_611386.2| juvenile hormone epoxide hydrolase 2, isoform A [Drosophila melanogaster] >gi|665402008|ref|NP_788413.4| juvenile hormone epoxide hydrolase 2, isoform D [Drosophila melanogaster]	1038	4.75702e-136	199	413	413	1		0.166667	0.222222	0	0.166667
Insect hormone biosynthesis (dme00981)	CG9360 gene product from transcript CG9360-RA (CG9360; 32128; Dmel_CG9360)	NC_004354.4	mag15_snpQ20AD3md3_300_NI@c72321_g2_i2_m15214|cluster15rr.ortho.sample_nremoved.fa	gi|24641388|ref|NP_572746.1| CG9360 [Drosophila melanogaster]	547	5.08459e-68	117	254	254	1		0.166667	0.222222	0.416667	0.416667
MAPK signaling pathway (dme04013)	anterior open (aop; 33392; Dmel_CG3166)	NT_033779.5	mag02_snpQ20AD3md3_300_NI@c73173_g1_i1_m16162|cluster4158rr_1to1ortho.sample_nremoved.fa	gi|24581025|ref|NP_722766.1| anterior open, isoform A [Drosophila melanogaster] >gi|24581027|ref|NP_523455.2| anterior open, isoform B [Drosophila melanogaster] >gi|442625349|ref|NP_001259908.1| anterior open, isoform C [Drosophila melanogaster] >gi|442625351|ref|NP_001259909.1| anterior open, isoform D [Drosophila melanogaster] >gi|442625353|ref|NP_001259910.1| anterior open, isoform E [Drosophi…	553	1.93278e-61	105	147	147	1		0	0	0.111111	NA
MAPK signaling pathway (dme04013)	downstream of receptor kinase (drk; 36497; Dmel_CG6033)	NT_033778.4	mag02_snpQ20AD3md3_300_NI@c68636_g1_i1_m11979|cluster3376rr_1to1ortho.sample_nremoved.fa	gi|17136708|ref|NP_476858.1| downstream of receptor kinase, isoform A [Drosophila melanogaster] >gi|24653398|ref|NP_725302.1| downstream of receptor kinase, isoform B [Drosophila melanogaster] >gi|24653400|ref|NP_725303.1| downstream of receptor kinase, isoform C [Drosophila melanogaster] >gi|24653402|ref|NP_725304.1| downstream of receptor kinase, isoform D [Drosophila melanogaster] >gi|24653406…	122	1.83836e-07	29	85	85	1		0	0	0.166667	0.25
MAPK signaling pathway (dme04013)	corkscrew (csw; 45278; Dmel_CG3954)	NC_004354.4	mag10_snpQ20AD3md3_300_NI@c64793_g1_i3_m9632|cluster2834rr_1to1ortho.sample_nremoved.fa	gi|24639268|ref|NP_726793.1| corkscrew, isoform C [Drosophila melanogaster]	883	1.07863e-108	164	233	233	1		NA	NA	-0.047619	1
Phototransduction (dme04745)	Actin 5C (Act5C; 31521; Dmel_CG4027)	NC_004354.4	mag02_snpQ20AD3md3_300_NI@c22763_g2_i1_m1768|cluster1213rr_1to1ortho.sample_nremoved.fa	gi|17530805|ref|NP_511052.1| actin 5C, isoform B [Drosophila melanogaster] >gi|24639997|ref|NP_727048.1| actin 5C, isoform A [Drosophila melanogaster] >gi|62473515|ref|NP_001014725.1| actin 5C, isoform D [Drosophila melanogaster] >gi|62473526|ref|NP_001014726.1| actin 5C, isoform C [Drosophila melanogaster] >gi|665389832|ref|NP_001284915.1| actin 5C, isoform E [Drosophila melanogaster]	1365	0	254	257	257	1		NA	NA	NA	NA
Phototransduction (dme04745)	no receptor potential A (norpA; 31376; Dmel_CG3620)	NC_004354.4	mag02_snpQ20AD3md3_300_NI@c74256_g1_i1_m17335|cluster4344rr_1to1ortho.sample_nremoved.fa	gi|62473454|ref|NP_001014720.1| no receptor potential A, isoform D [Drosophila melanogaster] >gi|62473465|ref|NP_001014721.1| no receptor potential A, isoform C [Drosophila melanogaster] >gi|665389555|ref|NP_001284860.1| no receptor potential A, isoform F [Drosophila melanogaster]	488	4.66755e-49	101	242	242	2		0	NA	NA	NA
Phototransduction (dme04745)	Actin 88F (Act88F; 41885; Dmel_CG5178)	NT_033777.3	mag02_snpQ20AD3md3_300_NI@c42235_g1_i1_m3690|cluster371rr_1to1ortho.sample_nremoved.fa	gi|17975545|ref|NP_524367.1| actin 88F [Drosophila melanogaster]	2009	0	369	376	376	1		0.166667	-0.166667	-0.0666667	0
Phototransduction (dme04745)	Calmodulin (Cam; 36329; Dmel_CG8472)	NT_033778.4	mag02_snpQ20AD3md3_300_NI@c55197_g1_i1_m6117|cluster2032rr_1to1ortho.sample_nremoved.fa	gi|17647231|ref|NP_523710.1| calmodulin, isoform A [Drosophila melanogaster] >gi|24652938|ref|NP_725120.1| calmodulin, isoform B [Drosophila melanogaster] >gi|386767794|ref|NP_001246276.1| calmodulin, isoform C [Drosophila melanogaster] >gi|386767796|ref|NP_001246277.1| calmodulin, isoform D [Drosophila melanogaster] >gi|665400376|ref|NP_001286337.1| calmodulin, isoform E [Drosophila melanogaster]	761	6.89944e-104	149	149	149	1		NA	NA	NA	NA
Phototransduction (dme04745)	Arrestin 2 (Arr2; 38993; Dmel_CG5962)	NT_037436.4	mag02_snpQ20AD3md3_300_NI@c72635_g1_i1_m15588|cluster4048rr_1to1ortho.sample_nremoved.fa	gi|17647171|ref|NP_523976.1| arrestin 2 [Drosophila melanogaster]	919	3.78665e-122	171	235	235	-1		NA	0	-0.0196078	0.857143
